# Supplementary material for: Intake of compound probiotics accelerates the construction of immune function and gut microbiome in Holstein calves
Source: Microbiol Spectr. 2024 Apr 23;12(6):e01909-23. doi: 10.1128/spectrum.01909-23 (PMC11237676; doi:10.1128/spectrum.01909-23)
Supplement: Table S1 — The abundance of fecal microbiome at phylum level of calves. [file spectrum.01909-23-s0003.xlsx]

## Sheet: The microbiome at phylum level
Supplementary material Table S1. The abundance of fecal microbiome at phylum level of claves.
Taxon	CK1-01	CK1-02	CK1-avg	T1-01	T1-02	T1-avg	CK30-01	CK30-02	CK30-avg	T30-01	T30-02	T30-avg	Log2fc of T30-vs-CK30	p-value	CK60-01	CK60-02	CK60-avg	T60-01	T60-02	T60-avg	Log2fc of T60-vs-CK60	p-value
Unclassified	3.00946e+06	2.67436e+06	2.84191e+06	3.14356e+06	3.1276e+06	3.13558e+06	911704	800993	856348	916817	981294	949056	0.0446412	0.0662924	1.05506e+06	1.12944e+06	1092248	1.09226e+06	882394	987328	-0.145699	0.17795
Firmicutes	976553	1.11001e+06	1.04328e+06	1.04906e+06	1.05264e+06	1.05085e+06	5.10664e+06	4.30998e+06	4.70831e+06	4.39097e+06	3.20169e+06	3.79633e+06	-0.0935012	0.0919346	2.08081e+06	3.07344e+06	2.57713e+06	4214726	2.72724e+06	3.47098e+06	0.42958	0.158404
Proteobacteria	331279	1.11789e+06	724583	366304	365703	366004	54915.4	30312.8	42614.1	55538.8	55468.5	55503.7	0.114768	0.143731	136213	66475.1	101344	80672.3	73461	77066.6	-0.395085	0.296511
Chordata	533418	452403	492910	553270	566124	559697	777.2	1580.7	1178.95	1207	13230.5	7218.75	0.786967	0.157525	49299.5	2542.3	25920.9	4407.7	3472.2	3939.95	-2.71787	0.178818
Apicomplexa	155222	160808	158015	155965	162947	159456	403.1	508.5	455.8	647.5	6044.4	3345.95	0.865745	0.137233	21615.3	316.7	10966	936	253.1	594.55	-4.2051	0.167076
Nematoda	69027.6	96583.1	82805.4	83520.8	86325.9	84923.4	2861.1	595.6	1728.35	1845.3	3289.9	2567.6	0.171896	0.340117	10695.3	2648.4	6671.85	9332.2	1684.8	5508.5	-0.276427	0.734959
Actinobacteria	31973.8	27707.8	29840.8	36968.6	41831.3	39399.9	511397	331843	421620	68155.8	227428	147792	-0.45527	0.0167881	38710.7	122069	80389.9	64654.9	35535.9	50095.4	-0.682337	0.300371
Arthropoda	3632.6	3764.3	3698.45	3624	4169.1	3896.55	2929.7	1350	2139.85	1334.8	1188.2	1261.5	-0.229496	0.127583	2736.5	1467.6	2102.05	1169.5	1178.3	1173.9	-0.840487	0.0644044
Chlamydiae	6827.9	445.4	3636.65	4857.1	2525	3691.05	4734	5862.2	5298.1	705.4	2395.4	1550.4	-0.533676	0.00308041	4360.4	3367.9	3864.15	5598.8	4395.4	4997.1	0.37094	0.0656363
Spirochaetes	3124.6	2743.1	2933.85	3198.2	3317.3	3257.75	4020.1	2399.3	3209.7	5275.2	2627	3951.1	0.0902536	0.454621	1351.9	2610	1980.95	6286.6	3675.8	4981.2	1.3303	0.0230402
Streptophyta	1033.7	773.1	903.4	1035.5	1079.5	1057.5	1955.9	642.7	1299.3	1131.3	1532.7	1332	0.0107948	0.938219	342.2	7751.3	4046.75	660.3	479	569.65	-2.82862	0.179441
Mollusca	510.6	393.7	452.15	485	425.5	455.25	57	2.9	29.95	21.4	36.5	28.95	-0.0147483	0.953781	43.5	11.2	27.35	35.7	39.8	37.75	0.464936	0.330575
Ascomycota	430.4	330	380.2	485.5	424.4	454.95	347	95.6	221.3	1647.6	388.8	1018.2	0.662852	0.0979237	209.3	1406.9	808.1	469.9	236.9	353.4	-1.19323	0.266254
Euglenozoa	354.5	349.9	352.2	344.8	341.6	343.2	92.5	3.6	48.05	89.5	33	61.25	0.105413	0.686603	68.5	11.2	39.85	37.3	29.3	33.3	-0.259058	0.714925
Bacteroidetes	300.7	166.1	233.4	89.4	766.3	427.85	513983	1.34026e+06	927120	1.48848e+06	2.70364e+06	2.09606e+06	0.354268	0.0510781	3.34317e+06	2.14005e+06	2741611	1.75912e+06	3326395	2.54276e+06	-0.10863	0.744937
Rhodophyta	263.6	187.9	225.75	389.5	264.6	327.05	15.3	10.6	12.95	15	2.1	8.55	-0.180304	0.329167	30.8	10.7	20.75	39.7	8.4	24.05	0.212926	0.773939
Chlorophyta	203.6	160	181.8	267.5	238	252.75	63.6	126.4	95	55.1	48.3	51.7	-0.264233	0.0764383	45.3	79.7	62.5	144.1	125.3	134.7	1.10782	0.00309666
Basidiomycota	168.2	123.2	145.7	224.3	195.5	209.9	9.3	0	4.65	11.9	8.8	10.35	0.347487	0.11425	12	2.5	7.25	14.3	28.5	21.4	1.56156	0.0455124
Platyhelminthes	164.3	115	139.65	130.2	146.7	138.45	4.6	20.4	12.5	1	9.4	5.2	-0.380907	0.230476	99.8	175.3	137.55	16.1	28.9	22.5	-2.61196	0.00649618
Mucoromycota	95.8	98.1	96.95	78.9	106.2	92.55	460.8	175.1	317.95	45.8	52.3	49.05	-0.81172	0.0310938	31.4	304.9	168.15	61	62.5	61.75	-1.44524	0.249049
Heterolobosea	20.7	143.4	82.05	45.4	51.1	48.25	135	89	112	16	89.2	52.6	-0.328232	0.0759818	11.7	37	24.35	20.2	3.7	11.95	-1.02691	0.22806
Echinodermata	63.9	43.3	53.6	74.7	72.1	73.4	0	0	0	0	6.6	3.3	#DIV/0!	0.158302	10.1	0	5.05	0	0	0	#NUM!	0.158302
Cnidaria	42.9	35.6	39.25	48.1	47	47.55	64	7.8	35.9	1442.7	131.3	787	1.34088	0.118498	2.6	2.2	2.4	19.9	36	27.95	3.54174	0.00534325
Cyanobacteria	42.2	34.4	38.3	37.5	56.4	46.95	1573.9	726.9	1150.4	715.5	995.9	855.7	-0.128527	0.316355	1044.8	630.4	837.6	1695.8	1118.4	1407.1	0.748392	0.0500331
Planctomycetes	48.7	26.8	37.75	47.2	64.1	55.65	898.1	385.6	641.85	688.9	465.9	577.4	-0.0459568	0.709968	216.2	466.2	341.2	420.2	250.3	335.25	-0.0253803	0.948908
Annelida	18.8	23.1	20.95	32.2	42.2	37.2	0	0	0	1	0	0.5	#DIV/0!	0.158302	0	0	0	0	0	0	#DIV/0!	#DIV/0!
Acidobacteria	32.8	8.9	20.85	33.2	148.5	90.85	677.9	127.1	402.5	1078.8	292.8	685.8	0.231432	0.364347	94.7	196.4	145.55	1139.5	447.9	793.7	2.44708	0.0325292
Euryarchaeota	17.2	23.7	20.45	18.4	25.7	22.05	6908.5	2076.3	4492.4	5169.9	2870.9	4020.4	-0.0482092	0.775189	1711.6	2982.4	2347	7740.3	3779.1	5759.7	1.29518	0.0467834
Rotifera	20.3	15.2	17.75	23	25.2	24.1	0	0	0	0	0	0	#DIV/0!	#DIV/0!	2	0	1	0	0	0	#NUM!	0.158302
Hemichordata	16	9.5	12.75	9.3	19.5	14.4	0	0	0	0	4.6	2.3	#DIV/0!	0.158302	0	0	0	0	0	0	#DIV/0!	#DIV/0!
Deinococcus-Thermus	17.9	5.6	11.75	5.7	24.4	15.05	15.2	0	7.6	15.8	29.6	22.7	0.475212	0.0634479	0	38.4	19.2	40.4	26.5	33.45	0.8009	0.293323
Fusobacteria	13.4	4	8.7	15.5	11.3	13.4	5621.1	2622.7	4121.9	3948.4	7086.8	5517.6	0.126653	0.327742	43451.4	106560	75005.6	4626.8	3451.9	4039.35	-4.2148	0.0176195
Gemmatimonadetes	11.6	5.5	8.55	5	20.1	12.55	20.6	6.4	13.5	0	132.5	66.25	0.690852	0.242192	29.1	8.4	18.75	64.4	18	41.2	1.13575	0.200605
Chloroflexi	9	5.4	7.2	16.3	115	65.65	2037.6	623.7	1330.65	3032.2	1096.7	2064.45	0.190741	0.348704	445.3	779.1	612.2	1974	1547.6	1760.8	1.52416	0.00182703
Tardigrada	5.5	8.5	7	9.4	4.3	6.85	3.4	0	1.7	1	0	0.5	-0.531479	0.3059	1.4	10	5.7	6.1	6.1	6.1	0.0978473	0.879808
Haptista	9.2	3	6.1	11.7	13.5	12.6	13.5	14.3	13.9	15.5	15.7	15.6	0.0501098	0.00203362	1	5.7	3.35	21.3	1.7	11.5	1.7794	0.233901
Porifera	8.6	3.3	5.95	6.8	3.6	5.2	0	0	0	66	9.3	37.65	#DIV/0!	0.0829174	8.9	0	4.45	53.8	5.4	29.6	2.73372	0.151376
Evosea	5.5	6.3	5.9	9.3	13	11.15	2.7	7.1	4.9	16.5	74.5	45.5	0.967815	0.0729267	12.5	42.2	27.35	77.6	85.5	81.55	1.57614	0.00363368
Zoopagomycota	7.6	3.6	5.6	2.8	9.2	6	8.8	0	4.4	21	18.5	19.75	0.652114	0.00436034	4.7	3.1	3.9	0	69	34.5	3.14505	0.199379
Thaumarchaeota	3.4	6.7	5.05	3.3	7.3	5.3	36.1	6.2	21.15	31.9	0	15.95	-0.12255	0.701464	3.4	5	4.2	56.5	15.2	35.85	3.09351	0.0568212
Discosea	1.5	7.9	4.7	1	4.3	2.65	0	1.2	0.6	0	11	5.5	0.962211	0.199813	72	86	79	0	12.6	6.3	-3.64843	0.000180924
Brachiopoda	3.6	4.8	4.2	6.9	4.6	5.75	0	9.5	4.75	0	11.1	5.55	0.0675994	0.858796	1	0	0.5	1.7	4.6	3.15	2.65535	0.0402366
Negarnaviricota	5.1	2	3.55	1.9	2.4	2.15	0	0	0	0	0	0	#DIV/0!	#DIV/0!	0	0	0	0	0	0	#DIV/0!	#DIV/0!
Candidatus Woesearchaeota	0	6.7	3.35	0	0	0	283.7	29	156.35	131.6	69	100.3	-0.192797	0.500222	38	34	36	68.5	63.8	66.15	0.877744	7.14856e-05
Candidatus Wolfebacteria	0	6.4	3.2	0	0	0	185.6	153.4	169.5	28.6	316.6	172.6	0.00787109	0.972216	85	146	115.5	82	212.9	147.45	0.352333	0.486174
Deferribacteres	2.3	4.1	3.2	3.2	4.8	4	18.9	8.4	13.65	9.6	0	4.8	-0.453891	0.0974496	14	63	38.5	21.5	16.6	19.05	-1.01507	0.243064
Perkinsozoa	3.9	2	2.95	0	1	0.5	0	0	0	0	0	0	#DIV/0!	#DIV/0!	0	0	0	0	0	0	#DIV/0!	#DIV/0!
Verrucomicrobia	4.4	0	2.2	0	6.3	3.15	3011.6	621.1	1816.35	1205.6	733.8	969.7	-0.272562	0.295077	843.9	495.3	669.6	2502	1103.5	1802.75	1.42883	0.0527963
Ciliophora	2	2.4	2.2	2	1	1.5	10	19.2	14.6	13.8	6.9	10.35	-0.149413	0.269671	16	797.6	406.8	142.9	28.1	85.5	-2.25032	0.231649
Parabasalia	3.1	1.3	2.2	5.8	0	2.9	17.5	3	10.25	128	71	99.5	0.987099	0.00626882	11.3	9.2	10.25	91.9	32.8	62.35	2.60477	0.0379586
Microsporidia	2.2	2.2	2.2	9.5	9.1	9.3	7	17.8	12.4	0	3.5	1.75	-0.850384	0.0313874	0	8.8	4.4	5.8	3.6	4.7	0.0951572	0.914308
Priapulida	0	3.3	1.65	0	0	0	0	0	0	0	0	0	#DIV/0!	#DIV/0!	0	0	0	9.5	0	4.75	#DIV/0!	0.158302
Chytridiomycota	0	3	1.5	2	2.3	2.15	261.4	61	161.2	296.8	98.6	197.7	0.0886416	0.676952	116.8	40.6	78.7	342.8	102.5	222.65	1.50034	0.119064
Foraminifera	0	3	1.5	2.4	1.2	1.8	3.4	0	1.7	0	0	0	#NUM!	0.158302	0	0	0	31.2	0	15.6	#DIV/0!	0.158302
Candidatus Kerfeldbacteria	0	2.9	1.45	0	0	0	499.4	370	434.7	126.8	311.1	218.95	-0.297845	0.0294094	29.7	180	104.85	197	45	121	0.20668	0.806463
Candidatus Moranbacteria	2.6	0	1.3	0	0	0	183.9	175.1	179.5	80.2	79.9	80.05	-0.350703	2.5493e-06	31.1	119.2	75.15	175.4	94.1	134.75	0.84244	0.160133
Candidatus Dormibacteraeota	2.1	0	1.05	0	5.1	2.55	5.5	0	2.75	0	0	0	#NUM!	0.158302	0	0	0	0	0	0	#DIV/0!	#DIV/0!
Bacillariophyta	0	2	1	2.2	1	1.6	42	1.8	21.9	1.9	43.6	22.75	0.0165373	0.961894	0	0	0	33.1	2.1	17.6	#DIV/0!	0.120623
Cryptomycota	0	1.1	0.55	2.9	1.4	2.15	0	0	0	0	0	0	#DIV/0!	#DIV/0!	0	0	0	0	0	0	#DIV/0!	#DIV/0!
Chlorobi	1	0	0.5	0	0	0	25.1	19.3	22.2	18.3	173.1	95.7	0.634559	0.175599	54.1	178.9	116.5	183.5	116.3	149.9	0.36367	0.460163
Candidatus Sumerlaeota	1	0	0.5	0	3.6	1.8	0	1.4	0.7	522.8	9.5	266.15	2.58003	0.147704	3.5	0	1.75	16.9	33	24.95	3.83361	0.00817345
Tenericutes	0	0	0	0	0	0	9966.4	941.6	5454	100700	2645.4	51672.4	0.976544	0.179286	6647.3	8266.7	7457	91929	38181.2	65055.1	3.12499	0.0206437
Candidatus Saccharibacteria	0	0	0	0	0	0	373.6	4040.4	2207	11179.8	2260	6719.9	0.48356	0.180333	4356	907.2	2631.6	9897.7	5690.9	7794.3	1.56648	0.0302824
Candidatus Melainabacteria	0	0	0	0	0	0	7175.4	1476.1	4325.75	3677.8	1441.1	2559.45	-0.227915	0.374171	3411.3	1440.6	2425.95	7452.5	9853	8652.75	1.83461	0.0022577
Fibrobacteres	0	0	0	1	0	0.5	1416.2	1984.7	1700.45	1742.2	1319.8	1531	-0.0455887	0.45381	3012.6	8457.1	5734.85	3141.3	4622.5	3881.9	-0.562993	0.318804
Synergistetes	0	0	0	0	0	0	1094.7	484.5	789.6	1282.3	454.5	868.4	0.0413127	0.803793	298.9	648.9	473.9	1416.1	671.7	1043.9	1.13933	0.0743215
Thermotogae	0	0	0	0	0	0	902.6	197.1	549.85	301.3	628.4	464.85	-0.0729314	0.724192	368.8	288.9	328.85	1197.6	416.2	806.9	1.29496	0.102687
Aquificae	0	0	0	4.1	2.6	3.35	284.8	89.1	186.95	134.1	216	175.05	-0.0285634	0.8554	233.6	1194.4	714	314	332.8	323.4	-1.1426	0.231893
Lentisphaerae	0	0	0	0	0	0	473.1	38.9	256	133.1	203.4	168.25	-0.182285	0.527528	165.1	996.8	580.95	447.6	291.9	369.75	-0.651864	0.436005
Fornicata	0	0	0	0	0	0	0	2110	1055	7.3	3.4	5.35	-2.2949	0.159938	16.3	159.8	88.05	12	385.3	198.65	1.17383	0.392319
Candidatus Omnitrophica	0	0	0	0	3	1.5	82.9	63.2	73.05	853.2	256.8	555	0.880673	0.0489207	1044.1	124.8	584.45	52.5	124.9	88.7	-2.72007	0.136035
Candidatus Woesebacteria	0	0	0	0	0	0	84.1	37.1	60.6	589.8	521	555.4	0.962133	3.29825e-05	136.5	109.6	123.05	185.3	193.7	189.5	0.622953	0.00122304
Candidatus Magasanikbacteria	0	0	0	0	0	0	87.5	96.2	91.85	109.8	90.1	99.95	0.0367036	0.262544	879	269.8	574.4	74.4	154	114.2	-2.33049	0.0603788
Candidatus Gracilibacteria	0	0	0	0	0	0	281.4	60	170.7	207.8	178.8	193.3	0.0539983	0.743565	9.2	411.3	210.25	180.6	290.5	235.55	0.163928	0.843749
Candidatus Spechtbacteria	0	0	0	0	0	0	513	2.7	257.85	1.6	0	0.8	-2.50828	0.155935	5.1	62.4	33.75	870	1.6	435.8	3.69071	0.184779
Candidatus Cloacimonetes	0	0	0	0	0	0	224.4	52.2	138.3	39.2	18.3	28.75	-0.682184	0.0939295	25	912.2	468.6	83.1	97.4	90.25	-2.37636	0.213709
Candidatus Gottesmanbacteria	0	0	0	0	0	0	10.5	1.8	6.15	224.4	124	174.2	1.45217	0.00445991	31.2	853.5	442.35	30.8	136.8	83.8	-2.40017	0.208475
Ignavibacteriae	0	0	0	0	1.5	0.75	349.6	99.3	224.45	271	103.4	187.2	-0.0788138	0.690442	118.4	71.7	95.05	201.2	169.6	185.4	0.963883	0.00515465
Candidatus Nealsonbacteria	0	0	0	0	0	0	499.8	47.3	273.55	173.8	116.5	145.15	-0.27522	0.384692	48.3	105.4	76.85	262.5	59.4	160.95	1.0665	0.23945
Candidatus Berkelbacteria	0	0	0	0	0	0	95	0	47.5	1.6	0	0.8	-1.7736	0.163848	41	950	495.5	17.4	6.9	12.15	-5.34986	0.139296
Nitrospirae	0	0	0	0	0	0	126	83.6	104.8	119	204.8	161.9	0.188886	0.107623	65.3	24	44.65	316.7	148.3	232.5	2.3805	0.0198955
Crenarchaeota	0	0	0	0	0	0	321.9	4.1	163	41.8	19.6	30.7	-0.725049	0.223658	9.7	6.6	8.15	597	36.5	316.75	5.2804	0.129157
Candidatus Falkowbacteria	0	0	0	0	0	0	205.4	151.5	178.45	206.7	317.1	261.9	0.166619	0.0782576	1.2	27	14.1	93.3	32.3	62.8	2.15507	0.0634975
Elusimicrobia	0	0	0	0	0	0	202.9	11.3	107.1	53.6	106.6	80.1	-0.126157	0.662514	25.8	20.6	23.2	263.4	348.5	305.95	3.7211	0.000327724
Candidatus Marinimicrobia	0	0	0	0	0	0	389	31.5	210.25	39.7	57.4	48.55	-0.636547	0.192652	14.4	138.2	76.3	131.8	207.4	169.6	1.15238	0.0898022
Candidatus Thorarchaeota	0	0	0	0	0	0	20.8	209.9	115.35	2.7	341.1	171.9	0.173258	0.639895	76.4	46	61.2	72.7	178.4	125.55	1.03666	0.112625
candidate division WWE3	0	0	0	0	0	0	23	0	11.5	33.3	47	40.15	0.542988	0.0207041	337.4	297.2	317.3	13.3	182.8	98.05	-1.69426	0.012063
Candidatus Uhrbacteria	0	0	0	0	0	0	445.1	41.4	243.25	124.8	116.4	120.6	-0.304706	0.352064	34.5	0	17.25	115.9	20.9	68.4	1.9874	0.154452
Candidatus Yanofskybacteria	0	0	0	0	0	0	254	62.7	158.35	66.1	26.1	46.1	-0.535917	0.117502	5.7	7.2	6.45	246.5	111.8	179.15	4.79573	0.0113245
Candidatus Margulisbacteria	0	0	0	0	0	0	178.1	5.7	91.9	19	14.6	16.8	-0.738006	0.205916	124.2	219.8	172	153.4	29.2	91.3	-0.913722	0.149052
Candidatus Nomurabacteria	0	0	0	0	0	0	75.8	117	96.4	32.4	241.2	136.8	0.152009	0.546725	2	17.5	9.75	118	43.1	80.55	3.04641	0.0326965
Coprothermobacterota	0	0	0	0	0	0	7.7	1.4	4.55	550	1.9	275.95	1.78282	0.161457	10.8	5.4	8.1	47.8	0	23.9	1.56102	0.318731
Candidatus Atribacteria	0	0	0	0	2.5	1.25	160.9	113.7	137.3	39.7	42.2	40.95	-0.525417	0.00212149	28.3	14.3	21.3	99.2	38.2	68.7	1.68946	0.0585798
candidate division CPR2	0	0	0	0	0	0	165.9	2.9	84.4	106.1	29.5	67.8	-0.0951128	0.765488	10.6	15.1	12.85	177.8	18.9	98.35	2.93616	0.135897
Candidatus Parcubacteria	0	0	0	0	0	0	84.9	30.6	57.75	25.3	19.6	22.45	-0.410336	0.0886535	43	26.3	34.65	131.4	152.5	141.95	2.03446	0.000159207
Candidatus Bathyarchaeota	0	0	0	0	1.5	0.75	176.2	3.3	89.75	40.6	30.5	35.55	-0.402195	0.339308	6.5	14.1	10.3	156.2	52.5	104.35	3.34071	0.0350721
Armatimonadetes	0	0	0	0	8.8	4.4	153.1	12.8	82.95	39.5	61.4	50.45	-0.215955	0.472241	4.8	31.6	18.2	41.2	94.2	67.7	1.89522	0.044688
Candidatus Roizmanbacteria	0	0	0	0	0	0	79.2	1	40.1	95.6	4.6	50.1	0.0966934	0.787145	38.5	5.3	21.9	145.5	48.8	97.15	2.14928	0.0633315
Candidatus Kaiserbacteria	0	0	0	0	0	0	29.6	2.7	16.15	13.8	23.3	18.55	0.0601714	0.785214	47.1	159.7	103.4	100.4	26.2	63.3	-0.707959	0.361166
Candidatus Latescibacteria	0	0	0	0	0	0	219.1	0	109.55	58	8.7	33.35	-0.516517	0.305029	4.6	1.2	2.9	66.7	5.5	36.1	3.63787	0.133849
Balneolaeota	0	0	0	0	11.4	5.7	29.2	16	22.6	33.6	9.7	21.65	-0.0186505	0.909873	7.1	0	3.55	33.3	204	118.65	5.06275	0.0799219
Candidatus Buchananbacteria	0	0	0	0	0	0	180.4	0	90.2	17.1	0	8.55	-1.02324	0.193575	0	0	0	96.9	6.7	51.8	#DIV/0!	0.117536
Candidatus Levybacteria	0	0	0	0	0	0	95.7	1	48.35	146.8	2.4	74.6	0.188342	0.626329	2	0	1	16.8	28.1	22.45	4.48864	0.00293157
Candidatus Dadabacteria	0	0	0	0	0	0	100	0	50	8.8	1.7	5.25	-0.978811	0.196934	0	0	0	19.3	162	90.65	#DIV/0!	0.0925942
Candidatus Microgenomates	0	0	0	0	0	0	43.7	78	60.85	17.1	10.4	13.75	-0.645958	0.00952829	1.6	2.5	2.05	88.5	41.2	64.85	4.98341	0.0100427
candidate division Zixibacteria	0	0	0	0	0	0	155.8	2.9	79.35	32.9	3.7	18.3	-0.637096	0.245842	5	11	8	28.5	34.6	31.55	1.97957	0.000675724
Candidatus Taylorbacteria	0	0	0	0	0	0	163.7	1.2	82.45	27	0	13.5	-0.785857	0.220672	0	0	0	16	10	13	#DIV/0!	0.00168615
Candidatus Aenigmarchaeota	0	0	0	0	0	0	19	0	9.5	1.1	107.5	54.3	0.757076	0.224384	19.3	0	9.65	48.4	19.8	34.1	1.82117	0.0700832
Candidatus Zambryskibacteria	0	0	0	0	0	0	31.2	2.7	16.95	104.6	6.8	55.7	0.516685	0.257999	4.7	0	2.35	34.8	25	29.9	3.66941	0.000927629
Thermodesulfobacteria	0	0	0	0	0	0	47.9	9.6	28.75	3.3	9.9	6.6	-0.639094	0.11958	0	27.7	13.85	49.2	56	52.6	1.92518	0.00926534
Candidatus Cryosericota	0	0	0	0	2.2	1.1	13.9	35.1	24.5	16.1	42.4	29.25	0.0769598	0.651677	10.3	6.1	8.2	49.2	28.2	38.7	2.23864	0.00785321
Calditrichaeota	0	0	0	0	1.5	0.75	25.7	13	19.35	87.9	6.3	47.1	0.38634	0.309107	0	19	9.5	29.1	10.6	19.85	1.06314	0.247765
Candidatus Hydrothermae	0	0	0	0	0	0	46	46	46	1	49	25	-0.264818	0.204215	0	25	12.5	2.4	17	9.7	-0.365871	0.754434
Candidatus Heimdallarchaeota	0	0	0	0	0	0	6.7	63	34.85	4.3	73	38.65	0.0449467	0.889355	0	0	0	0	12	6	#DIV/0!	0.158302
Candidatus Rokubacteria	0	0	0	0	4.7	2.35	57.1	2	29.55	33.1	26.2	29.65	0.00146721	0.995321	0	0	0	18.1	9	13.55	#DIV/0!	0.00670688
Candidatus Peregrinibacteria	0	0	0	0	1	0.5	10.5	2.2	6.35	71.6	8.8	40.2	0.801452	0.137814	11.2	14	12.6	22.6	3.3	12.95	0.0395284	0.95341
Candidatus Jorgensenbacteria	0	0	0	0	0	0	0	0	0	110	1.1	55.55	#DIV/0!	0.151963	0	0	0	30	0	15	#DIV/0!	0.158302
Candidatus Woykebacteria	0	0	0	0	0	0	13	0	6.5	96.9	6.5	51.7	0.900577	0.161603	5.2	6.1	5.65	4	8.1	6.05	0.0986843	0.757888
Candidatus Poribacteria	0	0	0	0	0	0	61	0	30.5	13.6	0	6.8	-0.651791	0.259247	2.6	19	10.8	20.4	16.4	18.4	0.768674	0.193867
Nitrospinae	0	0	0	0	1	0.5	6.9	3	4.95	2.3	72.6	37.45	0.878847	0.185065	5.5	0	2.75	2.5	33.9	18.2	2.72643	0.16847
Candidatus Korarchaeota	0	0	0	0	0	0	2.4	0	1.2	2.3	45	23.65	1.29465	0.14314	5.9	22.2	14.05	30.9	12	21.45	0.610408	0.362423
Candidatus Pacebacteria	0	0	0	0	0	0	0	8.8	4.4	67.4	10.8	39.1	0.948724	0.103824	10	5.3	7.65	4.3	6.3	5.3	-0.529467	0.186214
Candidatus Portnoybacteria	0	0	0	0	0	0	8.3	0	4.15	80	1	40.5	0.989407	0.188101	9.3	0	4.65	8.1	3.1	5.6	0.268196	0.77086
Candidatus Giovannonibacteria	0	0	0	0	0	0	22	0	11	9.3	0	4.65	-0.37394	0.409189	4.6	4.8	4.7	15.3	51.6	33.45	2.83127	0.0517155
Candidatus Aminicenantes	0	0	0	0	0	0	13.2	4.4	8.8	3.6	7.3	5.45	-0.208086	0.29096	7.8	10.2	9	42.8	17.3	30.05	1.73937	0.0465368
Candidatus Altiarchaeota	0	0	0	0	0	0	40.1	0	20.05	12.3	4.4	8.35	-0.380428	0.377496	14.1	0	7.05	35	0	17.5	1.31166	0.391706
Candidatus Micrarchaeota	0	0	0	0	0	0	27	0	13.5	16	0	8	-0.227244	0.57658	0	0	0	49.5	10	29.75	#DIV/0!	0.05948
Candidatus Firestonebacteria	0	0	0	0	0	0	20	0	10	2.2	0	1.1	-0.958607	0.200218	0	0	0	64.1	15.3	39.7	#DIV/0!	0.047919
Candidatus Ryanbacteria	0	0	0	0	0	0	0	1.3	0.65	11.6	8.4	10	1.18709	0.000720435	0	63	31.5	2.6	3.8	3.2	-3.29921	0.194734
Candidatus Eremiobacteraeota	0	0	0	0	0	0	3.3	0	1.65	72.7	0	36.35	1.34302	0.173934	0	0	0	0	11.5	5.75	#DIV/0!	0.158302
Kiritimatiellaeota	0	0	0	0	0	0	18.7	0	9.35	4.1	1.9	3	-0.49369	0.307584	8	44.1	26.05	8.7	0	4.35	-2.5822	0.112938
Candidatus Collierbacteria	0	0	0	0	0	0	1	10.6	5.8	16.7	7.1	11.9	0.312119	0.194589	11.5	24	17.75	0	11.5	5.75	-1.62619	0.0706454
Candidatus Kuenenbacteria	0	0	0	0	0	0	15	0	7.5	2.8	11	6.9	-0.0362122	0.909093	0	38	19	3.8	8	5.9	-1.68721	0.300913
Candidatus Beckwithbacteria	0	0	0	0	0	0	18	0	9	2.8	51	26.9	0.47551	0.29456	2	0	1	2.6	0	1.3	0.378512	0.76723
Candidatus Curtissbacteria	0	0	0	0	0	0	6.6	2	4.3	2	12.2	7.1	0.21779	0.434926	6.6	0	3.3	36.4	8.5	22.45	2.76618	0.081688
Candidatus Lloydbacteria	0	0	0	0	0	0	41	0	20.5	0	0	0	#NUM!	0.158302	1.2	0	0.6	14	17	15.5	4.69116	8.97807e-05
Candidatus Glassbacteria	0	0	0	0	0	0	10	0	5	22.5	35.5	29	0.763428	0.00713521	0	0	0	0	1.4	0.7	#DIV/0!	0.158302
Candidatus Bipolaricaulota	0	0	0	0	2.1	1.05	35	4.5	19.75	0	5.6	2.8	-0.848409	0.131222	0	3.3	1.65	7	4.3	5.65	1.77578	0.0313823
Candidatus Schekmanbacteria	0	0	0	0	0	0	3	0	1.5	1.7	0	0.85	-0.246672	0.549387	2.6	4.2	3.4	6.9	41	23.95	2.81642	0.105388
Candidatus Aerophobetes	0	0	0	0	0	0	0	0	0	5.7	2.1	3.9	#DIV/0!	0.0198991	6.9	43	24.95	0	0	0	#NUM!	0.0748286
Candidatus Delongbacteria	0	0	0	0	0	0	2.8	0	1.4	0	52	26	1.26885	0.177093	0	1.5	0.75	0	0	0	#NUM!	0.158302
Candidatus Shapirobacteria	0	0	0	0	0	0	2.8	4.2	3.5	8.2	7.2	7.7	0.342423	0.00107136	1.6	0	0.8	27.1	1.3	14.2	4.14975	0.146966
Candidatus Desantisbacteria	0	0	0	0	0	0	22.4	1.9	12.15	15	2.2	8.6	-0.150078	0.637649	0	3.2	1.6	6.8	0	3.4	1.08746	0.453359
Candidatus Tectomicrobia	0	0	0	0	3	1.5	2.1	1.5	1.8	22.7	4.7	13.7	0.881448	0.0839602	1.2	5.2	3.2	0	9.5	4.75	0.569856	0.62994
Dictyoglomi	0	0	0	0	0	0	12	0	6	0	0	0	#NUM!	0.158302	0	0	0	34.1	0	17.05	#DIV/0!	0.158302
candidate division NC10	0	0	0	0	0	0	12.7	3.5	8.1	2	0	1	-0.908485	0.0592724	0	19	9.5	7	0	3.5	-1.44057	0.362683
Candidatus Staskawiczbacteria	0	0	0	0	0	0	24.1	2.9	13.5	0	8.4	4.2	-0.507084	0.230592	0	0	0	5.2	3.4	4.3	#DIV/0!	0.00116377
Nanoarchaeota	0	0	0	0	0	0	0	0	0	0	0	0	#DIV/0!	#DIV/0!	1	1.8	1.4	36	4.2	20.1	3.8437	0.111396
Candidatus Daviesbacteria	0	0	0	0	0	0	0	6	3	10.4	1.7	6.05	0.304634	0.374016	1.6	0	0.8	11.2	4.6	7.9	3.30378	0.0223249
Rhodothermaeota	0	0	0	0	0	0	5.9	0	2.95	0	0	0	#NUM!	0.158302	0	24	12	3.3	1.7	2.5	-2.26303	0.243076
Caldiserica	0	0	0	0	0	0	2.8	0	1.4	23	2.8	12.9	0.964462	0.12247	0	0	0	0	5	2.5	#DIV/0!	0.158302
Candidatus Parvarchaeota	0	0	0	0	0	0	0	3.2	1.6	0	0	0	#NUM!	0.158302	2.7	2.6	2.65	20	1	10.5	1.98633	0.225622
Candidatus Doudnabacteria	0	0	0	0	0	0	3.2	2.1	2.65	0	16.2	8.1	0.485239	0.309585	0	0	0	7	1	4	#DIV/0!	0.0820863
Candidatus Campbellbacteria	0	0	0	0	0	0	0	0	0	3.8	0	1.9	#DIV/0!	0.158302	0	12.7	6.35	8.5	4.2	6.35	0	1
Candidatus Yonathbacteria	0	0	0	0	0	0	0	0	0	4.7	3.3	4	#DIV/0!	0.000584882	2.3	0	1.15	5.6	11	8.3	2.85148	0.0134787
Candidatus Fermentibacteria	0	0	0	0	0	0	3.2	0	1.6	0	1.7	0.85	-0.274701	0.513012	0	3	1.5	1.1	17.8	9.45	2.65535	0.17989
Candidatus Kryptonia	0	0	0	0	0	0	2.3	0	1.15	2	0	1	-0.0606978	0.872908	0	0	0	16.2	6.2	11.2	#DIV/0!	0.0178444
Candidatus Riflebacteria	0	0	0	0	0	0	0	0	0	12.3	0	6.15	#DIV/0!	0.158302	0	0	0	6	7.6	6.8	#DIV/0!	0.000123877
Candidatus Abawacabacteria	0	0	0	0	0	0	2.3	0	1.15	0	0	0	#NUM!	0.158302	0	0	0	23	0	11.5	#DIV/0!	0.158302
Endomyxa	0	0	0	0	0	0	3	0	1.5	2.8	0	1.4	-0.0299632	0.936783	0	0	0	9.1	10	9.55	#DIV/0!	3.27043e-06
Placozoa	0	0	0	2	0	1	1	0	0.5	2.3	0	1.15	0.361728	0.420048	2	11	6.5	0	6.4	3.2	-1.02237	0.359081
Candidatus Komeilibacteria	0	0	0	0	0	0	8.3	0	4.15	0	0	0	#NUM!	0.158302	0	0	0	11	4.7	7.85	#DIV/0!	0.012483
Candidatus Sungbacteria	0	0	0	0	0	0	0	0	0	2.9	12	7.45	#DIV/0!	0.0470582	0	0	0	7.8	0	3.9	#DIV/0!	0.158302
Candidatus Wirthbacteria	0	0	0	0	0	0	0	0	0	0	0	0	#DIV/0!	#DIV/0!	3.9	0	1.95	12.3	3.2	7.75	1.99072	0.112293
Candidatus Vogelbacteria	0	0	0	0	0	0	0	0	0	0	0	0	#DIV/0!	#DIV/0!	0	5.5	2.75	13.7	0	6.85	1.31667	0.390496
Candidatus Abyssubacteria	0	0	0	0	0	0	15.4	0	7.7	0	0	0	#NUM!	0.158302	0	0	0	0	2.4	1.2	#DIV/0!	0.158302
Candidatus Hydrogenedentes	0	0	0	0	0	0	0	0	0	5.3	4.3	4.8	#DIV/0!	7.66344e-05	0	3.8	1.9	3.7	0	1.85	-0.0384741	0.975513
Candidatus Raymondbacteria	0	0	0	0	0	0	7	0	3.5	0	0	0	#NUM!	0.158302	4.8	0	2.4	1.1	0	0.55	-2.12553	0.263021
candidate division WOR-3	0	0	0	0	0	0	7.1	0	3.55	0	0	0	#NUM!	0.158302	0	0	0	5.5	0	2.75	#DIV/0!	0.158302
Candidatus Marsarchaeota	0	0	0	0	0	0	2	0	1	1.9	1	1.45	0.161368	0.516473	0	0	0	3.4	3.8	3.6	#DIV/0!	6.30733e-06
Candidatus Wallbacteria	0	0	0	0	0	0	0	0	0	0	0	0	#DIV/0!	#DIV/0!	0	2.3	1.15	1	8.5	4.75	2.04629	0.187107
Candidatus Aureabacteria	0	0	0	0	0	0	0	0	0	7.2	0	3.6	#DIV/0!	0.158302	2.6	0	1.3	0	2	1	-0.378512	0.76723
Candidatus Handelsmanbacteria	0	0	0	0	0	0	11.5	0	5.75	0	0	0	#NUM!	0.158302	0	0	0	0	0	0	#DIV/0!	#DIV/0!
Imbricatea	0	0	0	0	0	0	0	0	0	9.4	0	4.7	#DIV/0!	0.158302	0	0	0	0	0	0	#DIV/0!	#DIV/0!
candidate division KD3-62	0	0	0	0	0	0	0	3.6	1.8	4.6	0	2.3	0.106455	0.781591	0	0	0	0	0	0	#DIV/0!	#DIV/0!
Candidatus Eisenbacteria	0	0	0	0	0	0	0	0	0	1.6	6.4	4	#DIV/0!	0.0447086	0	0	0	0	0	0	#DIV/0!	#DIV/0!
Candidatus Harrisonbacteria	0	0	0	0	0	0	0	0	0	0	0	0	#DIV/0!	#DIV/0!	0	1.3	0.65	6.6	0	3.3	2.34395	0.244084
Chrysiogenetes	0	0	0	0	0	0	0	0	0	0	0	0	#DIV/0!	#DIV/0!	0	0	0	6.5	0	3.25	#DIV/0!	0.158302
Candidatus Wildermuthbacteria	0	0	0	0	0	0	0	0	0	1	0	0.5	#DIV/0!	0.158302	0	0	0	5.2	0	2.6	#DIV/0!	0.158302
Candidatus Niyogibacteria	0	0	0	0	0	0	0	0	0	0	0	0	#DIV/0!	#DIV/0!	4.6	0	2.3	0	0	0	#NUM!	0.158302
Candidatus Diapherotrites	0	0	0	0	0	0	2.7	1.7	2.2	0	0	0	#NUM!	0.00159156	0	0	0	0	0	0	#DIV/0!	#DIV/0!
Candidatus Andersenbacteria	0	0	0	0	0	0	4.2	0	2.1	0	0	0	#NUM!	0.158302	0	0	0	0	0	0	#DIV/0!	#DIV/0!
Candidatus Kapabacteria	0	0	0	0	0	0	0	0	0	0	3.8	1.9	#DIV/0!	0.158302	0	0	0	0	0	0	#DIV/0!	#DIV/0!
Candidatus Brennerbacteria	0	0	0	0	0	0	3.7	0	1.85	0	0	0	#NUM!	0.158302	0	0	0	0	0	0	#DIV/0!	#DIV/0!
Candidatus Coatesbacteria	0	0	0	0	0	0	0	0	0	2.9	0	1.45	#DIV/0!	0.158302	0	0	0	0	0	0	#DIV/0!	#DIV/0!
Candidatus Lokiarchaeota	0	0	0	0	0	0	2.5	0	1.25	0	0	0	#NUM!	0.158302	0	0	0	0	0	0	#DIV/0!	#DIV/0!
Candidatus Edwardsbacteria	0	0	0	0	0	0	0	0	0	0	0	0	#DIV/0!	#DIV/0!	0	2.1	1.05	0	0	0	#NUM!	0.158302
Candidatus Amesbacteria	0	0	0	0	0	0	0	0	0	0	0	0	#DIV/0!	#DIV/0!	0	0	0	2	0	1	#DIV/0!	0.158302
Candidatus Colwellbacteria	0	0	0	0	0	0	0	0	0	1.3	0	0.65	#DIV/0!	0.158302	0	0	0	0	0	0	#DIV/0!	#DIV/0!
