# Supplementary material for: Intake of compound probiotics accelerates the construction of immune function and gut microbiome in Holstein calves
Source: Microbiol Spectr. 2024 Apr 23;12(6):e01909-23. doi: 10.1128/spectrum.01909-23 (PMC11237676; doi:10.1128/spectrum.01909-23)
Supplement: Table S2 — The abundance of fecal microbiome at genus level of calves. [file spectrum.01909-23-s0004.xlsx]

## Sheet: The microbiome at genus level
Supplementary material Table S2. The abundance of fecal microbiome at genus level of claves.
Taxon	CK1-01	CK1-02	CK1-avg	T1-01	T1-02	T1-avg	CK30-01	CK30-02	CK30-avg	T30-01	T30-02	T30-avg	Log2fc of T30-vs-CK30	p-value	CK60-01	CK60-02	CK60-avg	T60-01	T60-02	T60-avg	Log2fc of T60-vs-CK60	p-value
Unclassified	3.00051e+06	2999331	2.99992e+06	3.13464e+06	3.12011e+06	3.12738e+06	1.81721e+06	1.89698e+06	1.8571e+06	1.96111e+06	1.83764e+06	1.89938e+06	0.032475	0.375511	1.5452e+06	1.70389e+06	1.62454e+06	2.40571e+06	1.61029e+06	2.008e+06	0.305726	0.176828
Staphylococcus	620194	654116	637155	657065	656023	656544	2956.7	5818.6	4387.65	3489	20135.1	11812	1.42874	0.202497	81018.8	2583	41800.9	3481.5	1518.1	2499.8	-4.06365	0.157724
Bos	359216	314706	336961	372199	381662	376931	157	800.9	478.95	556.6	8244.8	4400.7	3.19979	0.153061	32118.8	397.1	16257.9	795.9	140.2	468.05	-5.11834	0.159813
Bacillus	159633	197446	178539	183192	186632	184912	17965.2	7045.8	12505.5	13766.8	14884.3	14325.5	0.196028	0.596457	28016.6	11481.9	19749.2	21111.9	7376.6	14244.2	-0.471418	0.425116
Escherichia	1040.3	323313	162176	866.1	1031.8	948.95	8087.6	5981.9	7034.75	10250.1	9938.3	10094.2	0.520956	0.00760362	1684.2	1439.8	1562	2186.4	1271	1728.7	0.146293	0.575125
Klebsiella	136955	175412	156184	163973	156201	160087	251.5	900.5	576	545.5	4792.2	2668.85	2.21208	0.166766	20405.4	2145.7	11275.6	1961.8	932.4	1447.1	-2.96196	0.136144
Anaplasma	113942	126736	120339	120186	128833	124509	53.4	428.2	240.8	237.5	4212.5	2225	3.2079	0.160261	14442.8	221.7	7332.25	387.5	73.2	230.35	-4.99236	0.158771
Clostridium	95240	144169	119704	99574.9	93819.4	96697.1	1.54587e+06	304266	925070	872904	356466	614685	-0.589716	0.46875	152326	329776	241051	922843	235766	579304	1.26498	0.174038
Streptococcus	79932.4	94147.3	87039.9	89348.7	92888.1	91118.4	11050.7	10780.9	10915.8	10651.5	10831	10741.2	-0.023256	0.135471	13554.9	7671.5	10613.2	9938.6	4485.3	7211.95	-0.557398	0.215828
Babesia	80279.6	85564.4	82922	81312.8	84282.2	82797.5	17.7	208.3	113	101.1	2597.5	1349.3	3.57782	0.162334	10223.2	69.7	5146.45	239	55	147	-5.12969	0.163319
Wuchereria	66677.6	90667.6	78672.6	81423.2	84031	82727.1	79.4	241.9	160.65	186.2	2414	1300.1	3.01663	0.151955	9635.7	820.4	5228.05	276.4	68.2	172.3	-4.92328	0.117965
Eimeria	65471	74788.7	70129.9	67796.1	75151.9	71474	41.4	265.1	153.25	161.2	3229.7	1695.45	3.46771	0.157496	11247.6	164.3	5705.95	258.6	73.2	165.9	-5.10408	0.15844
Salmonella	39981.7	51842.5	45912.1	46595	43529.4	45062.2	186.2	200.5	193.35	200.2	1512.3	856.25	2.14682	0.15501	6040.2	187.1	3113.65	222.9	218.9	220.9	-3.81714	0.162052
Citrobacter	729.4	47082.4	23905.9	866.7	736.7	801.7	839.2	184.7	511.95	369.9	91.9	230.9	-1.14873	0.242798	150.3	62.2	106.25	415.2	82	248.6	1.22636	0.225738
Bubalus	25189.4	21664.6	23427	25198.8	26087.8	25643.3	5.2	52.3	28.75	38.5	665.3	351.9	3.61353	0.149525	2355.1	17.9	1186.5	64.6	2.5	33.55	-5.14426	0.162774
Mycolicibacterium	21132.3	24402.6	22767.4	27493.3	25781.3	26637.3	13896.8	212.3	7054.55	116.9	9718.9	4917.9	-0.520512	0.680834	2914.3	44.9	1479.6	137.9	51.9	94.9	-3.96266	0.170054
Bison	23434	18076.8	20755.4	24256.9	24550.3	24403.6	6.2	31.7	18.95	22.5	439	230.75	3.60606	0.153524	1728.5	12.5	870.5	49.4	3.9	26.65	-5.02964	0.1638
Pseudomonas	14587.1	7120.7	10853.9	12556.6	10554	11555.3	891.4	1943.2	1417.3	703.2	1643.6	1173.4	-0.27245	0.581546	1504.4	588.3	1046.35	901.5	534.2	717.85	-0.543611	0.313137
Shigella	52.5	20200.4	10126.5	52.6	49.9	51.25	168.8	120	144.4	335.1	396.7	365.9	1.34138	0.000616497	11.9	34.2	23.05	12.1	54.2	33.15	0.524242	0.503438
Cervus	10683.2	8070.3	9376.75	11176.1	11550.1	11363.1	3.6	24.9	14.25	24.9	197.5	111.2	2.96412	0.125649	772.7	13.9	393.3	17.5	8.2	12.85	-4.93579	0.157442
Acetanaerobacterium	9513.2	8843.2	9178.2	8128	11039.8	9583.9	541.7	420.4	481.05	934.1	637.4	785.75	0.707884	0.0301323	1617.8	109.2	863.5	1141.8	177.3	659.55	-0.388714	0.713295
Odocoileus	9305	7165.4	8235.2	9542	9585.2	9563.6	4.7	21.7	13.2	7.9	175.7	91.8	2.79796	0.181747	717.3	12.3	364.8	11	4	7.5	-5.60407	0.154015
Campylobacter	8678.2	7364.8	8021.5	9042.7	8951.4	8997.05	6285.9	2895.7	4590.8	4122.9	3281.7	3702.3	-0.310324	0.428001	2285.6	3581.2	2933.4	3304.2	1637.1	2470.65	-0.247683	0.489993
Serratia	9.7	15655.6	7832.65	13.5	16.9	15.2	196.6	50.4	123.5	42.9	44.3	43.6	-1.50211	0.131282	52.6	40.5	46.55	76.5	84.1	80.3	0.786619	0.00121513
Parapoxvirus	8186.4	7086.4	7636.4	8505.9	8825.5	8665.7	2	11.6	6.8	9.1	150.5	79.8	3.55278	0.148938	681.5	7.3	344.4	4	2	3	-6.84298	0.154269
Capra	7881.4	7100.7	7491.05	7635.3	8387.6	8011.45	3.5	17.3	10.4	8	188	98	3.2362	0.168071	753.9	8	380.95	13.5	1	7.25	-5.71548	0.157704
Ovis	5767.6	4603.4	5185.5	5818.3	6157.9	5988.1	0	17.6	8.8	11.4	109.9	60.65	2.78493	0.147082	444.4	2	223.2	5.7	0	2.85	-6.29123	0.159566
Plasmodium	9340.5	359.2	4849.85	6715.5	3400.5	5058	344	35.1	189.55	385.2	216.2	300.7	0.665746	0.335605	127.1	82.7	104.9	435.9	106.9	271.4	1.37141	0.157323
Acinetobacter	4250.6	3819	4034.8	4318.9	5020.8	4669.85	702.7	890.5	796.6	449.6	586.2	517.9	-0.621182	0.0141753	1115.1	679.9	897.5	1096.9	1070.4	1083.65	0.271915	0.213232
Homo	4401.4	3268.5	3834.95	4572.5	4446.3	4509.4	1.1	4	2.55	16	121.1	68.55	4.74859	0.0953251	867.4	853	860.2	533.9	501	517.45	-0.733253	4.99182e-06
Chlamydia	6827.9	445.4	3636.65	4857.1	2525	3691.05	4657.2	5821.2	5239.2	690	2326.7	1508.35	-1.79638	0.00299976	4314.1	3196.9	3755.5	5507.6	4360.4	4934	0.393753	0.0633434
Mycobacterium	6464.5	498.3	3481.4	4590.8	2564.8	3577.8	596.2	105.4	350.8	7567.6	371.6	3969.6	3.50027	0.1572	1352.9	236	794.45	489	554	521.5	-0.607289	0.445625
Idiomarina	6405	181.6	3293.3	4904.4	2407.2	3655.8	42.9	13	27.95	76.3	64	70.15	1.32759	0.0106461	87.6	58	72.8	105.2	38.6	71.9	-0.0179467	0.967929
Clostridioides	3648.3	2781.5	3214.9	3633.4	3873.9	3753.65	21654.6	19971.4	20813	21486.8	15361.9	18424.3	-0.175871	0.262623	9630.4	13746.2	11688.3	22146.7	11244.3	16695.5	0.514394	0.21086
Camelus	3284.8	2622.9	2953.85	3613	3507.9	3560.45	6.9	7.8	7.35	7	64	35.5	2.272	0.162333	251.3	3.4	127.35	3.9	3	3.45	-5.20606	0.158434
Brachyspira	3098.2	2721.3	2909.75	3179.1	3292.8	3235.95	402.5	324.4	363.45	411.8	565.5	488.65	0.427045	0.065662	545.5	647.7	596.6	640.4	798.7	719.55	0.270331	0.0866437
Pteropus	3249.1	2521.4	2885.25	3468.3	3497.6	3482.95	3	5.8	4.4	1.6	74.1	37.85	3.10472	0.185487	266.6	4	135.3	6.4	0	3.2	-5.40195	0.156456
Myotis	3145.8	2482.7	2814.25	3363.7	3237.9	3300.8	1	11.5	6.25	4	76	40	2.67807	0.183374	262.3	6.6	134.45	6.8	2	4.4	-4.93342	0.152941
Mus	2525.3	2779.3	2652.3	2829	2855.4	2842.2	0	4	2	1.1	30.7	15.9	2.99095	0.18224	244.8	0	122.4	2	0	1	-6.93546	0.160956
Tursiops	2914.1	2384.1	2649.1	3189.4	3241.9	3215.65	0	1	0.5	0	62	31	5.9542	0.163607	150	1	75.5	18.7	1.2	9.95	-2.92371	0.204692
Sus	3094.7	2160.2	2627.45	2911.5	2975.5	2943.5	0	5	2.5	4	71.9	37.95	3.9241	0.145611	248.4	0	124.2	7.8	5.9	6.85	-4.18042	0.177081
Equus	3233.8	1928.2	2581	3503.1	3484.7	3493.9	0	7.5	3.75	6	50.1	28.05	2.90304	0.133009	172.7	0	86.35	7.5	1	4.25	-4.34466	0.175184
Eggerthia	2700.4	2009.5	2354.95	2627.8	2685.7	2656.75	243.4	73.7	158.55	239.3	122.1	180.7	0.188659	0.72873	334.9	744	539.45	146.7	167.9	157.3	-1.77797	0.0319282
Murimonas	1702.7	2309.7	2006.2	1900	2102	2001	1	4.7	2.85	7.2	78	42.6	3.90182	0.124058	303.3	1.8	152.55	3	1	2	-6.25314	0.158735
Paroedura	2105.2	1824.3	1964.75	2193.8	2086.5	2140.15	0	1	0.5	5.4	47.6	26.5	5.72792	0.0997939	198.5	2	100.25	4.2	0	2.1	-5.57707	0.158702
Pan	2238.3	1627.7	1933	2342.2	2304.9	2323.55	0	1	0.5	10.6	48.4	29.5	5.88264	0.0565839	882.8	6.3	444.55	651	730	690.5	0.635296	0.387807
Neophocaena	1910	1517.4	1713.7	2175.2	2133.3	2154.25	0	5.1	2.55	2.8	19.1	10.95	2.10236	0.163637	133.2	2	67.6	1	0	0.5	-7.07895	0.151157
Trichuris	42.3	3226.4	1634.35	34.7	56.4	45.55	2644	209.4	1426.7	380.1	487.9	434	-1.71692	0.23105	295.1	619.4	457.25	4561.6	1020.3	2790.95	2.6097	0.0854145
Corynebacterium	1911.3	1291.9	1601.6	1687.9	1882.9	1785.4	151.3	65.6	108.45	589.8	170.9	380.35	1.8103	0.0923583	409.9	418	413.95	49.1	98.2	73.65	-2.4907	1.88299e-05
Cricetulus	1760.3	1399.8	1580.05	1919.1	1898.7	1908.9	1.2	4.6	2.9	0	40.5	20.25	2.8038	0.213276	140.7	2.3	71.5	3	0	1.5	-5.57491	0.154715
Macaca	1760.6	1305.1	1532.85	1858.3	1838.2	1848.25	0	4	2	3	28.4	15.7	2.97269	0.138681	117.1	2	59.55	9.9	0	4.95	-3.5886	0.176926
Miniopterus	1336.5	1478.2	1407.35	1847.9	1708.2	1778.05	7.7	11.3	9.5	5	44.5	24.75	1.38143	0.253721	117.8	1.6	59.7	6.1	0	3.05	-4.29085	0.166976
Enterococcus	1293.6	1488.3	1390.95	1311.8	1446.1	1378.95	8451	7703.2	8077.1	6665.9	6715.1	6690.5	-0.271723	0.00304433	10413.7	19658.5	15036.1	14894.7	11356.4	13125.5	-0.196053	0.540356
Tribolium	1017	1757.8	1387.4	964.2	1316.9	1140.55	45.1	7.2	26.15	12	51.1	31.55	0.270829	0.748502	214.4	3.7	109.05	9.5	0	4.75	-4.52092	0.161862
Ailuropoda	1567.9	1066.2	1317.05	1459	1427.1	1443.05	0	11	5.5	0	44.7	22.35	2.02277	0.273583	151.2	5.8	78.5	10.5	0	5.25	-3.9023	0.156724
Loxodonta	1455.2	1136.3	1295.75	1583	1676.6	1629.8	3	0	1.5	1	23.2	12.1	3.01197	0.176529	145.7	2	73.85	6.7	0	3.35	-4.46236	0.164806
Lagenorhynchus	1452.6	1081.1	1266.85	1598.3	1669.5	1633.9	0	2	1	3	37.4	20.2	4.33628	0.125788	95.4	3	49.2	4	0	2	-4.62059	0.151814
Rattus	1303.8	1186.9	1245.35	1158.4	1421.5	1289.95	1	2	1.5	3.6	23.7	13.65	3.18587	0.104667	106	5.9	55.95	0	0	0	#NUM!	0.124918
Tupaia	1304.4	1061.2	1182.8	1458.8	1424.3	1441.55	8.5	4.4	6.45	9.6	25.6	17.6	1.4482	0.0795097	103.5	5	54.25	8.9	0	4.45	-3.60775	0.156054
Pongo	1282.2	1049.6	1165.9	1431.4	1304.7	1368.05	3.3	1	2.15	0	23.2	11.6	2.43172	0.232957	136.2	0	68.1	2.3	4	3.15	-4.43423	0.173918
Vanessa	1401.7	911.6	1156.65	1404.7	1503.5	1454.1	1501	1206.5	1353.75	921	791.9	856.45	-0.66052	0.00585647	851.7	641.8	746.75	851.8	761.6	806.7	0.111407	0.414761
Enterobacter	264.3	2007.7	1136	252.6	199.7	226.15	33.2	16.9	25.05	21.3	29.9	25.6	0.0313332	0.922637	55.1	26.6	40.85	40.6	60.1	50.35	0.301656	0.394564
Panthera	1280.6	972.2	1126.4	1349.4	1355.5	1352.45	0	0	0	0	26.4	13.2	#DIV/0!	0.158302	85.2	2	43.6	2	0	1	-5.44626	0.15088
Otolemur	1234.3	885.2	1059.75	1141	1388.9	1264.95	0	4	2	1	37.3	19.15	3.25927	0.179113	106.1	2	54.05	3.2	1	2.1	-4.68583	0.158991
Hipposideros	1144.9	899.6	1022.25	1231.7	1190.5	1211.1	0	0	0	0	28.3	14.15	#DIV/0!	0.158302	83	0	41.5	3	0	1.5	-4.79008	0.17057
Canis	1144.7	792.8	968.75	1073.3	1047.8	1060.55	0	6.2	3.1	3.8	25.5	14.65	2.24056	0.150936	81.2	6	43.6	0	0	0	#NUM!	0.115003
Delphinapterus	1009.2	785.1	897.15	1024.6	1172	1098.3	0	2.5	1.25	0	15.3	7.65	2.61353	0.225924	89.3	0	44.65	0	0	0	#NUM!	0.158302
Gulo	1016.8	692.8	854.8	1153.6	1078.3	1115.95	0	0	0	3.3	14.4	8.85	#DIV/0!	0.0507496	73.1	1	37.05	0	0	0	#NUM!	0.149667
Ursus	961.8	725.9	843.85	982.6	1016.3	999.45	1	1	1	0	20.6	10.3	3.36457	0.192887	67.6	0	33.8	4	4.3	4.15	-3.02584	0.203294
Dasypus	907.4	768.6	838	998	989.1	993.55	0	1	0.5	2.8	32	17.4	5.12102	0.115623	64	0	32	1.8	0	0.9	-5.152	0.167728
Physeter	873.5	712.1	792.8	894.2	951.6	922.9	1	0	0.5	2	12	7	3.80735	0.0885737	83.1	1	42.05	1.6	0	0.8	-5.71596	0.156809
Anaerobutyricum	606.6	967.6	787.1	766.1	1015.3	890.7	7150.5	4483.6	5817.05	3716.1	2902.5	3309.3	-0.813762	0.0356774	1879.3	2505.9	2192.6	3545.5	2638.8	3092.15	0.495968	0.0474738
Neisseria	843.7	725.6	784.65	666.4	736.8	701.6	150	194.9	172.45	48.5	63.2	55.85	-1.62655	0.00102757	241.2	66.4	153.8	243.3	123.7	183.5	0.254725	0.652547
Neotoma	841.1	675.5	758.3	912.8	929.5	921.15	0	2.4	1.2	150	16.5	83.25	6.11634	0.100353	91.1	0	45.55	0	0	0	#NUM!	0.158302
Dictyocaulus	675.2	806.1	740.65	623.5	501.1	562.3	0	3.5	1.75	4.7	16	10.35	2.5642	0.065471	74	1.6	37.8	2.8	0	1.4	-4.75489	0.15678
Balaenoptera	823	649.2	736.1	934.8	932.1	933.45	0	2	1	1.8	29.3	15.55	3.95884	0.141556	68.1	0	34.05	2.4	0	1.2	-4.82655	0.170247
Heterocephalus	768	586.6	677.3	826.6	782.4	804.5	0	1	0.5	1.1	11.3	6.2	3.63227	0.126311	68.6	0	34.3	0	0	0	#NUM!	0.158302
Rousettus	766.6	563.2	664.9	760.7	757.6	759.15	0	0	0	0	12.1	6.05	#DIV/0!	0.158302	48.1	0	24.05	0	2	1	-4.58796	0.172536
Psychrobacter	1310.5	3	656.75	144.3	115.9	130.1	83.8	110.7	97.25	144.5	47	95.75	-0.0224258	0.96149	23.9	92.8	58.35	78	64	71	0.283086	0.566884
Propithecus	781.5	503.8	642.65	770.7	796.2	783.45	0	1	0.5	1	31.2	16.1	5.00899	0.148223	88.5	0	44.25	1.1	0	0.55	-6.3301	0.162366
Oryctolagus	652.5	586.5	619.5	510.6	644.4	577.5	1	2.9	1.95	0	12	6	1.62149	0.312482	66.4	0	33.2	7.5	0	3.75	-3.14622	0.201541
Desmodus	652	586.8	619.4	694.5	749.6	722.05	0	0	0	0	16.9	8.45	#DIV/0!	0.158302	48.6	1	24.8	0	0	0	#NUM!	0.14542
Haemonchus	617.2	609.6	613.4	649.4	627	638.2	19.6	34.1	26.85	26.1	319.7	172.9	2.68694	0.160343	457.5	395.9	426.7	33.3	351.1	192.2	-1.15061	0.0660994
Cebus	678.8	532.1	605.45	766.1	794.3	780.2	0	3.7	1.85	4.2	15.3	9.75	2.39788	0.0794719	40.8	1.4	21.1	0	0	0	#NUM!	0.13717
Microcebus	661.9	539.7	600.8	707.1	737.2	722.15	1	0	0.5	0	14.3	7.15	3.83794	0.183331	43.2	0	21.6	1	0	0.5	-5.43296	0.166
Lipotes	691.2	505.7	598.45	674.7	684.2	679.45	0	1.1	0.55	0	6	3	2.44746	0.236515	64.9	0	32.45	0	0	0	#NUM!	0.158302
Puma	673.4	504.6	589	674	713.5	693.75	0	2	1	1.2	12	6.6	2.72247	0.152117	42.2	1	21.6	3.3	1	2.15	-3.32862	0.177845
Chlorocebus	669	506.4	587.7	806.9	809.1	808	1	0	0.5	0	6	3	2.58496	0.227622	37.2	0	18.6	0	0	0	#NUM!	0.158302
Xenopus	688.5	479.3	583.9	717	713.2	715.1	1	5	3	0	8.8	4.4	0.552541	0.642229	44.5	0	22.25	4.6	5.4	5	-2.15381	0.250529
Trichinella	510.9	649.4	580.15	407.1	580.1	493.6	1	1	1	3	9.6	6.3	2.65535	0.049728	79	1.8	40.4	9.6	18	13.8	-1.54969	0.30105
Fukomys	642.5	509.8	576.15	772.8	735.1	753.95	3.2	7	5.1	1.7	10.4	6.05	0.246438	0.746329	57.5	1.7	29.6	2.5	2.8	2.65	-3.48153	0.169633
Marmota	648.2	498.9	573.55	646.5	711.9	679.2	9.6	0	4.8	6.9	11.8	9.35	0.961932	0.217461	54.8	1	27.9	1	0	0.5	-5.80219	0.152514
Epulopiscium	1105.8	31.2	568.5	696.3	322.6	509.45	249.5	128.4	188.95	239.6	351.4	295.5	0.645154	0.0886749	140.7	224.6	182.65	274.2	200	237.1	0.376414	0.167457
Galeopterus	613.9	508.7	561.3	699.8	659.8	679.8	0	0	0	4.2	9.2	6.7	#DIV/0!	0.0097202	43.5	1	22.25	6.9	0	3.45	-2.68914	0.204939
Simplexvirus	582	523.3	552.65	251.2	172.7	211.95	17	7.8	12.4	22.5	3	12.75	0.0401571	0.957854	55	0	27.5	0	0	0	#NUM!	0.158302
Mustela	608.3	466.7	537.5	695.2	648.2	671.7	0	0	0	1.4	11.1	6.25	#DIV/0!	0.0894097	46	0	23	1.6	0	0.8	-4.84549	0.170082
Rhinopithecus	625.6	435.2	530.4	681.2	642.5	661.85	0	0	0	2	20.8	11.4	#DIV/0!	0.103586	42.9	0	21.45	0	0	0	#NUM!	0.158302
Trichechus	595.6	397.3	496.45	671.9	610.6	641.25	1	5	3	0	9	4.5	0.584963	0.625694	42.4	1	21.7	1	4.9	2.95	-2.87891	0.193324
Manis	523.2	468.3	495.75	609.9	611.3	610.6	0	2.2	1.1	0	9.5	4.75	2.11042	0.264501	54.4	3	28.7	3	0	1.5	-4.25802	0.141223
Eptesicus	556.8	415.8	486.3	630.7	639.6	635.15	0	0	0	0	14.7	7.35	#DIV/0!	0.158302	35.3	0	17.65	1	0	0.5	-5.1416	0.1678
Felis	557.5	367.4	462.45	570.3	615.4	592.85	0	50	25	12	7.7	9.85	-1.34373	0.354701	31.4	2	16.7	0	1	0.5	-5.06178	0.12909
Schaalia	502.3	419.3	460.8	488.2	454.6	471.4	49.6	6.8	28.2	33.9	149.4	91.65	1.70044	0.148914	129.4	94	111.7	143.5	3.3	73.4	-0.605777	0.410782
Roseolovirus	345.1	571.9	458.5	410	407.8	408.9	0	5.2	2.6	1	10.8	5.9	1.1822	0.361042	32	1.5	16.75	0	0	0	#NUM!	0.129876
Cavia	523.4	391.5	457.45	570.6	563.4	567	0	2	1	1	10.3	5.65	2.49825	0.165644	30.8	0	15.4	2.3	0	1.15	-3.74322	0.185229
Orcinus	566.5	342.4	454.45	658.7	631	644.85	0	1.3	0.65	0	13.7	6.85	3.39759	0.193618	28.8	0	14.4	0	0	0	#NUM!	0.158302
Raoultella	0	877.1	438.55	0	0	0	1.4	1.1	1.25	19.1	6.3	12.7	3.34483	0.0362951	10.2	36.7	23.45	9.9	14.2	12.05	-0.960555	0.215258
Penaeus	430.5	443.2	436.85	462.4	533.8	498.1	422.4	3.7	213.05	27.7	19.5	23.6	-3.17433	0.192157	55.6	0	27.8	22.8	11.3	17.05	-0.705313	0.547708
Zalophus	487.5	374	430.75	567.6	553	560.3	0	1.1	0.55	0	13.4	6.7	3.60666	0.188248	21.6	0	10.8	1	0	0.5	-4.43296	0.174268
Streptomyces	475.1	381.7	428.4	631	624.3	627.65	1051.3	189	620.15	349.7	273.6	311.65	-0.99269	0.284571	626.5	387.3	506.9	543.1	340.8	441.95	-0.197818	0.51235
Cercocebus	481.4	374.9	428.15	505.8	483.8	494.8	0	0	0	3.7	5	4.35	#DIV/0!	0.000316489	27.3	0	13.65	12.2	1.6	6.9	-0.984233	0.469338
Aotus	487.4	359.2	423.3	529.6	526.7	528.15	0	1	0.5	0	4.1	2.05	2.03562	0.272196	33.5	1	17.25	1	0	0.5	-5.10852	0.148901
Callithrix	480.5	364.8	422.65	597	562.7	579.85	0	0	0	2.1	8	5.05	#DIV/0!	0.0413473	29.5	0	14.75	0	0	0	#NUM!	0.158302
Arcobacter	472.8	369.4	421.1	429.8	430.1	429.95	432.6	52.3	242.45	81.6	25.6	53.6	-2.17738	0.163998	110.3	158.4	134.35	316.9	473	394.95	1.55567	0.0052358
Castor	454.3	351.3	402.8	544.5	503.8	524.15	0	0	0	1	3	2	#DIV/0!	0.0257214	42.3	1	21.65	0	0	0	#NUM!	0.143555
Saimiri	423.8	365.5	394.65	442.7	483.9	463.3	0	0	0	1.3	8.3	4.8	#DIV/0!	0.0763719	619.9	2	310.95	400	650	525	0.755635	0.328305
Ceratotherium	471.2	311.6	391.4	438.3	471.8	455.05	0	0	0	0	8	4	#DIV/0!	0.158302	37.5	0	18.75	0	0	0	#NUM!	0.158302
Gavialis	436.6	289.1	362.85	410.9	423.2	417.05	0	0	0	0	11.5	5.75	#DIV/0!	0.158302	35.5	0	17.75	0	0	0	#NUM!	0.158302
Odobenus	431	293.6	362.3	500.7	454.8	477.75	0	3.1	1.55	0	2	1	-0.632268	0.632782	33.5	1	17.25	0	0	0	#NUM!	0.139819
Onchocerca	343.8	378.1	360.95	231	387.2	309.1	0	0	0	3	11	7	#DIV/0!	0.0387391	31	0	15.5	0	0	0	#NUM!	0.158302
Colobus	413.1	282.7	347.9	431.2	438.7	434.95	0	2	1	1.7	9.1	5.4	2.43296	0.117667	38.4	1	19.7	0	0	0	#NUM!	0.142104
Carlito	395.6	293.3	344.45	417.5	433.6	425.55	0	2.6	1.3	0	16.4	8.2	2.65711	0.223425	38.8	3	20.9	5	0	2.5	-3.0635	0.152625
Piliocolobus	383.1	293.7	338.4	386.1	460.2	423.15	0	0	0	0	5	2.5	#DIV/0!	0.158302	37.7	0	18.85	1.2	0	0.6	-4.97346	0.169033
Dipodomys	375.9	280.3	328.1	386.7	358	372.35	0	0	0	1	4.7	2.85	#DIV/0!	0.0559052	30.5	1	15.75	2.3	6.7	4.5	-1.80735	0.261408
Enhydra	378.3	265.6	321.95	373.2	429.7	401.45	0	0	0	0	5.2	2.6	#DIV/0!	0.158302	11.6	0	5.8	2	0	1	-2.53605	0.230645
Vulpes	336	289.7	312.85	381.5	413	397.25	0	1	0.5	0	6.4	3.2	2.67807	0.22226	22.4	1	11.7	0	0	0	#NUM!	0.131155
Acinonyx	377.3	247.8	312.55	413.5	362.5	388	0	3.8	1.9	1	6.1	3.55	0.90182	0.41962	24.1	0	12.05	0	0	0	#NUM!	0.158302
Microbacterium	336.9	226.3	281.6	359.2	401	380.1	96.5	38.4	67.45	66	78.6	72.3	0.100177	0.791502	150.8	26.8	88.8	79.6	40.7	60.15	-0.561995	0.487618
Eumetopias	347.3	208	277.65	323.6	350.3	336.95	0	0	0	0	9.3	4.65	#DIV/0!	0.158302	21.6	0	10.8	2.1	0	1.05	-3.36257	0.194618
Mandrillus	315	237.7	276.35	331.9	398.5	365.2	0	0	0	1.6	7.4	4.5	#DIV/0!	0.0547907	22.1	0	11.05	0	0	0	#NUM!	0.158302
Trypanosoma	256.8	294.2	275.5	263.7	267	265.35	92.5	3.6	48.05	85	23.9	54.45	0.180396	0.847199	58.8	11.2	35	24.9	13.2	19.05	-0.877564	0.322693
Callorhinus	313.4	228	270.7	391.7	301.4	346.55	0	1	0.5	0	11.3	5.65	3.49825	0.19091	21.3	1.5	11.4	0	0	0	#NUM!	0.116851
Octodon	299.4	234.4	266.9	321.5	395.2	358.35	0	0	0	0	10.2	5.1	#DIV/0!	0.158302	35.7	0	17.85	0	0	0	#NUM!	0.158302
Theropithecus	296.5	233.2	264.85	333.8	259.7	296.75	0	0	0	1	8.4	4.7	#DIV/0!	0.0926348	1115.2	3.6	559.4	1000	1100	1050	0.908437	0.202492
Ictidomys	308.7	219.3	264	320.7	322.4	321.55	0	30	15	3.7	3	3.35	-2.16273	0.249863	14.7	1	7.85	3.5	0	1.75	-2.16534	0.209378
Condylura	278.4	248.3	263.35	301.9	325.7	313.8	0	0	0	1	12	6.5	#DIV/0!	0.110069	32.6	1	16.8	0	0	0	#NUM!	0.139328
Oncorhynchus	290.4	232.7	261.55	338.1	320.4	329.25	2.7	0	1.35	0	1	0.5	-1.43296	0.364281	116	335.5	225.75	29.9	4.8	17.35	-3.70172	0.030858
Vibrio	38.4	476.7	257.55	13.7	8.5	11.1	580.8	240.5	410.65	522.6	1047.6	785.1	0.934967	0.106833	1293.3	1237.5	1265.4	1734.8	1503.8	1619.3	0.355777	0.00670381
Elysia	278.1	229.1	253.6	232.9	229.4	231.15	2.7	1	1.85	21.4	3.7	12.55	2.76209	0.105482	28	1	14.5	22.5	18.9	20.7	0.513578	0.474517
Paralichthys	236	242.1	239.05	120.5	221.2	170.85	7.1	0	3.55	6.9	6.8	6.85	0.948285	0.182703	37	1.8	19.4	0	0	0	#NUM!	0.128866
Chinchilla	258.2	200.5	229.35	330.1	294.9	312.5	0	0	0	0	0	0	#DIV/0!	#DIV/0!	27.9	0	13.95	0	0	0	#NUM!	0.158302
Porphyra	263.6	187.9	225.75	389.5	264.6	327.05	15.3	10.6	12.95	15	2.1	8.55	-0.598956	0.329167	30.8	10.7	20.75	9.7	8.4	9.05	-1.19712	0.11451
Burkholderia	242.7	203.4	223.05	232.3	228.5	230.4	237.8	282.7	260.25	216.1	634.9	425.5	0.709261	0.245702	576	712	644	655.9	323.7	489.8	-0.394868	0.210949
Neomonachus	238.7	196.8	217.75	248.9	269.4	259.15	0	0	0	0	5.4	2.7	#DIV/0!	0.158302	8.7	0	4.35	0	0	0	#NUM!	0.158302
Leptonychotes	239.2	177.5	208.35	267.3	293.1	280.2	0	0	0	0	3	1.5	#DIV/0!	0.158302	24.7	0	12.35	1	0	0.5	-4.62644	0.172137
Elephantulus	251.6	158.9	205.25	246.5	286	266.25	0	0	0	2	4	3	#DIV/0!	0.00653338	17.6	0	8.8	0	0	0	#NUM!	0.158302
Erinaceus	229.9	170.1	200	294.8	257	275.9	0	0	0	0	3	1.5	#DIV/0!	0.158302	20.5	0	10.25	0	0	0	#NUM!	0.158302
Ochotona	235.6	160.2	197.9	263.6	267.6	265.6	4.9	0	2.45	0	1	0.5	-2.29278	0.248137	12.8	2	7.4	0	1	0.5	-3.88753	0.0922663
Peromyscus	216.7	161.7	189.2	270.8	245.4	258.1	0	0	0	0	5	2.5	#DIV/0!	0.158302	19.3	0	9.65	0	0	0	#NUM!	0.158302
Hirundo	197.7	178.1	187.9	156.3	188.9	172.6	31	3.2	17.1	0	2.8	1.4	-3.6105	0.123453	15.6	0	7.8	38	5.3	21.65	1.47282	0.256023
Tetraodon	215.3	160.2	187.75	193.2	235.5	214.35	0	0	0	0	4.7	2.35	#DIV/0!	0.158302	21.1	0	10.55	0	0	0	#NUM!	0.158302
Oryza	239.8	127.6	183.7	176.3	163.2	169.75	206.4	53.9	130.15	49.3	57.1	53.2	-1.29068	0.155802	45	40.2	42.6	55	41.6	48.3	0.18117	0.237664
Listeria	26.2	339.9	183.05	24.2	12.6	18.4	586.6	173.4	380	427.8	241.6	334.7	-0.183131	0.746604	118.6	444.2	281.4	862	417.6	639.8	1.185	0.0872977
Mesocricetus	210.4	150.3	180.35	206.6	204.6	205.6	0	0	0	0	6.8	3.4	#DIV/0!	0.158302	17.9	0	8.95	1	0	0.5	-4.16189	0.17786
Orycteropus	220.5	138.4	179.45	229.4	233.5	231.45	1	0	0.5	1	6.1	3.55	2.82782	0.111836	20.8	0	10.4	2	0	1	-3.37851	0.194159
Meriones	202.8	146.2	174.5	246.6	189	217.8	0	0	0	0	5	2.5	#DIV/0!	0.158302	14.6	0	7.3	0	3.9	1.95	-1.90442	0.287312
Sorex	205.6	142.9	174.25	198.4	207.4	202.9	0	0	0	0	8	4	#DIV/0!	0.158302	21.9	0	10.95	6.8	0	3.4	-1.68732	0.317717
Betaretrovirus	231	116.1	173.55	191.5	176.8	184.15	0	0	0	0	6.5	3.25	#DIV/0!	0.158302	28.4	0	14.2	0	0	0	#NUM!	0.158302
Limosa	201.2	140.1	170.65	231.7	215.1	223.4	0	0	0	0	8.3	4.15	#DIV/0!	0.158302	6.3	0	3.15	1.7	0	0.85	-1.88982	0.289134
Jaculus	194.1	144.2	169.15	252.1	227.4	239.75	0	0	0	0	4	2	#DIV/0!	0.158302	14.9	0	7.45	3.4	0	1.7	-2.13171	0.262423
Patagioenas	190.9	144.4	167.65	212.4	189.3	200.85	0	0	0	0	3.1	1.55	#DIV/0!	0.158302	21.4	1.6	11.5	1.4	0	0.7	-4.03814	0.132543
Anolis	190.8	139.6	165.2	203.8	207.1	205.45	0	0	0	0	4.4	2.2	#DIV/0!	0.158302	10.7	0	5.35	0	0	0	#NUM!	0.158302
Cimex	177	151	164	181	148	164.5	0	0	0	0	3	1.5	#DIV/0!	0.158302	12.7	0	6.35	0	0	0	#NUM!	0.158302
Echinops	185.7	141.7	163.7	154.3	191.9	173.1	0	0	0	0	0	0	#DIV/0!	#DIV/0!	19.9	0	9.95	0	0	0	#NUM!	0.158302
Luteimonas	255.4	70	162.7	350.5	4469.8	2410.15	0	0	0	0	1.3	0.65	#DIV/0!	0.158302	6.1	8.3	7.2	5.5	1	3.25	-1.14756	0.0523497
Chrysochloris	193.9	124.2	159.05	190.7	171.3	181	0	2.2	1.1	0	4	2	0.862496	0.532147	8.3	0	4.15	3.1	0	1.55	-1.42084	0.366854
Chelonia	188.6	123.2	155.9	167.2	198.1	182.65	0	0	0	0	1	0.5	#DIV/0!	0.158302	20.8	0	10.4	0	0	0	#NUM!	0.158302
Charadrius	161.6	142.8	152.2	160.6	162	161.3	37.5	0	18.75	18.6	27.2	22.9	0.288457	0.727618	10.8	0	5.4	1.7	0	0.85	-2.66742	0.222849
Microtus	168	129.9	148.95	175.7	164.5	170.1	0	0	0	0	2	1	#DIV/0!	0.158302	9.5	2	5.75	0	0	0	#NUM!	0.0566372
Dromaius	159.6	112	135.8	143.3	151.2	147.25	0	1	0.5	0	3.4	1.7	1.76553	0.3059	11.2	0	5.6	0	0	0	#NUM!	0.158302
Bambusicola	170.3	100.1	135.2	159.7	164.7	162.2	0	0	0	0	5	2.5	#DIV/0!	0.158302	31	1	16	0	0	0	#NUM!	0.138386
Tropilaelaps	144.1	124.4	134.25	140.1	143.2	141.65	0	0	0	3	2.2	2.6	#DIV/0!	0.00035461	8.9	0	4.45	4.3	0	2.15	-1.04947	0.465396
Vicugna	158.4	104.5	131.45	156.9	154.9	155.9	0	0	0	0	2.1	1.05	#DIV/0!	0.158302	10	2.1	6.05	2	0	1	-2.59694	0.0983485
Mesitornis	151.9	101.3	126.6	125.8	121.1	123.45	0	0	0	0	1.4	0.7	#DIV/0!	0.158302	3.5	0	1.75	0	0	0	#NUM!	0.158302
Tinamus	124.8	122.7	123.75	106.9	129.4	118.15	16.2	0	8.1	1	4.6	2.8	-1.5325	0.33064	9.1	0	4.55	0	0	0	#NUM!	0.158302
Acanthisitta	155.1	91.5	123.3	107	132.1	119.55	0	0	0	0	0	0	#DIV/0!	#DIV/0!	12	0	6	0	0	0	#NUM!	0.158302
Cronobacter	24.7	217.2	120.95	26.6	19.8	23.2	17	10.3	13.65	25.6	12.5	19.05	0.48089	0.272511	17.5	18.3	17.9	29.5	16.6	23.05	0.364807	0.239615
Papaver	138.4	103	120.7	158.2	148.8	153.5	160	170	165	100	100	100	-0.722466	2.30381e-05	99	92	95.5	83	97	90	-0.0855757	0.290419
Lupinus	104.9	133	118.95	92.2	127.2	109.7	3.9	3	3.45	3.5	6.9	5.2	0.591915	0.15987	26	0	13	0	1	0.5	-4.70044	0.171404
Vigna	129.3	102	115.65	122.7	124.4	123.55	32.9	0	16.45	12	1	6.5	-1.33958	0.376662	6.7	0	3.35	25.9	7.3	16.6	2.30895	0.0809877
Alligator	129.2	98.6	113.9	133.6	128.8	131.2	0	0	0	0	2	1	#DIV/0!	0.158302	14.4	0	7.2	0	0	0	#NUM!	0.158302
Ophiophagus	106	117	111.5	111.1	138.2	124.65	0	0	0	0	7	3.5	#DIV/0!	0.158302	14	0	7	0	0	0	#NUM!	0.158302
Urocitellus	103.4	112.6	108	139.8	154.6	147.2	0	0	0	0	4.8	2.4	#DIV/0!	0.158302	6.5	0	3.25	0	1	0.5	-2.70044	0.221044
Anas	121.4	92	106.7	114.2	137.4	125.8	0	0	0	0	4.5	2.25	#DIV/0!	0.158302	14.6	0	7.3	0	1	0.5	-3.8679	0.182761
Columba	117.1	95.7	106.4	154.1	134.1	144.1	0	0	0	0	2	1	#DIV/0!	0.158302	10.4	3.5	6.95	7.4	0	3.7	-0.909488	0.328188
Besnoitia	126.2	85.8	106	130.3	110.7	120.5	0	0	0	0	1	0.5	#DIV/0!	0.158302	6.9	0	3.45	0	0	0	#NUM!	0.158302
Erythrura	124.5	82.3	103.4	129.9	134.8	132.35	0	3.1	1.55	0	8.9	4.45	1.52154	0.346515	7.1	1	4.05	0	0	0	#NUM!	0.0829448
Yarrowia	100.3	102	101.15	107.5	94.4	100.95	3.3	4	3.65	0	2.1	1.05	-1.79751	0.015238	2.1	0	1.05	2	2.7	2.35	1.16227	0.111653
Monodelphis	122.4	78.9	100.65	157.9	149.4	153.65	0	3.1	1.55	0	4.7	2.35	0.600393	0.648362	8.9	7.8	8.35	1.9	0	0.95	-3.13578	0.000307618
Lonchura	94.9	104.6	99.75	138.2	145.5	141.85	0	0	0	0	0	0	#DIV/0!	#DIV/0!	4.8	0	2.4	0	0	0	#NUM!	0.158302
Gambusia	110.7	88.2	99.45	135.6	145	140.3	0	0	0	0	2	1	#DIV/0!	0.158302	3.1	0	1.55	0	0	0	#NUM!	0.158302
Apteryx	101.7	90.3	96	115	106.1	110.55	0	1	0.5	0	1	0.5	0	1	8.1	0	4.05	4.2	21	12.6	1.63743	0.187473
Papio	125.5	64.7	95.1	136.7	88.4	112.55	0	0	0	0	0	0	#DIV/0!	#DIV/0!	7	0	3.5	0	0	0	#NUM!	0.158302
Cyprinus	109.5	79.9	94.7	88.9	91	89.95	7.4	0	3.7	28	3.5	15.75	2.08975	0.178225	7.7	1.6	4.65	79	0	39.5	3.08655	0.202278
Macrostomum	114.2	67.4	90.8	77.8	68.3	73.05	3.6	2.4	3	1	4.6	2.8	-0.0995357	0.864012	23.3	8.3	15.8	7.8	20.6	14.2	-0.154034	0.792592
Pomacea	105.4	72.9	89.15	104.1	81.9	93	2.9	0	1.45	0	2	1	-0.536053	0.680999	10.4	0	5.2	0	0	0	#NUM!	0.158302
Callipepla	105.1	72.5	88.8	86.2	138	112.1	0	0	0	0	8.7	4.35	#DIV/0!	0.158302	9.7	0	4.85	0	0	0	#NUM!	0.158302
Chlamydomonas	102.8	74.5	88.65	139	116.9	127.95	32.1	88	60.05	9.5	23.7	16.6	-1.85498	0.059439	2	3.4	2.7	87.8	76.8	82.3	4.92986	1.55237e-05
Acipenser	115.5	55.3	85.4	85.2	97.3	91.25	5.4	0	2.7	2	1.8	1.9	-0.50696	0.63508	3.5	0	1.75	5.6	0	2.8	0.678072	0.611092
Chaetura	90	80.4	85.2	108	120.4	114.2	22.1	0	11.05	5.6	48.5	27.05	1.29158	0.314762	1	0	0.5	3.4	0	1.7	1.76553	0.3059
Picoides	87.9	81.5	84.7	87.9	99.9	93.9	0	0	0	0	2.6	1.3	#DIV/0!	0.158302	2	0	1	0	0	0	#NUM!	0.158302
Shewanella	168.1	0	84.05	0	0	0	35.6	251.6	143.6	820.9	975.3	898.1	2.64482	0.000597269	79.8	589	334.4	242.9	167.2	205.05	-0.705599	0.433197
Aspergillus	102.5	62.8	82.65	99.6	94.2	96.9	4.9	12.7	8.8	76.1	12.2	44.15	2.32684	0.129901	10.4	770	390.2	57.4	34.6	46	-3.08451	0.19173
Naegleria	20.7	143.4	82.05	45.4	51.1	48.25	135	89	112	16	89.2	52.6	-1.09036	0.0759818	11.7	37	24.35	20.2	3.7	11.95	-1.02691	0.22806
Gekko	114.6	47.5	81.05	76.2	101.1	88.65	0	0	0	0	4	2	#DIV/0!	0.158302	9	0	4.5	0	0	0	#NUM!	0.158302
Corvus	89.6	71.2	80.4	103.1	100.8	101.95	0	0	0	1	1.5	1.25	#DIV/0!	0.000978089	17.7	0	8.85	2.8	0	1.4	-2.66025	0.223249
Rhizophagus	74.9	83.7	79.3	57.9	82.1	70	289.5	50.8	170.15	32.9	16.5	24.7	-2.78422	0.10297	17.8	88.4	53.1	33.3	21.3	27.3	-0.959811	0.280092
Vombatus	83	74.6	78.8	90.8	104.4	97.6	0	0	0	0	0	0	#DIV/0!	#DIV/0!	3	0	1.5	0	1.8	0.9	-0.736966	0.584423
Leishmania	97.7	55.7	76.7	79.3	74.6	76.95	0	0	0	4.5	2	3.25	#DIV/0!	0.010795	9.7	0	4.85	9.8	4.1	6.95	0.519028	0.553129
Nestor	86.5	65.8	76.15	84.3	96.7	90.5	0	0	0	0	0	0	#DIV/0!	#DIV/0!	8.5	0	4.25	0	0	0	#NUM!	0.158302
Colius	80.6	68.4	74.5	70.1	80.9	75.5	0	0	0	0	0	0	#DIV/0!	#DIV/0!	15.2	0	7.6	0	0	0	#NUM!	0.158302
Terrapene	82.9	66	74.45	93.2	85.4	89.3	0	0	0	0	2.2	1.1	#DIV/0!	0.158302	8	0	4	0	0	0	#NUM!	0.158302
Monosiga	93	53.3	73.15	78.2	76.4	77.3	1	2	1.5	0	2	1	-0.584963	0.481817	3	0	1.5	0	0	0	#NUM!	0.158302
Toxocara	10.5	135.7	73.1	7.2	5.5	6.35	19.2	9.2	14.2	84.9	11	47.95	1.75564	0.192009	14.8	41	27.9	614	97.4	355.7	3.67232	0.093143
Chara	80.8	64.3	72.55	56	86.7	71.35	12	1	6.5	4.7	7.3	6	-0.115477	0.885631	2	5.8	3.9	20	0	10	1.35845	0.357903
Lactococcus	31.9	107.3	69.6	17.3	18.9	18.1	798.8	305.8	552.3	685	650.8	667.9	0.27418	0.463208	339.1	448	393.55	744	458.8	601.4	0.611778	0.0777897
Paenibacillus	72.9	66.2	69.55	54.4	44.4	49.4	9917.2	3030.8	6474	7709.9	5022.1	6366	-0.0242702	0.962063	2769	4964.3	3866.65	8207.2	3712.6	5959.9	0.624204	0.220756
Hippocampus	52.6	80.5	66.55	33.8	41	37.4	0	0	0	0	0	0	#DIV/0!	#DIV/0!	8.2	0	4.1	0	0	0	#NUM!	0.158302
Nannospalax	71.5	61.1	66.3	73.5	87.4	80.45	0	0	0	0	0	0	#DIV/0!	#DIV/0!	3.5	0	1.75	6.5	4.2	5.35	1.61218	0.0408324
Coccolithovirus	65.3	65.8	65.55	44.2	87.3	65.75	0	0	0	0	0	0	#DIV/0!	#DIV/0!	10	0	5	0	0	0	#NUM!	0.158302
Latimeria	61	67.7	64.35	68.5	67.1	67.8	0	0	0	0	0	0	#DIV/0!	#DIV/0!	1.6	0	0.8	0	0	0	#NUM!	0.158302
Nipponia	61.9	66.2	64.05	48.2	51.3	49.75	0	0	0	0	0	0	#DIV/0!	#DIV/0!	8.3	0	4.15	0	0	0	#NUM!	0.158302
Symbiodinium	72.1	54.9	63.5	78.6	85.6	82.1	2	11.2	6.6	42	3.5	22.75	1.78533	0.23044	9.3	13.8	11.55	14.4	0	7.2	-0.681824	0.374411
Salpingoeca	78.4	45.4	61.9	61.9	67.9	64.9	0	0	0	2.4	2.5	2.45	#DIV/0!	1.15537e-07	4	4.4	4.2	4.3	3.1	3.7	-0.182864	0.24275
Oryzias	74.6	48.7	61.65	67	45.4	56.2	0	0	0	3.4	0	1.7	#DIV/0!	0.158302	7	0	3.5	0	0	0	#NUM!	0.158302
Colinus	80	42.2	61.1	55.6	58.9	57.25	0	0	0	0	1	0.5	#DIV/0!	0.158302	8.6	0	4.3	0	0	0	#NUM!	0.158302
Ornithinimicrobium	115.4	2	58.7	170.7	3884.2	2027.45	3.4	2.7	3.05	4	78	41	3.74874	0.150306	0	0	0	54	0	27	#DIV/0!	0.158302
Pogona	69.9	45.4	57.65	67.3	68.2	67.75	0	0	0	0	0	0	#DIV/0!	#DIV/0!	3.5	0	1.75	2	0	1	-0.807355	0.554349
Pelodiscus	66.8	48.4	57.6	68	71.2	69.6	0	0	0	0	1	0.5	#DIV/0!	0.158302	6.4	0	3.2	0	0	0	#NUM!	0.158302
Egretta	76.2	38.6	57.4	49.2	67.7	58.45	0	0	0	0	1.8	0.9	#DIV/0!	0.158302	3	0	1.5	0	0	0	#NUM!	0.158302
Gorilla	73.3	41.3	57.3	69	92.8	80.9	0	0	0	0	1	0.5	#DIV/0!	0.158302	5.3	0	2.65	0	0	0	#NUM!	0.158302
Phascolarctos	58.5	55	56.75	113.1	81.8	97.45	2	2	2	1	2	1.5	-0.415037	0.158302	7.9	1.9	4.9	0	2	1	-2.29278	0.099521
Scleropages	61.4	52.1	56.75	68.9	77	72.95	0	0	0	0	2	1	#DIV/0!	0.158302	4.3	0	2.15	2	0	1	-1.10434	0.44817
Tragelaphus	63.5	49.4	56.45	43.7	81.4	62.55	0	0	0	0	2.6	1.3	#DIV/0!	0.158302	5.2	0	2.6	0	0	0	#NUM!	0.158302
Thamnophis	58.3	52.8	55.55	79.9	80.6	80.25	0	0	0	0	3	1.5	#DIV/0!	0.158302	2	0	1	0	0	0	#NUM!	0.158302
Bradyrhizobium	63.5	43.8	53.65	93.6	73	83.3	7.2	1.5	4.35	190.2	222.2	206.2	5.56689	2.76168e-05	39.4	33.7	36.55	163	34	98.5	1.43025	0.171857
Cuculus	58.1	47	52.55	77	71	74	13.6	0	6.8	6.1	13.2	9.65	0.504994	0.554927	7.3	0	3.65	0	0	0	#NUM!	0.158302
Lachnoclostridium	51.3	49.1	50.2	49.8	50.7	50.25	72182.7	60457.3	66320	64232.2	67603.8	65918	-0.00877154	0.914626	43009.7	49385.2	46197.4	71796.4	41163.9	56480.1	0.289931	0.318496
Lithobates	60.7	36.3	48.5	49.5	62.9	56.2	0	0	0	0	2	1	#DIV/0!	0.158302	0	0	0	1	0	0.5	#DIV/0!	0.158302
Struthio	53.5	43.3	48.4	63.4	57	60.2	0	0	0	0	0	0	#DIV/0!	#DIV/0!	5.6	0	2.8	0	0	0	#NUM!	0.158302
Apostichopus	57.6	39.1	48.35	67.5	64.8	66.15	0	0	0	0	3.1	1.55	#DIV/0!	0.158302	7.2	0	3.6	0	0	0	#NUM!	0.158302
Branchiostoma	55.1	40.9	48	48.3	54.5	51.4	74.3	5	39.65	14.5	70	42.25	0.0916305	0.92408	5.6	5	5.3	57	7.3	32.15	2.60075	0.134626
Siccibacter	0	95.7	47.85	0	0	0	0	1	0.5	2	3	2.5	2.32193	0.00804989	0	0	0	0	0	0	#DIV/0!	#DIV/0!
Micromonospora	50.8	43.4	47.1	57	112.4	84.7	59	0	29.5	17.1	35	26.05	-0.179432	0.855749	0	1.3	0.65	12.8	19.6	16.2	4.63941	0.00147132
Leclercia	0	93.7	46.85	0	0	0	3.5	0	1.75	0	0	0	#NUM!	0.158302	1.4	3.2	2.3	1	1	1	-1.20163	0.0666346
Salmo	44.3	48.4	46.35	52.3	56	54.15	4	3.7	3.85	1	6.6	3.8	-0.018859	0.976841	20.9	68.2	44.55	11.6	11.7	11.65	-1.9351	0.0735958
Chrysemys	58	34.2	46.1	52	50.7	51.35	0	0	0	0	1	0.5	#DIV/0!	0.158302	8.8	0	4.4	0	0	0	#NUM!	0.158302
Gammaretrovirus	52.7	38.6	45.65	59.5	51	55.25	0	0	0	0	2.4	1.2	#DIV/0!	0.158302	2.5	0	1.25	0	0	0	#NUM!	0.158302
Pectobacterium	12.4	76.2	44.3	7.4	8.5	7.95	38.2	5.8	22	63.5	27.8	45.65	1.05311	0.164482	3	9.7	6.35	21.5	12.5	17	1.42071	0.0302695
Axis	55.4	33	44.2	58.9	65.7	62.3	0	0	0	0	0	0	#DIV/0!	#DIV/0!	4.2	0	2.1	0	0	0	#NUM!	0.158302
Haliaeetus	49.1	38.8	43.95	50.7	39.5	45.1	0	0	0	0	2.4	1.2	#DIV/0!	0.158302	2	29	15.5	0	9	4.5	-1.78427	0.251635
Octopus	46.3	40	43.15	54	48.5	51.25	32	0	16	0	0	0	#NUM!	0.158302	1	0	0.5	0	0	0	#NUM!	0.158302
Yersinia	0	85.4	42.7	2.2	3.3	2.75	275.1	118.9	197	131.2	37.7	84.45	-1.22203	0.0989006	640.4	277.5	458.95	145.2	137.3	141.25	-1.70009	0.0387075
Cyanistes	56.3	28.3	42.3	44.4	35.1	39.75	5.2	7.9	6.55	0	0	0	#NUM!	0.00109737	10.8	30	20.4	6.4	0	3.2	-2.67243	0.0422203
Brachybacterium	82.2	2	42.1	85.9	477.6	281.75	28.9	1.4	15.15	88.8	22.3	55.55	1.87447	0.123697	0	1	0.5	295.6	77.8	186.7	8.54458	0.0414937
Biomphalaria	49.4	34	41.7	45.5	30.2	37.85	0	0	0	0	0	0	#DIV/0!	#DIV/0!	2	2	2	0	0	0	#NUM!	#DIV/0!
Brugia	46.6	36.2	41.4	38.1	27.2	32.65	5.2	4.2	4.7	1	6.3	3.65	-0.364764	0.537034	3.8	11	7.4	0	17.5	8.75	0.241758	0.816972
Sinocyclocheilus	46.9	35.9	41.4	32.3	40	36.15	0	30	15	10	0	5	-1.58496	0.334852	6.2	0	3.1	5.2	12.9	9.05	1.54565	0.105432
Pelecanus	42.5	38.9	40.7	43.9	39.5	41.7	0	0	0	0	1.7	0.85	#DIV/0!	0.158302	0	0	0	0	0	0	#DIV/0!	#DIV/0!
Notechis	54.4	26.8	40.6	55	54.8	54.9	0	0	0	1	1	1	#DIV/0!	#DIV/0!	1	0	0.5	0	0	0	#NUM!	0.158302
Rhinolophus	50.8	29.5	40.15	38.5	40.7	39.6	0	0	0	0	0	0	#DIV/0!	#DIV/0!	6.2	0	3.1	0	0	0	#NUM!	0.158302
Fulmarus	43.4	36.4	39.9	40	47.7	43.85	0	0	0	0	1	0.5	#DIV/0!	0.158302	7.8	0	3.9	0	0	0	#NUM!	0.158302
Kluyvera	0	79.7	39.85	0	0	0	0	0	0	13	0	6.5	#DIV/0!	0.158302	8.4	6.1	7.25	0	0	0	#NUM!	0.000399436
Numida	50.2	28.6	39.4	41.9	53.4	47.65	0	0	0	0	2	1	#DIV/0!	0.158302	2.8	3.3	3.05	0	1	0.5	-2.60881	0.00138814
Falco	44.1	32.5	38.3	54.2	37.7	45.95	0	0	0	0	0	0	#DIV/0!	#DIV/0!	9.3	0	4.65	2.9	0	1.45	-1.68118	0.318691
Pseudonocardia	42.8	33.6	38.2	64.5	91.6	78.05	0	0	0	17	2.6	9.8	#DIV/0!	0.0778739	2.8	13.7	8.25	14.2	10	12.1	0.552541	0.317271
Nycticebus	51.4	24.7	38.05	27.8	32.5	30.15	0	0	0	0	0	0	#DIV/0!	#DIV/0!	7.7	0	3.85	0	0	0	#NUM!	0.158302
Oceanimonas	75.6	0	37.8	0	0	0	0	0	0	0	0	0	#DIV/0!	#DIV/0!	10	7	8.5	0	0	0	#NUM!	0.000604123
Pipra	36.8	38.5	37.65	43.2	44.2	43.7	0	0	0	0	2.4	1.2	#DIV/0!	0.158302	1	0	0.5	0	0	0	#NUM!	0.158302
Labeo	49.8	24.8	37.3	27.7	35	31.35	0	0	0	0	0	0	#DIV/0!	#DIV/0!	4.2	0	2.1	5.1	0	2.55	0.280108	0.825064
Actinomadura	47.6	26.7	37.15	49.6	60	54.8	38.7	105.2	71.95	4.4	14.9	9.65	-2.89839	0.0327256	320.5	0	160.25	42.5	202	122.25	-0.39049	0.731725
Python	34.9	38.7	36.8	46.2	42	44.1	0	0	0	0	3.5	1.75	#DIV/0!	0.158302	9.2	0	4.6	0	0	0	#NUM!	0.158302
Pterocles	37.3	35.1	36.2	29.3	46.7	38	0	0	0	0	0	0	#DIV/0!	#DIV/0!	3.5	0	1.75	0	0	0	#NUM!	0.158302
Raphidocelis	33.1	38.8	35.95	57	56	56.5	7.2	5.4	6.3	21.9	5.4	13.65	1.11548	0.199813	4.7	2	3.35	1.9	9.3	5.6	0.741266	0.378446
Anser	34.2	37.6	35.9	29.9	48.9	39.4	0	0	0	0	1	0.5	#DIV/0!	0.158302	3	1	2	0	0	0	#NUM!	0.0257214
Gavia	42	28.2	35.1	29.2	34.4	31.8	0	0	0	0	0	0	#DIV/0!	#DIV/0!	0	0	0	0	0	0	#DIV/0!	#DIV/0!
Cryptotermes	36.2	33.9	35.05	43.8	30.3	37.05	0	0	0	0	0	0	#DIV/0!	#DIV/0!	1	0	0.5	0	8.4	4.2	3.07039	0.204309
Sturnus	36.6	32.4	34.5	39.5	32	35.75	0	0	0	0	2	1	#DIV/0!	0.158302	6.4	0	3.2	0	0	0	#NUM!	0.158302
Salvelinus	46.1	22.7	34.4	38	40.1	39.05	1.5	2.8	2.15	2.5	2	2.25	0.0655883	0.815834	4.7	2.7	3.7	1.6	1.7	1.65	-1.16506	0.0238784
Lepisosteus	38.7	29.9	34.3	35.9	34.4	35.15	0	0	0	0	0	0	#DIV/0!	#DIV/0!	1	0	0.5	0	0	0	#NUM!	0.158302
Opisthocomus	30.6	35	32.8	40.5	58.7	49.6	0	0	0	0	0	0	#DIV/0!	#DIV/0!	0	0	0	0	0	0	#DIV/0!	#DIV/0!
Aptenodytes	41.6	23.9	32.75	51.5	30.9	41.2	0	0	0	0	0	0	#DIV/0!	#DIV/0!	6.6	0	3.3	0	0	0	#NUM!	0.158302
Seriola	29	35.1	32.05	41.3	43.2	42.25	0	1	0.5	1	2	1.5	1.58496	0.070484	0	2	1	2.8	1	1.9	0.925999	0.311049
Caenorhabditis	39.2	24.6	31.9	45.1	32.7	38.9	0	0	0	0	0	0	#DIV/0!	#DIV/0!	3	4.1	3.55	9.5	0	4.75	0.420108	0.686226
Frankia	37.4	24.1	30.75	46.3	48.2	47.25	13.7	5.7	9.7	16.7	57.5	37.1	1.93536	0.0845148	3	4.2	3.6	15.2	12.3	13.75	1.93336	0.000361471
Ficedula	39.6	21.9	30.75	39.8	53.2	46.5	0	0	0	0	0	0	#DIV/0!	#DIV/0!	3.3	0	1.65	0	0	0	#NUM!	0.158302
Gallus	43.3	17.9	30.6	40.2	43.4	41.8	0	0	0	0	0	0	#DIV/0!	#DIV/0!	3.1	0	1.55	0	0	0	#NUM!	0.158302
Aureococcus	19	41.8	30.4	33.3	32.5	32.9	21	2.2	11.6	8	0	4	-1.53605	0.267028	0	11	5.5	5.9	1	3.45	-0.672835	0.587079
Nomascus	30.4	30.3	30.35	23.7	36	29.85	0	0	0	0	2	1	#DIV/0!	0.158302	0	0	0	0	0	0	#DIV/0!	#DIV/0!
Phaethon	49.7	10	29.85	30.9	32.8	31.85	0	0	0	0	0	0	#DIV/0!	#DIV/0!	2	0	1	0	0	0	#NUM!	0.158302
Herbaspirillum	36.5	22.5	29.5	48.2	51.1	49.65	2	4.5	3.25	0	5.2	2.6	-0.321928	0.71624	16.6	25.2	20.9	12	7.6	9.8	-1.09265	0.0163957
Planctopirus	37.8	21	29.4	35.7	29.5	32.6	0	0	0	0	0	0	#DIV/0!	#DIV/0!	0	0	0	0	0	0	#DIV/0!	#DIV/0!
Romboutsia	0	58.5	29.25	0	0	0	1312.5	990.5	1151.5	1651.7	1054.9	1353.3	0.232967	0.360854	432.2	6095.9	3264.05	5971.4	1691	3831.2	0.231133	0.795689
Paramormyrops	32.3	25.9	29.1	50.2	35.3	42.75	0	0	0	0	2	1	#DIV/0!	0.158302	2	0	1	1.9	0	0.95	-0.0740006	0.952949
Amazona	37.4	20.1	28.75	54.9	36.5	45.7	0	0	0	0	0	0	#DIV/0!	#DIV/0!	0	0	0	0	0	0	#DIV/0!	#DIV/0!
Chlamydotis	31.9	25.4	28.65	41.6	25.2	33.4	0	1	0.5	0	1	0.5	0	1	1	0	0.5	0	0	0	#NUM!	0.158302
Balearica	30.5	26.6	28.55	27.3	35.4	31.35	0	0	0	0	1	0.5	#DIV/0!	0.158302	5.7	0	2.85	0	0	0	#NUM!	0.158302
Calidris	28	28.3	28.15	41	39.9	40.45	0	0	0	0	0	0	#DIV/0!	#DIV/0!	12	0	6	0	0	0	#NUM!	0.158302
Astyanax	30.1	26.1	28.1	27.8	34.7	31.25	0	0	0	0	0	0	#DIV/0!	#DIV/0!	0	0	0	0	9.2	4.6	#DIV/0!	0.158302
Protobothrops	27.2	28.8	28	30.5	45	37.75	0	0	0	0	0	0	#DIV/0!	#DIV/0!	8.8	0	4.4	0	0	0	#NUM!	0.158302
Xanthomonas	30.2	25.5	27.85	32	64	48	20.8	5.1	12.95	11.2	55.6	33.4	1.3669	0.20696	14.2	6.8	10.5	104	21.4	62.7	2.57808	0.0946974
Tauraco	26	27.7	26.85	32	35.3	33.65	0	0	0	0	1	0.5	#DIV/0!	0.158302	2	0	1	0	3.4	1.7	0.765535	0.571981
Apaloderma	28.2	24.8	26.5	27.9	29.6	28.75	0	1.3	0.65	0	1.2	0.6	-0.115477	0.92672	0	0	0	0	0	0	#DIV/0!	#DIV/0!
Peduovirus	0	52.7	26.35	0	0	0	0	0	0	0	0	0	#DIV/0!	#DIV/0!	0	0	0	0	0	0	#DIV/0!	#DIV/0!
Bacteroides	51.3	1.3	26.3	2.5	3.5	3	151871	400750	276310	905358	1.96994e+06	1.43765e+06	2.37935	0.0212091	1.66298e+06	1458676	1.56083e+06	560335	1.22769e+06	894013	-0.803944	0.0296635
Rhodococcus	31.3	21.1	26.2	65.1	103.9	84.5	144.6	73.2	108.9	58.4	27.4	42.9	-1.34395	0.042507	127	43.9	85.45	43.4	180.9	112.15	0.392277	0.595659
Phalacrocorax	32.3	19.2	25.75	19.4	43.4	31.4	0	0	0	0	0	0	#DIV/0!	#DIV/0!	1	0	0.5	0	0	0	#NUM!	0.158302
Ciceribacter	38.8	12.6	25.7	33.4	27.7	30.55	0	0	0	0	3	1.5	#DIV/0!	0.158302	0	0	0	0	0	0	#DIV/0!	#DIV/0!
Eurypyga	25.6	25.5	25.55	31.4	27.2	29.3	0	0	0	0	0	0	#DIV/0!	#DIV/0!	1	0	0.5	0	0	0	#NUM!	0.158302
Nocardia	34.6	16.1	25.35	46.8	73.2	60	74.9	32.9	53.9	18.6	184.5	101.55	0.913833	0.389399	15.5	5.8	10.65	20.6	40.4	30.5	1.51796	0.035571
Marivirga	36.7	13.7	25.2	26.8	28	27.4	13	0	6.5	4.4	0	2.2	-1.56294	0.338807	0	9.9	4.95	2.8	6.1	4.45	-0.153623	0.876227
Lambdavirus	0	50	25	0	0	0	0	0	0	0	0	0	#DIV/0!	#DIV/0!	0	4.8	2.4	5.6	0	2.8	0.222392	0.860126
Volvox	24	25.7	24.85	25.9	35.8	30.85	4.3	11	7.65	3.1	5	4.05	-0.917538	0.14783	24.1	24.8	24.45	19	18	18.5	-0.402309	7.21118e-05
Ooceraea	23.3	26.2	24.75	18.2	25.3	21.75	5.1	1.8	3.45	0	2	1	-1.7866	0.092712	7	8.3	7.65	2.6	1.9	2.25	-1.76553	0.000223512
Tachysurus	27.6	21.7	24.65	32.5	47	39.75	0	0	0	0	0	0	#DIV/0!	#DIV/0!	0	1.3	0.65	5.7	2.3	4	2.62149	0.0332776
Terrisporobacter	0	49	24.5	2.2	5.8	4	556.3	114.6	335.45	659.1	231.9	445.5	0.409328	0.568599	167.9	675.5	421.7	1023.3	230	626.65	0.571443	0.492888
Abyssisolibacter	0	49	24.5	0	0	0	410.8	40.7	225.75	119.5	60.3	89.9	-1.32833	0.27761	37	109	73	279.8	71.8	175.8	1.26797	0.180998
Drosophila	27.9	18.8	23.35	32.2	32.1	32.15	337	5.8	171.4	128.7	104.9	116.8	-0.553327	0.599409	28	8.7	18.35	32.4	23.2	27.8	0.599305	0.200499
Athene	31.1	15.6	23.35	26.3	24	25.15	0	0	0	0	0	0	#DIV/0!	#DIV/0!	0	0	0	0	0	0	#DIV/0!	#DIV/0!
Amycolatopsis	31.2	15.2	23.2	25.5	45.3	35.4	40.5	371.4	205.95	70.8	94.1	82.45	-1.3207	0.266673	27.7	37.2	32.45	75.8	32.5	54.15	0.738743	0.165182
Kosakonia	0	46	23	0	0	0	0	2	1	2.7	2	2.35	1.23266	0.0919333	15.5	3.2	9.35	0	0	0	#NUM!	0.0579867
Ravinvirus	0	46	23	0	0	0	0	0	0	0	1	0.5	#DIV/0!	0.158302	0	0	0	0	0	0	#DIV/0!	#DIV/0!
Sarcophilus	31	13.6	22.3	32	21.9	26.95	0	0	0	0	0	0	#DIV/0!	#DIV/0!	0	0	0	0	0	0	#DIV/0!	#DIV/0!
Prevotella	30.5	13.5	22	2	0	1	149788	774604	462196	358352	415318	386835	-0.256786	0.6987	1.28348e+06	524322	903903	605054	1.52541e+06	1065231	0.236926	0.663868
Empidonax	28.4	15.6	22	33	40.6	36.8	0	0	0	8.4	2.2	5.3	#DIV/0!	0.041503	1	0	0.5	0	0	0	#NUM!	0.158302
Kitasatospora	27.2	16.2	21.7	39.2	22.2	30.7	7.2	2.7	4.95	137.9	1	69.45	3.81047	0.178179	0	0	0	5.2	9.8	7.5	#DIV/0!	0.00484013
Meleagris	18.7	24.7	21.7	47.9	27.5	37.7	0	0	0	0	2	1	#DIV/0!	0.158302	7.8	0	3.9	0	0	0	#NUM!	0.158302
Manacus	24.7	17.7	21.2	29.1	25.1	27.1	0	0	0	0	0	0	#DIV/0!	#DIV/0!	0	0	0	0	0	0	#DIV/0!	#DIV/0!
Leptospira	25.4	16.1	20.75	19.1	22.3	20.7	39.6	76.7	58.15	83.9	175.2	129.55	1.15566	0.0660743	31.6	98.6	65.1	105.1	134.6	119.85	0.8805	0.060637
Merops	25.6	15.9	20.75	19.8	34.6	27.2	0	0	0	0	0	0	#DIV/0!	#DIV/0!	2	0	1	0	0	0	#NUM!	0.158302
Caldalkalibacillus	0	41	20.5	0	0	0	81.1	143.1	112.1	52.6	69.9	61.25	-0.872005	0.0520883	33.5	65.4	49.45	99.5	72.2	85.85	0.795848	0.0398178
Bordetella	30.9	9.7	20.3	20.3	28.9	24.6	30.1	19.2	24.65	39	12.9	25.95	0.0741469	0.881215	22.1	50.8	36.45	242.2	54.9	148.55	2.02696	0.10977
Helianthus	23.4	17.1	20.25	51	39.8	45.4	7	0	3.5	6.3	0	3.15	-0.152003	0.903775	0	0	0	0	0	0	#DIV/0!	#DIV/0!
Carassius	19.1	21.4	20.25	29.7	26.5	28.1	0	0	0	0	1.1	0.55	#DIV/0!	0.158302	0	0	0	1.9	0	0.95	#DIV/0!	0.158302
Stegodyphus	22.9	17.5	20.2	24.5	35	29.75	0	0	0	0	0	0	#DIV/0!	#DIV/0!	0	0	0	0	0	0	#DIV/0!	#DIV/0!
Callorhinchus	22.4	17.9	20.15	22.7	32.5	27.6	7.9	0	3.95	0	0	0	#NUM!	0.158302	1	0	0.5	3.8	0	1.9	1.926	0.284673
Poecilia	25.6	14.6	20.1	34.8	18.3	26.55	0	3.9	1.95	1.1	31	16.05	3.04103	0.180578	0	0	0	0	0	0	#DIV/0!	#DIV/0!
Notothenia	25.8	14.3	20.05	25.5	9.1	17.3	0	0	0	0	0	0	#DIV/0!	#DIV/0!	0	0	0	0	0	0	#DIV/0!	#DIV/0!
Tyto	16.1	23.8	19.95	19.8	19.1	19.45	0	0	0	0	0	0	#DIV/0!	#DIV/0!	2	0	1	0	0	0	#NUM!	0.158302
Helobdella	18.8	20.8	19.8	28.6	37.1	32.85	0	0	0	1	0	0.5	#DIV/0!	0.158302	0	0	0	0	0	0	#DIV/0!	#DIV/0!
Atta	20.4	19.2	19.8	25.3	32.9	29.1	0	0	0	0	0	0	#DIV/0!	#DIV/0!	0	0	0	2.6	1.7	2.15	#DIV/0!	0.00116377
Corapipo	21.4	17.9	19.65	14.6	20.4	17.5	0	0	0	0	1	0.5	#DIV/0!	0.158302	2	0	1	0	0	0	#NUM!	0.158302
Faecalibacterium	39	0	19.5	4.8	0	2.4	86999.6	111258	99128.6	96530.7	436593	266562	1.4271	0.164112	708512	794998	751755	438560	612791	525675	-0.51609	0.015783
Nanorana	19.2	18.8	19	23.1	24.1	23.6	0	0	0	0	0	0	#DIV/0!	#DIV/0!	1	0	0.5	0	0	0	#NUM!	0.158302
Scophthalmus	20.2	17.6	18.9	22.5	32.9	27.7	10	6.1	8.05	2.6	4.3	3.45	-1.22239	0.0200252	4.5	0	2.25	3.4	0	1.7	-0.40439	0.752491
Lactobacillus	23.4	14.2	18.8	18	13.8	15.9	7400	10206.4	8803.2	8510.7	4577.6	6544.15	-0.427822	0.180624	2594.6	10068.4	6331.5	8211.9	5691.9	6951.9	0.13486	0.798739
Trachymyrmex	21.9	15.2	18.55	14	19.4	16.7	0	0	0	0	0	0	#DIV/0!	#DIV/0!	3	0	1.5	0	0	0	#NUM!	0.158302
Crocodylus	8.6	28.2	18.4	19.7	24.3	22	0	0	0	2	0	1	#DIV/0!	0.158302	0	0	0	0	0	0	#DIV/0!	#DIV/0!
Lelliottia	0	36.6	18.3	0	0	0	0	0	0	0	0	0	#DIV/0!	#DIV/0!	1	2	1.5	14	0	7	2.22239	0.246178
Anabarilius	13.9	22.2	18.05	19.7	20.5	20.1	0	0	0	0	0	0	#DIV/0!	#DIV/0!	0	4	2	8.1	0	4.05	1.01792	0.475768
Antilocapra	25.4	10.7	18.05	17.3	30.7	24	0	0	0	0	0	0	#DIV/0!	#DIV/0!	3	0	1.5	0	0	0	#NUM!	0.158302
Calypte	21.2	14.8	18	17.4	25.8	21.6	0	0	0	0	0	0	#DIV/0!	#DIV/0!	2.5	0	1.25	0	0	0	#NUM!	0.158302
Buceros	25	11	18	19	15.1	17.05	0	0	0	0	0	0	#DIV/0!	#DIV/0!	0	0	0	0	0	0	#DIV/0!	#DIV/0!
Brachionus	20.3	15.2	17.75	23	25.2	24.1	0	0	0	0	0	0	#DIV/0!	#DIV/0!	2	0	1	0	0	0	#NUM!	0.158302
Austrofundulus	23.8	11.3	17.55	12.9	15	13.95	12	144	78	33	63.2	48.1	-0.697437	0.486962	14	22.6	18.3	3	8.1	5.55	-1.72128	0.0115342
Oceanospirillum	18.4	16.4	17.4	20.5	27.4	23.95	4.4	0	2.2	1	3.8	2.4	0.125531	0.900733	4	0	2	8.7	0	4.35	1.12102	0.443133
Rhodotorula	18.7	16.1	17.4	25.6	21.2	23.4	0	0	0	0	0	0	#DIV/0!	#DIV/0!	0	0	0	0	0	0	#DIV/0!	#DIV/0!
Pangasianodon	19.4	15.2	17.3	5.1	3.2	4.15	0	0	0	5.6	0	2.8	#DIV/0!	0.158302	0	3.1	1.55	0	0	0	#NUM!	0.158302
Arthrobacter	24.6	9.8	17.2	28.9	112.6	70.75	110.6	34.2	72.4	178.5	66.1	122.3	0.756363	0.272329	48.8	204.8	126.8	158.5	122.4	140.45	0.147502	0.782455
Zea	22.2	12.2	17.2	21.9	28	24.95	982.8	0	491.4	518.6	710.8	614.7	0.322985	0.691682	1	16.2	8.6	5.4	0	2.7	-1.67138	0.27389
Antrostomus	16.2	18.1	17.15	21.1	23.3	22.2	0	0	0	0	0	0	#DIV/0!	#DIV/0!	3.2	0	1.6	0	1	0.5	-1.67807	0.319185
Pantoea	1.4	32.8	17.1	0	0	0	25.9	36.2	31.05	299.2	5.4	152.3	2.29425	0.226279	53.3	16.4	34.85	31.1	41.3	36.2	0.054831	0.908668
Ancylostoma	16.6	17.5	17.05	18.5	24	21.25	1	0	0.5	4.2	1	2.6	2.37851	0.0958278	0	0	0	0	0	0	#DIV/0!	#DIV/0!
Pseudoalteromonas	24.4	9.6	17	10.6	16.8	13.7	193.7	88.6	141.15	216.1	33	124.55	-0.180504	0.798815	87.7	1290.2	688.95	665.3	404.6	534.95	-0.364995	0.686964
Clonorchis	17.5	16.3	16.9	8.2	22.7	15.45	0	0	0	0	1.4	0.7	#DIV/0!	0.158302	2.7	0	1.35	0	0	0	#NUM!	0.158302
Harpegnathos	25.5	7.7	16.6	13.9	23.1	18.5	31	0	15.5	0	14	7	-1.14684	0.435514	49	0	24.5	3.1	5.9	4.5	-2.44478	0.230908
Blautia	1.4	31.6	16.5	0	5.7	2.85	742110	566022	654066	267229	288556	277892	-1.23491	0.001828	123453	136680	130066	198562	72503.8	135533	0.0593965	0.888465
Loa	17.3	15.3	16.3	20.7	20.5	20.6	0	0	0	0	0	0	#DIV/0!	#DIV/0!	6.3	0	3.15	0	0	0	#NUM!	0.158302
Fundulus	17	15.3	16.15	14.1	10.2	12.15	0	0	0	0	1.8	0.9	#DIV/0!	0.158302	0	0	0	0	0	0	#DIV/0!	#DIV/0!
Nothoprocta	20.1	11.7	15.9	16.1	20.7	18.4	0	0	0	0	0	0	#DIV/0!	#DIV/0!	0	0	0	0	0	0	#DIV/0!	#DIV/0!
Chryseobacterium	5.4	26.3	15.85	1	8.5	4.75	539.5	868.6	704.05	414.2	526	470.1	-0.58271	0.0801044	1085.5	683.1	884.3	824.1	1433.5	1128.8	0.352182	0.310639
Paeniclostridium	4.3	27.4	15.85	0	0	0	1020.5	339.5	680	331.8	569.7	450.75	-0.593207	0.332734	279.6	3281.6	1780.6	1068.8	589.4	829.1	-1.10275	0.339244
Ipomoea	15.4	16.1	15.75	35.8	22.9	29.35	1.1	11	6.05	0	0	0	#NUM!	0.101691	0	0	0	1.8	3.1	2.45	#DIV/0!	0.00284346
Monopterus	13	18.3	15.65	15.3	23.4	19.35	0	0	0	0	0	0	#DIV/0!	#DIV/0!	2.3	0	1.15	0	0	0	#NUM!	0.158302
Centruroides	21.4	9.9	15.65	11.1	22.6	16.85	0	0	0	6.1	0	3.05	#DIV/0!	0.158302	2	0	1	0	2	1	0	1
Giraffa	20.6	10.6	15.6	26.3	18.1	22.2	0	0	0	0	0	0	#DIV/0!	#DIV/0!	4	0	2	0	0	0	#NUM!	0.158302
Saccharothrix	21.7	9.4	15.55	21.1	24.8	22.95	1.9	0	0.95	0	2.8	1.4	0.559427	0.66896	0	0	0	0	2.4	1.2	#DIV/0!	0.158302
Oreochromis	22.3	7.8	15.05	10.7	16.3	13.5	0	0	0	0	0	0	#DIV/0!	#DIV/0!	0	0	0	18	0	9	#DIV/0!	0.158302
Podiceps	18.6	11.4	15	15.8	36	25.9	0	0	0	0	0	0	#DIV/0!	#DIV/0!	5.1	0	2.55	0	0	0	#NUM!	0.158302
Rhincodon	18.2	11.7	14.95	33.3	22.7	28	0	0	0	0	0	0	#DIV/0!	#DIV/0!	0	0	0	0	0	0	#DIV/0!	#DIV/0!
Mizuhopecten	16.6	13.1	14.85	27	16	21.5	2	0	1	0	4.8	2.4	1.26303	0.403801	2.1	4	3.05	8.7	10.9	9.8	1.68397	0.00129663
Cariama	17.3	12	14.65	11.2	19.1	15.15	0	0	0	0	0	0	#DIV/0!	#DIV/0!	1.9	0	0.95	0	0	0	#NUM!	0.158302
Varicellovirus	17.9	9.9	13.9	19.5	13.8	16.65	0	0	0	85.2	0	42.6	#DIV/0!	0.158302	0	0	0	2.2	4	3.1	#DIV/0!	0.00396433
Moraxella	27.1	0	13.55	2.7	8.7	5.7	54.8	21	37.9	64	99.4	81.7	1.10814	0.0362221	79.2	790.8	435	86.2	107.2	96.7	-2.16943	0.17508
Genlisea	17.7	9.4	13.55	6.5	7.3	6.9	0	0	0	0	0	0	#DIV/0!	#DIV/0!	0	0	0	0	0	0	#DIV/0!	#DIV/0!
Zonotrichia	9	18	13.5	14.9	10.4	12.65	29	11	20	30	14	22	0.137504	0.787882	0	0	0	24	0	12	#DIV/0!	0.158302
Leptosomus	16.2	10.8	13.5	20.9	20.2	20.55	0	0	0	0	0	0	#DIV/0!	#DIV/0!	0	0	0	0	0	0	#DIV/0!	#DIV/0!
Neopelma	21.6	5.3	13.45	19.6	10.2	14.9	0	0	0	0	3	1.5	#DIV/0!	0.158302	0	0	0	0	0	0	#DIV/0!	#DIV/0!
Alcanivorax	18.1	8.3	13.2	18.9	17.9	18.4	19.3	7.3	13.3	16.6	16.9	16.75	0.332735	0.375786	72.1	17.3	44.7	10.8	35.6	23.2	-0.94615	0.283347
Nocardiopsis	15	11.1	13.05	12.7	31	21.85	57.7	6.1	31.9	23.4	20.4	21.9	-0.542626	0.539433	13.2	108	60.6	12.5	42.2	27.35	-1.14778	0.310778
Geodermatophilus	15.6	10.4	13	18.9	39.6	29.25	14	0	7	22.2	100.6	61.4	3.13281	0.077137	3.2	6.3	4.75	73.8	5.4	39.6	3.0595	0.152653
Helicocarpus	12	14	13	15	9.7	12.35	32	0	16	0	0	0	#NUM!	0.158302	2.8	0	1.4	39	0	19.5	3.79998	0.184073
Mycobacteroides	23.9	2	12.95	18.2	29	23.6	633.6	162.9	398.25	9866.1	553.1	5209.6	3.70943	0.148405	1304.6	933.7	1119.15	1286.2	741.8	1014	-0.142346	0.609744
Inediibacterium	0	25.8	12.9	0	0	0	199.6	36.7	118.15	227.5	79	153.25	0.375267	0.610582	18.5	60.6	39.55	96.3	25.3	60.8	0.620394	0.422899
Aegilops	10.6	15.2	12.9	27	23.4	25.2	0	0	0	5.6	3.8	4.7	#DIV/0!	0.000827756	1.9	0	0.95	0	0	0	#NUM!	0.158302
Bifidobacterium	19.9	5.8	12.85	4.3	5.4	4.85	9551.9	5138.5	7345.2	2238.7	5637.4	3938.05	-0.89932	0.101476	1428.6	3080.4	2254.5	2995.7	2216.8	2606.25	0.209168	0.541151
Saccoglossus	16	9.5	12.75	9.3	19.5	14.4	0	0	0	0	4.6	2.3	#DIV/0!	0.158302	0	0	0	0	0	0	#DIV/0!	#DIV/0!
Cathartes	12.9	12.4	12.65	10	17.4	13.7	0	0	0	0	0	0	#DIV/0!	#DIV/0!	4	0	2	0	0	0	#NUM!	0.158302
Pygoscelis	16.9	8.1	12.5	25.6	17.9	21.75	0	0	0	0	0	0	#DIV/0!	#DIV/0!	3.3	0	1.65	0	0	0	#NUM!	0.158302
Saitoella	11	14	12.5	13	17	15	1	0	0.5	0	0	0	#NUM!	0.158302	1	0	0.5	0	0	0	#NUM!	0.158302
Muvirus	0	25	12.5	0	0	0	0	0	0	0	0	0	#DIV/0!	#DIV/0!	0	0	0	0	0	0	#DIV/0!	#DIV/0!
Micrococcus	12.4	12.5	12.45	24.3	28.3	26.3	3.1	0	1.55	0	0	0	#NUM!	0.158302	5.9	0	2.95	0	0	0	#NUM!	0.158302
Boleophthalmus	11.8	13.1	12.45	14.7	20.5	17.6	2.5	0	1.25	0	2.9	1.45	0.214125	0.865207	0	0	0	9	0	4.5	#DIV/0!	0.158302
Capsicum	15	9.9	12.45	18.3	19	18.65	0	0	0	1.7	0	0.85	#DIV/0!	0.158302	0	0	0	8.9	0	4.45	#DIV/0!	0.158302
Cynoglossus	14.8	9.8	12.3	19.9	18.8	19.35	0	0	0	8.2	1.8	5	#DIV/0!	0.053741	0	0	0	0	0	0	#DIV/0!	#DIV/0!
Collinsella	18.7	5.6	12.15	0	10.7	5.35	365728	272514	319122	31296.2	163192	97244	-1.71442	0.00891244	24027.2	86265.5	55146.3	33079.3	19579.4	26329.4	-1.06659	0.192075
Blattella	16.5	7.6	12.05	17.3	16	16.65	0	0	0	0	0	0	#DIV/0!	#DIV/0!	0	0	0	0	0	0	#DIV/0!	#DIV/0!
Cryptococcus	19.7	4.2	11.95	17.4	17.6	17.5	0	0	0	0	0	0	#DIV/0!	#DIV/0!	0	0	0	0	0	0	#DIV/0!	#DIV/0!
Habropoda	14.9	8.8	11.85	17.8	37.6	27.7	0	0	0	0	0	0	#DIV/0!	#DIV/0!	0	0	0	0	0	0	#DIV/0!	#DIV/0!
Ceetrepovirus	23.6	0	11.8	0	4.8	2.4	0	0	0	10.3	0	5.15	#DIV/0!	0.158302	0	0	0	0	0	0	#DIV/0!	#DIV/0!
Morganella	3.4	20.2	11.8	0	0	0	2.8	2.5	2.65	384.5	2.7	193.6	6.19094	0.158219	9.7	0	4.85	59.7	23.9	41.8	3.10745	0.0260319
Geobacillus	0	23.5	11.75	0	0	0	1284.5	137.3	710.9	595.9	201.8	398.85	-0.8338	0.423208	113.7	552.1	332.9	780.3	276.9	528.6	0.667088	0.367272
Blastococcus	17.7	5.4	11.55	33.7	36.7	35.2	0	4.3	2.15	8.7	0	4.35	1.01668	0.476184	4.9	3.4	4.15	8.5	0	4.25	0.0343515	0.96991
Cyphomyrmex	18	4.9	11.45	5.3	26.7	16	6	0	3	0	0	0	#NUM!	0.158302	0	0	0	2.1	0	1.05	#DIV/0!	0.158302
Tamias	14.7	8.2	11.45	7.8	3.2	5.5	0	0	0	0	0	0	#DIV/0!	#DIV/0!	0	0	0	0	0	0	#DIV/0!	#DIV/0!
Trabulsiella	0	22.9	11.45	0	0	0	0	0	0	0	0	0	#DIV/0!	#DIV/0!	0	0	0	1	0	0.5	#DIV/0!	0.158302
Panicum	13.7	9.1	11.4	34.8	22.5	28.65	22.9	1.4	12.15	25.8	22.3	24.05	0.985081	0.131382	3.3	12.8	8.05	0	0	0	#NUM!	0.0425851
Papilio	8.6	13.5	11.05	10.2	16.5	13.35	0	0	0	0	1.9	0.95	#DIV/0!	0.158302	0	0	0	0	0	0	#DIV/0!	#DIV/0!
Acetivibrio	0	22	11	0	0	0	6870.5	3301.9	5086.2	4199.1	2184.6	3191.85	-0.672195	0.184556	1827	2250.3	2038.65	4490.7	2589.3	3540	0.796135	0.0558118
Gordonia	10.9	11.1	11	20	42.9	31.45	27.2	82.8	55	25.8	29.3	27.55	-0.997379	0.163038	5.6	68.8	37.2	66.3	60.3	63.3	0.766903	0.227502
Cephalophus	22	0	11	25.3	15.8	20.55	0	0	0	0	0	0	#DIV/0!	#DIV/0!	0	0	0	0	0	0	#DIV/0!	#DIV/0!
Orbicella	12	9.7	10.85	11.4	4.9	8.15	53	0	26.5	2.3	0	1.15	-4.52629	0.1732	0	0	0	3.9	17	10.45	#DIV/0!	0.0506753
Gonium	14.6	7.1	10.85	17.9	13.1	15.5	0	0	0	0	0	0	#DIV/0!	#DIV/0!	1	1	1	1	0	0.5	-1	0.158302
Rhizoctonia	14.2	7.5	10.85	18.2	10.8	14.5	0	0	0	0	0	0	#DIV/0!	#DIV/0!	0	0	0	0	0	0	#DIV/0!	#DIV/0!
Megamonas	21.3	0	10.65	5.5	0	2.75	2044.8	9436.2	5740.5	2450.8	75564.7	39007.8	2.76451	0.191911	13457.3	239987	126722	9642.5	152096	80869.3	-0.648002	0.584737
Spinacia	9.1	12.2	10.65	15.2	17.6	16.4	0	0	0	0	0	0	#DIV/0!	#DIV/0!	1	0	0.5	0	0	0	#NUM!	0.158302
Pedobacter	11.4	9.6	10.5	0	159.3	79.65	400.2	270.8	335.5	233.8	467.2	350.5	0.0631017	0.855112	939.2	788	863.6	749.6	1302.3	1025.95	0.248525	0.381925
Larimichthys	13.5	7.3	10.4	11.6	24.2	17.9	11.1	26	18.55	4.9	17.8	11.35	-0.708727	0.274377	1	0	0.5	18	22.3	20.15	5.33271	0.000103248
Stylophora	10.1	10.5	10.3	16.1	22	19.05	1.6	0	0.8	5.5	52	28.75	5.16742	0.105909	0	0	0	12	0	6	#DIV/0!	0.158302
Hyalella	8.3	12	10.15	3.1	9.9	6.5	3.7	1	2.35	0	0	0	#NUM!	0.0393543	0	0	0	22.9	2	12.45	#DIV/0!	0.108018
Brassica	11.3	8.8	10.05	18	16.4	17.2	6.8	135.1	70.95	6	5.5	5.75	-3.62517	0.153148	11.6	24.2	17.9	14.8	12.4	13.6	-0.396353	0.310092
Turicibacter	0	20	10	0	0	0	1038.3	425.2	731.75	1033.4	301.2	667.3	-0.133015	0.826631	213.3	3123.9	1668.6	1514.2	250.9	882.55	-0.918888	0.439173
Kocuria	9.4	10.5	9.95	18.4	37.6	28	15.4	6.7	11.05	3.8	21.5	12.65	0.195091	0.792628	1.1	20	10.55	0	5.6	2.8	-1.91374	0.244872
Solanum	8.6	11.3	9.95	14.8	11.6	13.2	0	0	0	0	0	0	#DIV/0!	#DIV/0!	0	0	0	0	0	0	#DIV/0!	#DIV/0!
Lasius	2	17.9	9.95	3.4	3	3.2	5.4	3.9	4.65	0	3.4	1.7	-1.4517	0.0513801	0	0	0	0	0	0	#DIV/0!	#DIV/0!
Ictalurus	11.4	8.4	9.9	14.5	9.5	12	0	3.7	1.85	0	3.6	1.8	-0.0395284	0.974842	2	86	44	2.5	22	12.25	-1.84472	0.271194
Jimgerdemannia	8.5	11.3	9.9	11.7	13.5	12.6	0	3.3	1.65	0	5	2.5	0.599462	0.648823	0	7	3.5	6.1	0	3.05	-0.198546	0.874817
Claviceps	10.1	9.7	9.9	16.1	16.5	16.3	0	3.9	1.95	9.2	2.2	5.7	1.54749	0.180305	0	0	0	0	0	0	#DIV/0!	#DIV/0!
Sorangium	11.9	7.8	9.85	21.7	19.4	20.55	133.6	5.8	69.7	136.2	181.1	158.65	1.18662	0.0852799	39.3	3.6	21.45	30.5	18.1	24.3	0.179979	0.806809
Nocardioides	16.4	3.1	9.75	30.8	325.7	178.25	367.6	55.7	211.65	33.6	162.3	97.95	-1.11156	0.307917	66.6	882	474.3	82.7	67.5	75.1	-2.65892	0.165196
Apostasia	17.1	2.3	9.7	9	11.4	10.2	0	0	0	0	0	0	#DIV/0!	#DIV/0!	0	0	0	0	0	0	#DIV/0!	#DIV/0!
Methylobacterium	13.1	6.1	9.6	23	19.7	21.35	75	0	37.5	132.4	0	66.2	0.819941	0.549177	62.4	23.4	42.9	21.7	41.6	31.65	-0.438772	0.423717
Mastacembelus	9.6	9.5	9.55	6.2	4.8	5.5	12.3	87	49.65	3.1	470	236.55	2.25228	0.242762	16	220	118	12	72	42	-1.49033	0.283377
Xiphophorus	11.7	7.3	9.5	6.8	13.5	10.15	41	0	20.5	0	0	0	#NUM!	0.158302	0	0	0	0	0	0	#DIV/0!	#DIV/0!
Janibacter	15.8	3	9.4	154.2	1519.9	837.05	0	0	0	0	1	0.5	#DIV/0!	0.158302	0	3.2	1.6	2	0	1	-0.678072	0.611092
Plicaturopsis	8.5	10.1	9.3	13.4	11.8	12.6	0	0	0	0	0	0	#DIV/0!	#DIV/0!	0	0	0	0	0	0	#DIV/0!	#DIV/0!
Muntiacus	11.2	7.4	9.3	8.8	11.1	9.95	0	0	0	0	2.5	1.25	#DIV/0!	0.158302	0	0	0	0	0	0	#DIV/0!	#DIV/0!
Esox	12.3	6	9.15	2.9	8.5	5.7	0	0	0	0	3	1.5	#DIV/0!	0.158302	0	0	0	2.8	0	1.4	#DIV/0!	0.158302
Cellulomonas	9.5	8.6	9.05	6.7	41.4	24.05	103	3	53	61.9	22.5	42.2	-0.328749	0.745327	79.5	0	39.75	200	359.2	279.6	2.81434	0.00952408
Rhodopseudomonas	10.6	7.5	9.05	11.8	4.3	8.05	1.5	0	0.75	2.3	0	1.15	0.616671	0.640356	0	0	0	8.4	0	4.2	#DIV/0!	0.158302
Nothobranchius	11.3	6.7	9	11.7	12.6	12.15	88.3	0	44.15	3	4.3	3.65	-3.59645	0.18733	0	0	0	145	26	85.5	#DIV/0!	0.067563
Moritella	18	0	9	0	0	0	88	4.3	46.15	33.4	53	43.2	-0.0952993	0.911104	8.7	3.5	6.1	21.6	27.3	24.45	2.00295	0.00118364
Thalassospira	10.3	7.7	9	5.9	9	7.45	4	10	7	7.3	17	12.15	0.795529	0.19283	26	5.8	15.9	49.8	31.6	40.7	1.356	0.0341958
Fonticula	12.4	5.3	8.85	11.4	11.5	11.45	5.7	0	2.85	0	0	0	#NUM!	0.158302	0	0	0	0	0	0	#DIV/0!	#DIV/0!
Schistosoma	6.1	11.5	8.8	15.3	14.6	14.95	0	0	0	0	1	0.5	#DIV/0!	0.158302	73.8	167	120.4	4.3	0	2.15	-5.80735	0.011778
Xylella	8.6	8.9	8.75	9	6.5	7.75	84	4.6	44.3	26.8	74	50.4	0.186117	0.830271	6.2	5	5.6	11.4	12.5	11.95	1.09351	0.000173577
Fusobacterium	13.4	4	8.7	15.5	11.3	13.4	3632.7	1692.1	2662.4	2995	6613.2	4804.1	0.851539	0.145054	40477.7	102099	71288.4	3296.7	2781	3038.85	-4.55207	0.0185137
Beta	9.3	8	8.65	7.6	17.4	12.5	29	172.9	100.95	59.7	178	118.85	0.235501	0.755952	29	22	25.5	50.2	123	86.6	1.76387	0.0443833
Anabas	4.6	12.6	8.6	2.6	7.1	4.85	0	2.6	1.3	0	0	0	#NUM!	0.158302	0	0	0	1.7	0	0.85	#DIV/0!	0.158302
Francisella	0	17	8.5	9.5	11	10.25	37.4	1	19.2	32.3	5.9	19.1	-0.00753367	0.994222	0	0	0	49.8	13.1	31.45	#DIV/0!	0.0412032
Eremothecium	8.8	8.2	8.5	3.9	4.9	4.4	4.9	5.9	5.4	5.4	4	4.7	-0.200299	0.231506	0	4.8	2.4	3.2	3.5	3.35	0.481127	0.531393
Streptosporangium	7.5	9.4	8.45	22.3	22.1	22.2	7.9	0	3.95	0	2.6	1.3	-1.60334	0.331627	0	0	0	0	0	0	#DIV/0!	#DIV/0!
Pseudopodoces	6.2	10.7	8.45	11.6	6.6	9.1	0	0	0	0	0	0	#DIV/0!	#DIV/0!	4.5	0	2.25	0	0	0	#NUM!	0.158302
Bombyx	7.2	9.6	8.4	9.1	6.8	7.95	0	0	0	0	0	0	#DIV/0!	#DIV/0!	2	9.1	5.55	6.8	1.2	4	-0.472488	0.58461
Pepyhexavirus	16.7	0	8.35	0	0	0	10.4	882.9	446.65	164.7	5.3	85	-2.39361	0.23067	36	83.8	59.9	38	56	47	-0.349895	0.431019
Coturnix	5.8	10.9	8.35	19.5	17.5	18.5	0	0	0	0	0	0	#DIV/0!	#DIV/0!	0	0	0	0	0	0	#DIV/0!	#DIV/0!
Echinostoma	5	11.7	8.35	10.8	20.2	15.5	0	0	0	0	0	0	#DIV/0!	#DIV/0!	0	0	0	0	0	0	#DIV/0!	#DIV/0!
Coffea	10.5	6.2	8.35	6.5	20.7	13.6	0	0	0	0	0	0	#DIV/0!	#DIV/0!	1	0	0.5	0	0	0	#NUM!	0.158302
Danio	10.2	6.4	8.3	11.3	10.9	11.1	53	0	26.5	8.8	22.6	15.7	-0.755228	0.532048	4.5	0	2.25	33	0	16.5	2.87447	0.212435
Actinomyces	7.4	9.1	8.25	15.8	28	21.9	207.1	102	154.55	133.9	96.1	115	-0.42644	0.287221	60.2	258.5	159.35	203	64.5	133.75	-0.25266	0.732462
Penicillium	10.3	6.2	8.25	13.9	11.1	12.5	3.2	23.1	13.15	53.7	27.6	40.65	1.62819	0.0440078	23.9	31.3	27.6	70.6	7.4	39	0.498806	0.568466
Phascolarctobacterium	8.3	7.8	8.05	2.6	0	1.3	13920.2	22745.7	18333	10847.4	78878	44862.7	1.29108	0.251402	2257.1	3632	2944.55	8058	63967	36012.5	3.61238	0.109907
Electrophorus	8.3	7.7	8	10.2	9.9	10.05	0	0	0	0	99	49.5	#DIV/0!	0.158302	71	78	74.5	0	8.6	4.3	-4.11483	2.55842e-05
Tessaracoccus	8.5	7.5	8	2.4	33.3	17.85	28.7	34	31.35	46.5	36	41.25	0.395929	0.0434271	14.8	6.5	10.65	26.7	6.9	16.8	0.657608	0.377214
Vitis	7.7	8.3	8	8.6	9	8.8	2.4	0	1.2	0	0	0	#NUM!	0.158302	0	24	12	0	0	0	#NUM!	0.158302
Clupea	7.5	8.3	7.9	9.9	8	8.95	0	0	0	0	0	0	#DIV/0!	#DIV/0!	0	0	0	0	0	0	#DIV/0!	#DIV/0!
Pseudoxanthomonas	13.8	1.9	7.85	7.2	126	66.6	7	3.8	5.4	6.4	13.2	9.8	0.859822	0.112452	0	16.2	8.1	14.1	5.3	9.7	0.260063	0.778667
Petrimonas	15.6	0	7.8	0	0	0	135.8	672.5	404.15	88.7	341.7	215.2	-0.909213	0.331868	783.5	153.8	468.65	489.3	919.7	704.5	0.588089	0.344428
Rhadinovirus	10.7	4.9	7.8	8.3	9.9	9.1	0	0	0	0	0	0	#DIV/0!	#DIV/0!	0	0	0	9.7	61	35.35	#DIV/0!	0.0754085
Saccharopolyspora	11.1	4.5	7.8	12.2	21.5	16.85	8.5	0	4.25	6.1	0	3.05	-0.478654	0.711418	0	0	0	0	0	0	#DIV/0!	#DIV/0!
Leucothrix	15.5	0	7.75	0	0	0	14.2	0	7.1	15	0	7.5	0.0790716	0.949734	3.3	1.3	2.3	5.1	170	87.55	5.2504	0.147823
Hydra	9.8	5.6	7.7	6.7	2.8	4.75	0	3.4	1.7	1430	72.5	751.25	8.78761	0.128344	0	0	0	1	0	0.5	#DIV/0!	0.158302
Paracoccus	5.1	10.3	7.7	5.2	7.8	6.5	15.1	28.7	21.9	17.2	0	8.6	-1.34852	0.103517	42.6	11.9	27.25	13.3	20.5	16.9	-0.689233	0.319024
Buttiauxella	0	15.4	7.7	0	0	0	0	0	0	0	0	0	#DIV/0!	#DIV/0!	9.1	0	4.55	2.7	1.4	2.05	-1.15024	0.399479
Photobacterium	11.8	3.5	7.65	0	3	1.5	100.6	34.4	67.5	19.3	95.4	57.35	-0.235094	0.74497	85.4	101.1	93.25	41.7	37.6	39.65	-1.23378	0.000332841
Pseudonaja	8	7.2	7.6	15.2	11.2	13.2	7.6	12	9.8	4.3	340	172.15	4.13474	0.169215	1	1.9	1.45	12	3.7	7.85	2.43664	0.0566528
Cynara	6.1	9	7.55	1.7	2.9	2.3	0	0	0	2.9	2	2.45	#DIV/0!	0.000705046	1	0	0.5	1	0	0.5	0	1
Actinoplanes	8.7	6.3	7.5	13.3	37.5	25.4	18.3	5.5	11.9	20.6	128.4	74.5	2.64628	0.116437	21.8	0	10.9	0	19.3	9.65	-0.175727	0.88897
Beutenbergia	8.3	6.4	7.35	11.3	16.8	14.05	2.2	0	1.1	0	0	0	#NUM!	0.158302	0	0	0	0	0	0	#DIV/0!	#DIV/0!
Scapunavirus	14.6	0	7.3	0	0	0	93	1100	596.5	132.1	368	250.05	-1.25431	0.310431	179	827.3	503.15	39.8	111.5	75.65	-2.73358	0.0856856
Angiostrongylus	8.7	5.9	7.3	4.7	8.9	6.8	0	0	0	0	0	0	#DIV/0!	#DIV/0!	0	0	0	0	0	0	#DIV/0!	#DIV/0!
Sphingobacterium	11.8	2.7	7.25	0	19.4	9.7	166	239.5	202.75	526.9	280	403.45	0.992688	0.0541588	243.9	286.3	265.1	409.4	397.8	403.6	0.60639	0.000400153
Pygocentrus	7.2	7.3	7.25	10	14.3	12.15	0	0	0	0	0	0	#DIV/0!	#DIV/0!	0	0	0	0	0	0	#DIV/0!	#DIV/0!
Limulus	9.7	4.8	7.25	7	3.5	5.25	0	0	0	0	0	0	#DIV/0!	#DIV/0!	0	0	0	0	0	0	#DIV/0!	#DIV/0!
Lepidothrix	6.4	8	7.2	6	17.2	11.6	0	0	0	0	0	0	#DIV/0!	#DIV/0!	0	0	0	13	1	7	#DIV/0!	0.113404
Pseudocercospora	2	12.4	7.2	7.5	3.8	5.65	0	0	0	0	0	0	#DIV/0!	#DIV/0!	0	0	0	2.8	0	1.4	#DIV/0!	0.158302
Parus	8.1	6.2	7.15	11.9	12	11.95	0	0	0	0	0	0	#DIV/0!	#DIV/0!	3	0	1.5	0	0	0	#NUM!	0.158302
Myroides	9.6	4.6	7.1	0	3	1.5	26.1	5.5	15.8	18.3	33.7	26	0.718587	0.241468	66.3	115.7	91	36.3	65.1	50.7	-0.843881	0.0711027
Pseudogymnoascus	9.9	4.3	7.1	14.5	11.2	12.85	3.2	2.7	2.95	11.2	1	6.1	1.04809	0.345484	5.8	0	2.9	0	2.2	1.1	-1.39855	0.371681
Aerococcus	10.7	3.4	7.05	2.7	4	3.35	620	35.2	327.6	87.9	130.9	109.4	-1.58232	0.266878	36.3	154.1	95.2	409.5	74.3	241.9	1.34538	0.225861
Heliothis	5.5	8.4	6.95	16	10.3	13.15	0	0	0	0	1.1	0.55	#DIV/0!	0.158302	0	0	0	0	0	0	#DIV/0!	#DIV/0!
Helicoverpa	10.2	3.7	6.95	10.5	8.1	9.3	0	0	0	3.5	0	1.75	#DIV/0!	0.158302	0	2.4	1.2	0	0	0	#NUM!	0.158302
Pasteurella	7.1	6.7	6.9	4.8	3.5	4.15	19.4	70	44.7	15.6	109.4	62.5	0.483581	0.593903	103.9	243.5	173.7	92.5	165.8	129.15	-0.42755	0.383115
Exaiptasia	5.5	8.3	6.9	8.7	12	10.35	7.4	0	3.7	4.9	0	2.45	-0.594744	0.651164	2.6	2.2	2.4	0	0	0	#NUM!	3.166e-05
Coprinopsis	9.6	4.1	6.85	4.1	2.4	3.25	0	0	0	0	0	0	#DIV/0!	#DIV/0!	0	0	0	0	1	0.5	#DIV/0!	0.158302
Embleya	9	4.6	6.8	5.1	4.9	5	0	0	0	0	0	0	#DIV/0!	#DIV/0!	0	0	0	18	1.4	9.7	#DIV/0!	0.112956
Kineococcus	8.8	4.6	6.7	7.2	9.3	8.25	0	0	0	0	0	0	#DIV/0!	#DIV/0!	0	1.3	0.65	1.8	0	0.9	0.469485	0.716387
Neolamprologus	6.3	7.1	6.7	16.2	14.4	15.3	0	0	0	0	3	1.5	#DIV/0!	0.158302	0	0	0	0	0	0	#DIV/0!	#DIV/0!
Frankliniella	8	5.3	6.65	15.1	6.3	10.7	1.7	0	0.85	0	0	0	#NUM!	0.158302	0	0	0	9.1	13	11.05	#DIV/0!	0.000604123
Flavobacterium	4	9.2	6.6	0	88.8	44.4	934.7	924	929.35	1694.4	1247	1470.7	0.662209	0.0138028	1606.8	2907.1	2256.95	2885.7	3306.9	3096.3	0.456171	0.100516
Stenotrophomonas	10.1	3	6.55	2.4	56.3	29.35	90.7	17	53.85	443.5	16.9	230.2	2.09587	0.231048	78.1	36.3	57.2	19.2	52.2	35.7	-0.680091	0.23452
Stigmatella	6.6	6.4	6.5	12.2	8.3	10.25	2.8	0	1.4	0	0	0	#NUM!	0.158302	4.1	0	2.05	2.5	0	1.25	-0.713696	0.594796
Tilletiopsis	0	13	6.5	0	0	0	0	0	0	0	0	0	#DIV/0!	#DIV/0!	0	0	0	0	0	0	#DIV/0!	#DIV/0!
Jaminaea	5.2	7.7	6.45	9.7	8.6	9.15	0	0	0	0	0	0	#DIV/0!	#DIV/0!	0	0	0	0	0	0	#DIV/0!	#DIV/0!
Okapia	3.5	9.4	6.45	2.9	1.7	2.3	0	0	0	0	0	0	#DIV/0!	#DIV/0!	0	0	0	0	0	0	#DIV/0!	#DIV/0!
Aeromonas	4.8	8	6.4	0	0	0	10.7	35.2	22.95	88.5	11.6	50.05	1.12488	0.309422	31.3	44.6	37.95	47.7	42.9	45.3	0.255411	0.146121
Curtobacterium	6.4	6.4	6.4	12	18.8	15.4	7.4	7.7	7.55	12.9	9.3	11.1	0.556011	0.0271723	0	10.6	5.3	2.5	22.3	12.4	1.22628	0.334979
Phoenicopterus	9.8	3	6.4	5.3	6.6	5.95	0	0	0	0	0	0	#DIV/0!	#DIV/0!	0	0	0	0	0	0	#DIV/0!	#DIV/0!
Ectocarpus	6.1	6.7	6.4	6.7	2.9	4.8	0	0	0	0	0	0	#DIV/0!	#DIV/0!	0	0	0	0	2.2	1.1	#DIV/0!	0.158302
Citrus	8.7	4.1	6.4	1.9	2.9	2.4	3.7	4.3	4	1	1	1	-2	6.52107e-05	1.5	18.5	10	4.9	3.4	4.15	-1.26882	0.300747
Lucilia	7.9	4.8	6.35	9.3	9.6	9.45	400.2	0	200.1	7.5	2.9	5.2	-5.26607	0.166893	67	11	39	64.4	44	54.2	0.474819	0.426888
Daphnia	5.9	6.8	6.35	2	3	2.5	0	0	0	0	0	0	#DIV/0!	#DIV/0!	0	0	0	0	0	0	#DIV/0!	#DIV/0!
Didelphis	10.4	2.3	6.35	3.6	1	2.3	0	0	0	0	0	0	#DIV/0!	#DIV/0!	0	0	0	0	0	0	#DIV/0!	#DIV/0!
Ustilago	5.9	6.7	6.3	10.7	7.7	9.2	0	0	0	0	0	0	#DIV/0!	#DIV/0!	0	0	0	0	0	0	#DIV/0!	#DIV/0!
Phytophthora	7	5.6	6.3	4.8	5.1	4.95	9.5	0	4.75	129.1	2.4	65.75	3.79099	0.17162	14	6.5	10.25	142	57.6	99.8	3.28342	0.0215603
Microtetraspora	4.4	8.1	6.25	10.9	15.7	13.3	0	0	0	0	0	0	#DIV/0!	#DIV/0!	2.1	0	1.05	0	0	0	#NUM!	0.158302
Eucalyptus	7.2	5.3	6.25	2.5	3.5	3	0	0	0	0	0	0	#DIV/0!	#DIV/0!	0	2.8	1.4	0	5.9	2.95	1.07529	0.457163
Capsaspora	4.2	8.3	6.25	1.8	1	1.4	0	0	0	0	0	0	#DIV/0!	#DIV/0!	0	0	0	0	0	0	#DIV/0!	#DIV/0!
Komagataeibacter	9	3.4	6.2	9.1	7	8.05	23	1009.3	516.15	26.3	191	108.65	-2.2481	0.23089	110	512.1	311.05	157.9	83.2	120.55	-1.36751	0.181922
Acidovorax	6.1	6.2	6.15	1.8	4.7	3.25	9.7	28.5	19.1	6.3	10.1	8.2	-1.21988	0.120358	12.7	40.1	26.4	14.3	22.4	18.35	-0.524758	0.384336
Haemophilus	2	10.2	6.1	1.7	0	0.85	98.4	102.1	100.25	131	163	147	0.552214	0.00734723	221.4	329.7	275.55	236.1	160.6	198.35	-0.474266	0.112766
Emiliania	9.2	3	6.1	11.7	13.5	12.6	5.2	14.3	9.75	15.5	9.6	12.55	0.364213	0.421684	1	1	1	10.3	1.7	6	2.58496	0.114275
Dehalobacter	0	12.1	6.05	0	0	0	2817.5	369.3	1593.4	1184.7	831.9	1008.3	-0.660184	0.458557	181.8	1292.2	737	1008.5	562.2	785.35	0.0916711	0.89546
Fusarium	7.4	4.6	6	8.8	8.5	8.65	8.8	1.8	5.3	4	1.9	2.95	-0.845277	0.327738	3.9	135.7	69.8	23.3	37.6	30.45	-1.19678	0.361963
Glycine	7	5	6	7.4	13	10.2	4.1	3.4	3.75	2.5	71.8	37.15	3.3084	0.170345	3.2	12.2	7.7	4.9	5.2	5.05	-0.608575	0.365645
Monoraphidium	7.3	4.7	6	5.3	3.1	4.2	0	0	0	0	0	0	#DIV/0!	#DIV/0!	1.5	0	0.75	0	0	0	#NUM!	0.158302
Proteiniphilum	11.9	0	5.95	0	0	0	251.6	18.8	135.2	87.2	70.5	78.85	-0.777912	0.450012	203.3	126.1	164.7	493.8	568.4	531.1	1.68914	0.000292964
Theobroma	8.9	3	5.95	6.3	7.5	6.9	1	0	0.5	0	0	0	#NUM!	0.158302	0	0	0	0	0	0	#DIV/0!	#DIV/0!
Azospirillum	6.1	5.8	5.95	3.5	10.2	6.85	546.6	82.9	314.75	2076.8	143.8	1110.3	1.81867	0.237905	172.4	1629.3	900.85	10285.1	1601.9	5943.5	2.72195	0.11826
Suberites	8.6	3.3	5.95	6.8	3.6	5.2	0	0	0	0	0	0	#DIV/0!	#DIV/0!	0	0	0	0	0	0	#DIV/0!	#DIV/0!
Aliidiomarina	9.8	2	5.9	1.3	10.4	5.85	0	0	0	0	0	0	#DIV/0!	#DIV/0!	0	0	0	1.8	0	0.9	#DIV/0!	0.158302
Maylandia	9.3	2.4	5.85	7	6.4	6.7	0	0	0	0	11	5.5	#DIV/0!	0.158302	35	90	62.5	0	4.6	2.3	-4.76415	0.0194623
Endocarpon	2.9	8.8	5.85	4.1	5.2	4.65	2.9	0	1.45	0	0	0	#NUM!	0.158302	1.3	0	0.65	0	0	0	#NUM!	0.158302
Cordyceps	9	2.7	5.85	8.4	4	6.2	0	7.4	3.7	7.9	110	58.95	3.99389	0.134886	69	15	42	0	12	6	-2.80735	0.0872185
Nakamurella	7.8	3.9	5.85	5.8	47.2	26.5	0	0	0	0	0	0	#DIV/0!	#DIV/0!	0	0	0	4.3	0	2.15	#DIV/0!	0.158302
Opisthorchis	7.7	4	5.85	7.3	10.2	8.75	0	0	0	0	0	0	#DIV/0!	#DIV/0!	0	0	0	0	0	0	#DIV/0!	#DIV/0!
Atopobium	6.7	4.9	5.8	12.9	13	12.95	2600.6	1164.3	1882.45	348.2	1014.7	681.45	-1.46593	0.0583395	154.2	1640.9	897.55	985.2	217.9	601.55	-0.577308	0.573085
Dietzia	11.6	0	5.8	4.5	36.7	20.6	162.6	95.4	129	6.7	14	10.35	-3.63967	0.00369717	3.5	3.2	3.35	8	7.4	7.7	1.2007	2.32563e-05
Pelagibacterium	8	3.5	5.75	4.2	13.5	8.85	0	0	0	3	3	3	#DIV/0!	#DIV/0!	3.3	0	1.65	0	1.7	0.85	-0.956931	0.496827
Leucobacter	11.4	0	5.7	3	3.3	3.15	33.9	4.2	19.05	103.5	2.9	53.2	1.48164	0.322468	23.6	151.4	87.5	41.9	8.4	25.15	-1.79872	0.177429
Aequorivita	11.4	0	5.7	4	11.8	7.9	17	3.9	10.45	3.9	12	7.95	-0.394476	0.603939	80.9	84.8	82.85	40.1	64.9	52.5	-0.658184	0.0138303
Tetrabaena	7.8	3.6	5.7	8.8	8.4	8.6	4.9	0	2.45	3.7	0	1.85	-0.405256	0.752002	0	0	0	0	0	0	#DIV/0!	#DIV/0!
Kwoniella	7.1	4.2	5.65	4	0	2	0	0	0	0	0	0	#DIV/0!	#DIV/0!	0	0	0	0	0	0	#DIV/0!	#DIV/0!
Catonella	11.1	0	5.55	0	0	0	817.8	325.1	571.45	872.8	406.7	639.75	0.162881	0.744795	202	244.6	223.3	696.3	324.7	510.5	1.19293	0.0563967
Mycolicibacter	8.1	2.9	5.5	3.1	10.1	6.6	43.4	3.9	23.65	2.6	41	21.8	-0.117512	0.912997	3	24.8	13.9	23.2	2.5	12.85	-0.113317	0.909531
Testicularia	8.9	2.1	5.5	13.8	12.7	13.25	0	0	0	0	0	0	#DIV/0!	#DIV/0!	1.5	0	0.75	0	0	0	#NUM!	0.158302
Triticum	6.4	4.5	5.45	4.4	10.4	7.4	0	0	0	0	0	0	#DIV/0!	#DIV/0!	0	0	0	0	0	0	#DIV/0!	#DIV/0!
Acanthochromis	5.3	5.6	5.45	11	15	13	0	0	0	0	3	1.5	#DIV/0!	0.158302	0	0	0	0	0	0	#DIV/0!	#DIV/0!
Providencia	1	9.8	5.4	0	2.8	1.4	69.7	1	35.35	20.8	9.8	15.3	-1.20818	0.374641	12.5	11.6	12.05	38.2	46.5	42.35	1.81333	0.000230348
Cyprinodon	7.8	3	5.4	8.3	8.5	8.4	0	0	0	0	0	0	#DIV/0!	#DIV/0!	2	2.8	2.4	0	0	0	#NUM!	0.000484128
Oligella	10.7	0	5.35	0	0	0	70	2	36	11.4	1.5	6.45	-2.48063	0.210559	9.4	21.1	15.25	21.4	5.9	13.65	-0.159908	0.789504
Achromobacter	7.3	3.3	5.3	6.7	1.2	3.95	22	3.8	12.9	205.4	20.8	113.1	3.13216	0.13464	45.8	557.9	301.85	213.3	76.5	144.9	-1.05877	0.363
Clavibacter	7.8	2.7	5.25	19.5	16.3	17.9	0	0	0	0	6.1	3.05	#DIV/0!	0.158302	0	0	0	28.7	4.2	16.45	#DIV/0!	0.0806137
Acanthaster	6.3	4.2	5.25	7.2	7.3	7.25	0	0	0	0	0	0	#DIV/0!	#DIV/0!	2.9	0	1.45	0	0	0	#NUM!	0.158302
Auricularia	7.5	3	5.25	2.3	4.9	3.6	0	0	0	0	0	0	#DIV/0!	#DIV/0!	2	0	1	0	0	0	#NUM!	0.158302
Eremococcus	10.4	0	5.2	0	0	0	21.5	1	11.25	82.9	63.7	73.3	2.70389	0.00156663	14	24.7	19.35	43.8	17.8	30.8	0.670597	0.231146
Actinoalloteichus	6.7	3.7	5.2	3.7	3	3.35	0	0	0	0	0	0	#DIV/0!	#DIV/0!	0	0	0	0	0	0	#DIV/0!	#DIV/0!
Sinorhizobium	2.8	7.6	5.2	4.7	4.3	4.5	199.7	799	499.35	86.5	49.8	68.15	-2.87327	0.0676449	440.4	28.3	234.35	644	625.2	634.6	1.43718	0.0282787
Prunus	5.8	4.6	5.2	8.1	2.7	5.4	4.9	0	2.45	0	0	0	#NUM!	0.158302	0	13	6.5	0	0	0	#NUM!	0.158302
Daedalea	8.8	1.4	5.1	2.3	3.4	2.85	0	0	0	0	0	0	#DIV/0!	#DIV/0!	2	0	1	0	0	0	#NUM!	0.158302
Maribellus	4.3	5.9	5.1	9.3	5.7	7.5	11.5	0	5.75	40.5	3.1	21.8	1.92269	0.228375	67.6	95	81.3	40.7	110	75.35	-0.109648	0.7958
Candidatus Nitrosocosmicus	3.4	6.7	5.05	3.3	4.9	4.1	0	0	0	0	0	0	#DIV/0!	#DIV/0!	0	0	0	0	0	0	#DIV/0!	#DIV/0!
Metschnikowia	5.5	4.6	5.05	3.1	0	1.55	0	0	0	0	0	0	#DIV/0!	#DIV/0!	0	0	0	0	0	0	#DIV/0!	#DIV/0!
Gordonvirus	10	0	5	0	0	0	5.3	0	2.65	6.6	0	3.3	0.316474	0.803381	12.4	10.4	11.4	4.8	82	43.4	1.92866	0.224501
Meiothermus	5.4	4.6	5	3.8	9.5	6.65	2.3	0	1.15	0	9.7	4.85	2.07635	0.267929	0	7.1	3.55	11.9	1	6.45	0.86148	0.483055
Heligmosomoides	8.1	1.9	5	2.2	15.3	8.75	8.2	0	4.1	0	0	0	#NUM!	0.158302	0	0	0	5.4	0	2.7	#DIV/0!	0.158302
Acyrthosiphon	4.8	5.2	5	4.6	4.8	4.7	0	0	0	0	13	6.5	#DIV/0!	0.158302	0	4.2	2.1	0	1	0.5	-2.07039	0.268542
Epinephelus	2	8	5	5.7	3.9	4.8	0	0	0	0	0	0	#DIV/0!	#DIV/0!	0	0	0	0	0	0	#DIV/0!	#DIV/0!
Athalia	0	10	5	0	0	0	0	0	0	0	0	0	#DIV/0!	#DIV/0!	0	0	0	0	0	0	#DIV/0!	#DIV/0!
Steccherinum	6.7	3.2	4.95	12.5	6.1	9.3	0	0	0	0	0	0	#DIV/0!	#DIV/0!	1.7	0	0.85	0	0	0	#NUM!	0.158302
Solenopsis	3.9	6	4.95	8.9	5.6	7.25	0	0	0	0	0	0	#DIV/0!	#DIV/0!	2	0	1	0	0	0	#NUM!	0.158302
Rhizobium	3.8	6	4.9	2.5	8.6	5.55	54.9	15.2	35.05	49.5	61.3	55.4	0.660472	0.163954	23.2	20	21.6	161.1	8	84.55	1.96877	0.227546
Puccinia	2.6	7.2	4.9	6.1	6.9	6.5	1.9	0	0.95	3	0	1.5	0.658963	0.620041	0	0	0	4.8	0	2.4	#DIV/0!	0.158302
Rahnella	0	9.8	4.9	0	0	0	2	0	1	2	2	2	1	0.158302	7.1	0	3.55	3.6	1	2.3	-0.626185	0.59751
Lymphocryptovirus	6.4	3.4	4.9	9.4	8	8.7	0	0	0	0	0	0	#DIV/0!	#DIV/0!	0	0	0	0	0	0	#DIV/0!	#DIV/0!
Zymobacter	4	5.8	4.9	4.2	2.3	3.25	0	0	0	0	0	0	#DIV/0!	#DIV/0!	6.3	0	3.15	0	0	0	#NUM!	0.158302
Moschus	5.8	3.9	4.85	3.6	4.6	4.1	0	0	0	0	0	0	#DIV/0!	#DIV/0!	0	0	0	0	0	0	#DIV/0!	#DIV/0!
Edwardsiella	7.1	2.4	4.75	3.2	4.5	3.85	0	2.2	1.1	36.6	0	18.3	4.05627	0.179487	18.2	11.5	14.85	12.1	53.9	33	1.152	0.211672
Coprococcus	2	7.4	4.7	0	0	0	33312.8	60462.1	46887.4	30861.1	29714.5	30287.8	-0.630465	0.101784	12166.1	22316.2	17241.2	22993.8	11695.3	17344.5	0.0086264	0.982315
Acanthamoeba	1.5	7.9	4.7	1	4.3	2.65	0	1.2	0.6	0	11	5.5	3.1964	0.199813	72	86	79	0	12.6	6.3	-3.64843	0.000180924
Cedecea	0	9.4	4.7	0	0	0	2.8	0	1.4	0	3.4	1.7	0.280108	0.825064	6.1	19.7	12.9	13	4.2	8.6	-0.584963	0.409841
Pseudopropionibacterium	6.3	3.1	4.7	5.5	1.7	3.6	0	0	0	0	5.9	2.95	#DIV/0!	0.158302	4.5	0	2.25	0	0	0	#NUM!	0.158302
Geospiza	6.7	2.7	4.7	4.1	11.8	7.95	0	0	0	0	0	0	#DIV/0!	#DIV/0!	0	0	0	0	0	0	#DIV/0!	#DIV/0!
Pyricularia	6.7	2.7	4.7	6.3	1.8	4.05	0	0	0	0	0	0	#DIV/0!	#DIV/0!	0	0	0	0	0	0	#DIV/0!	#DIV/0!
Haloferax	4.8	4.6	4.7	5.6	5.5	5.55	6.7	0	3.35	0	0	0	#NUM!	0.158302	0	0	0	0	5.9	2.95	#DIV/0!	0.158302
Hansschlegelia	4.8	4.6	4.7	4.7	0	2.35	0	0	0	0	0	0	#DIV/0!	#DIV/0!	0	0	0	0	0	0	#DIV/0!	#DIV/0!
Variovorax	4.4	4.8	4.6	4.8	6.5	5.65	31.7	8.4	20.05	80.6	10.8	45.7	1.18859	0.29376	19.7	643.9	331.8	69.7	83.7	76.7	-2.11302	0.229887
Pseudarthrobacter	6.4	2.8	4.6	2.9	2.2	2.55	2.5	0	1.25	6	0	3	1.26303	0.403801	0	0	0	23	0	11.5	#DIV/0!	0.158302
Stegastes	1.6	7.6	4.6	10.2	8.3	9.25	0	0	0	6.7	0	3.35	#DIV/0!	0.158302	5	0	2.5	0	0	0	#NUM!	0.158302
Bosea	4.8	4.3	4.55	9.8	10.9	10.35	1.5	0	0.75	1.9	0	0.95	0.341037	0.788935	2	0	1	19.5	4	11.75	3.55459	0.0757608
Aphanothece	4.9	4.1	4.5	5.4	3.4	4.4	220	24.5	122.25	34	24	29	-2.07571	0.174256	0	10	5	70	2.8	36.4	2.86394	0.184629
Tremella	3.7	5.3	4.5	10.3	9.9	10.1	0	0	0	0	0	0	#DIV/0!	#DIV/0!	3.8	0	1.9	0	0	0	#NUM!	0.158302
Calocera	3.8	5.2	4.5	12.6	5.5	9.05	0	0	0	0	0	0	#DIV/0!	#DIV/0!	0	0	0	0	0	0	#DIV/0!	#DIV/0!
Ustilaginoidea	6.6	2.4	4.5	5.7	6.7	6.2	0	0	0	0	0	0	#DIV/0!	#DIV/0!	0	0	0	0	0	0	#DIV/0!	#DIV/0!
Purpureocillium	2.6	6.3	4.45	5.9	4.9	5.4	0	0	0	0	0	0	#DIV/0!	#DIV/0!	0	0	0	0	0	0	#DIV/0!	#DIV/0!
Melanaphis	5.1	3.8	4.45	7.1	6.6	6.85	0	0	0	0	0	0	#DIV/0!	#DIV/0!	0	0	0	0	0	0	#DIV/0!	#DIV/0!
Thiopseudomonas	8.8	0	4.4	0	5	2.5	0	0	0	0	0	0	#DIV/0!	#DIV/0!	0	0	0	0	0	0	#DIV/0!	#DIV/0!
Ensifer	7.6	1.1	4.35	5.7	9.1	7.4	0	0	0	1.1	42	21.55	#DIV/0!	0.142014	2.9	0	1.45	1	13	7	2.2713	0.194389
Crassostrea	6.7	2	4.35	0	7.4	3.7	17.4	1.9	9.65	0	26	13	0.429911	0.720943	0	4.2	2.1	4.5	10	7.25	1.78759	0.06146
Intrasporangium	5.9	2.8	4.35	4.2	38	21.1	2.2	0	1.1	0	0	0	#NUM!	0.158302	0	0	0	0	0	0	#DIV/0!	#DIV/0!
Myzus	4.1	4.6	4.35	1.8	4.6	3.2	0	0	0	0	0	0	#DIV/0!	#DIV/0!	0	0	0	0	0	0	#DIV/0!	#DIV/0!
Melopsittacus	4.3	4.4	4.35	0	0	0	0	0	0	0	0	0	#DIV/0!	#DIV/0!	0	0	0	0	0	0	#DIV/0!	#DIV/0!
Eurytemora	3.8	4.8	4.3	2.2	4.2	3.2	0	0	0	0	0	0	#DIV/0!	#DIV/0!	0	5.1	2.55	12	0	6	1.23447	0.411222
Colletotrichum	7.5	1	4.25	19.3	4.7	12	0	0	0	10.3	0	5.15	#DIV/0!	0.158302	0	105.7	52.85	0	0	0	#NUM!	0.158302
Trichoderma	6.2	2.3	4.25	8.8	6.7	7.75	0	0	0	1.6	0	0.8	#DIV/0!	0.158302	1	12	6.5	0	4.4	2.2	-1.56294	0.27705
Hafnia	0	8.5	4.25	0	0	0	5.9	1.2	3.55	5.5	0	2.75	-0.368387	0.721164	0	1.7	0.85	8.1	0	4.05	2.25239	0.251494
Cryptosporidium	3.7	4.8	4.25	7.8	2	4.9	0	0	0	0	0	0	#DIV/0!	#DIV/0!	0	0	0	0	0	0	#DIV/0!	#DIV/0!
Trichogramma	6.1	2.4	4.25	3.8	3.7	3.75	0	0	0	0	0	0	#DIV/0!	#DIV/0!	0	0	0	0	0	0	#DIV/0!	#DIV/0!
Superficieibacter	0	8.5	4.25	0	0	0	0	0	0	0	0	0	#DIV/0!	#DIV/0!	0	0	0	0	1	0.5	#DIV/0!	0.158302
Marinobacter	7.2	1.2	4.2	4.8	23.9	14.35	213.1	30.5	121.8	161.2	134.9	148.05	0.28157	0.647914	7	8.8	7.9	43.5	4	23.75	1.588	0.237281
Lingula	3.6	4.8	4.2	6.9	4.6	5.75	0	9.5	4.75	0	11.1	5.55	0.22456	0.858796	1	0	0.5	1.7	4.6	3.15	2.65535	0.0402366
Cloacibacterium	2.9	5.5	4.2	0	3.2	1.6	1	0	0.5	0	0	0	#NUM!	0.158302	0	0	0	8	9.8	8.9	#DIV/0!	6.81575e-05
Achlya	8.4	0	4.2	6.4	1.8	4.1	0	0	0	0	0	0	#DIV/0!	#DIV/0!	0	0	0	0	0	0	#DIV/0!	#DIV/0!
Dichanthelium	3.3	5.1	4.2	2.8	2.6	2.7	0	0	0	0	0	0	#DIV/0!	#DIV/0!	0	0	0	0	0	0	#DIV/0!	#DIV/0!
Lanthanotus	8.3	0	4.15	1.9	3.3	2.6	0	0	0	0	0	0	#DIV/0!	#DIV/0!	0	0	0	0	0	0	#DIV/0!	#DIV/0!
Yokenella	0	8.3	4.15	0	0	0	0	0	0	0	0	0	#DIV/0!	#DIV/0!	0	0	0	0	0	0	#DIV/0!	#DIV/0!
Melipona	3.9	4.3	4.1	2.4	8.5	5.45	0	0	0	2.5	0	1.25	#DIV/0!	0.158302	12.5	4.6	8.55	5.4	3.5	4.45	-0.942119	0.155382
Metarhizium	5.2	3	4.1	5.1	2.9	4	0	0	0	0	4.8	2.4	#DIV/0!	0.158302	0	0	0	0	0	0	#DIV/0!	#DIV/0!
Camelina	5.6	2.6	4.1	4.8	7.5	6.15	0	0	0	0	0	0	#DIV/0!	#DIV/0!	0	0	0	0	0	0	#DIV/0!	#DIV/0!
Ruminococcus	7.1	1	4.05	4.7	4	4.35	309847	315907	312877	198287	119004	158646	-0.979789	0.00255466	96315.3	96378.3	96346.8	137428	61432.9	99430.3	0.0454495	0.895013
Tissierella	0	8.1	4.05	0	0	0	617.8	104.8	361.3	534.1	114.1	324.1	-0.156758	0.855362	60	61.8	60.9	901.1	102.5	501.8	3.0426	0.128376
Dickeya	0	8.1	4.05	0	0	0	6.3	0	3.15	0	11.5	5.75	0.86821	0.529914	6.2	1.3	3.75	0	2.3	1.15	-1.70526	0.171463
Andrias	8.1	0	4.05	3.3	2.8	3.05	0	0	0	0	0	0	#DIV/0!	#DIV/0!	0	0	0	0	0	0	#DIV/0!	#DIV/0!
Gibbsiella	0	8.1	4.05	0	0	0	0	0	0	0	0	0	#DIV/0!	#DIV/0!	0	0	0	0	5.7	2.85	#DIV/0!	0.158302
Erysipelatoclostridium	0	8	4	0	0	0	10735.1	26596.8	18666	25497.5	10389.7	17943.6	-0.0569396	0.914558	6188.1	21608.3	13898.2	9583.8	3259.1	6421.45	-1.11393	0.195152
Mudcatvirus	8	0	4	0	0	0	180	1100	640	146.7	186.2	166.45	-1.94298	0.149435	154.6	768.7	461.65	51.4	81.6	66.5	-2.79537	0.0899772
Modestobacter	5	3	4	4.9	4.6	4.75	2.5	0	1.25	6.9	0	3.45	1.46467	0.357714	1.7	0	0.85	0	0	0	#NUM!	0.158302
Chlorella	8	0	4	5.2	2	3.6	4.8	0	2.4	0	0	0	#NUM!	0.158302	0	0	0	0	0	0	#DIV/0!	#DIV/0!
Actinokineospora	7.9	0	3.95	13.3	10.4	11.85	2.6	1.9	2.25	860	5.3	432.65	7.58713	0.156031	0	3	1.5	0	2.3	1.15	-0.383329	0.764471
Chilo	4	3.9	3.95	4.8	2.5	3.65	0	0	0	0	0	0	#DIV/0!	#DIV/0!	0	0	0	0	0	0	#DIV/0!	#DIV/0!
Cicadetta	4.9	3	3.95	3.2	1.3	2.25	0	0	0	0	0	0	#DIV/0!	#DIV/0!	0	0	0	0	0	0	#DIV/0!	#DIV/0!
Promicromonospora	5.1	2.8	3.95	4.4	14.9	9.65	12.6	69.1	40.85	4.7	1.2	2.95	-3.79155	0.0812025	0	27.3	13.65	58.8	53.2	56	2.03653	0.00623672
Hypsibius	2.9	4.9	3.9	7.9	4.3	6.1	3.4	0	1.7	1	0	0.5	-1.76553	0.3059	1.4	10	5.7	6.1	6.1	6.1	0.0978473	0.879808
Actinopolyspora	7.8	0	3.9	5.8	7.9	6.85	3.6	0	1.8	4	41	22.5	3.64386	0.125972	2.5	3.5	3	0	2	1	-1.58496	0.0362778
Jiangella	3.3	4.5	3.9	8.1	19.9	14	5.9	0	2.95	9	0	4.5	0.60921	0.644013	0	0	0	5.2	4.3	4.75	#DIV/0!	5.26468e-05
Saccharomonospora	5	2.7	3.85	4.4	9.4	6.9	10	0	5	1.5	2.2	1.85	-1.4344	0.337554	0	0	0	0	2.4	1.2	#DIV/0!	0.158302
Sparus	1.8	5.9	3.85	2.9	2	2.45	0	0	0	0	0	0	#DIV/0!	#DIV/0!	1	0	0.5	0	0	0	#NUM!	0.158302
Absiella	0	7.6	3.8	0	0	0	4077.6	2851.4	3464.5	3720.9	2296.2	3008.55	-0.203579	0.448052	3583.6	4115	3849.3	5322	1619.4	3470.7	-0.149369	0.743559
Salegentibacter	0	7.6	3.8	0	4.9	2.45	6.1	0	3.05	3.3	11	7.15	1.22913	0.221759	5.3	52	28.65	19.1	8.7	13.9	-1.04345	0.345706
Actinocrispum	5.2	2.4	3.8	6.5	2.3	4.4	0	0	0	0	0	0	#DIV/0!	#DIV/0!	7.7	2.7	5.2	3.6	0	1.8	-1.53051	0.128503
Dictyostelium	5.5	2	3.75	6.8	7.6	7.2	0	0	0	3.5	12	7.75	#DIV/0!	0.0342351	2.1	35	18.55	7.6	0	3.8	-2.28735	0.20478
Marinitenerispora	4.7	2.8	3.75	4.4	1.6	3	0	0	0	3.8	0	1.9	#DIV/0!	0.158302	0	0	0	0	0	0	#DIV/0!	#DIV/0!
Zygosaccharomyces	4.2	3.3	3.75	4.9	3.6	4.25	0	0	0	0	0	0	#DIV/0!	#DIV/0!	0	0	0	0	0	0	#DIV/0!	#DIV/0!
Capnocytophaga	0	7.4	3.7	5.9	1.2	3.55	82.1	131.1	106.6	145	323.1	234.05	1.13461	0.0751569	249.3	366.3	307.8	440.5	607.9	524.2	0.768124	0.0213828
Paraclostridium	0	7.4	3.7	0	0	0	78.1	97.8	87.95	47.3	77.5	62.4	-0.495138	0.0700942	47.6	394.7	221.15	178.2	85	131.6	-0.748866	0.436738
Lightbulbvirus	7.4	0	3.7	0	0	0	0	0	0	0	32.8	16.4	#DIV/0!	0.158302	59.9	102.5	81.2	145.6	24.5	85.05	0.0668315	0.922257
Solibacillus	7.4	0	3.7	0	2.3	1.15	32.5	13	22.75	51	19.3	35.15	0.627658	0.312698	13.7	2	7.85	89.3	14.3	51.8	2.72219	0.115363
Colwellia	7.4	0	3.7	1.6	3.8	2.7	33.5	2.6	18.05	1.5	2.4	1.95	-3.21045	0.145533	0	0	0	19.1	14.2	16.65	#DIV/0!	0.00029806
Schistocephalus	7.4	0	3.7	0	0	0	1	18	9.5	0	2.4	1.2	-2.98489	0.169307	0	0	0	4	8.3	6.15	#DIV/0!	0.00773651
Klenkia	3.9	3.5	3.7	3.1	4.9	4	0	0	0	0	0	0	#DIV/0!	#DIV/0!	0	0	0	3.1	0	1.55	#DIV/0!	0.158302
Sipha	3.8	3.6	3.7	0	0	0	0	0	0	0	0	0	#DIV/0!	#DIV/0!	0	0	0	0	0	0	#DIV/0!	#DIV/0!
Microgale	5.2	2.1	3.65	3.6	3.1	3.35	0	0	0	0	0	0	#DIV/0!	#DIV/0!	0	0	0	0	0	0	#DIV/0!	#DIV/0!
Durio	3.9	3.4	3.65	3.1	5	4.05	3.5	0	1.75	2.6	3.7	3.15	0.847997	0.256733	0	33	16.5	0	0	0	#NUM!	0.158302
Boreogadus	3.2	4.1	3.65	3.3	2.6	2.95	0	0	0	0	0	0	#DIV/0!	#DIV/0!	0	0	0	0	0	0	#DIV/0!	#DIV/0!
Faecalibaculum	0	7.2	3.6	0	0	0	53.2	55.5	54.35	35	32.2	33.6	-0.693819	3.80999e-05	26.1	189.6	107.85	162.1	59.1	110.6	0.0363252	0.963045
Pseudoclavibacter	5.9	1.3	3.6	2.5	1.6	2.05	26	1	13.5	12.1	7.7	9.9	-0.447459	0.648965	0	4.7	2.35	11	0	5.5	1.22677	0.413262
Haplochromis	6	1.2	3.6	2.1	5.4	3.75	0	0	0	0	0	0	#DIV/0!	#DIV/0!	0	0	0	0	0	0	#DIV/0!	#DIV/0!
Ananas	2.5	4.7	3.6	4.7	0	2.35	0	0	0	0	0	0	#DIV/0!	#DIV/0!	0	0	0	0	0	0	#DIV/0!	#DIV/0!
Plantactinospora	3.4	3.8	3.6	2.6	18.3	10.45	0	0	0	0	0	0	#DIV/0!	#DIV/0!	0	0	0	0	0	0	#DIV/0!	#DIV/0!
Halyomorpha	1.6	5.6	3.6	6.8	8.5	7.65	0	3.1	1.55	0	1	0.5	-1.63227	0.326686	0	0	0	0	0	0	#DIV/0!	#DIV/0!
Amborella	5.8	1.3	3.55	7.7	4.7	6.2	0	0	0	0	0	0	#DIV/0!	#DIV/0!	0	0	0	0	2	1	#DIV/0!	0.158302
Rasamsonia	2.8	4.3	3.55	5.1	0	2.55	0	0	0	0	0	0	#DIV/0!	#DIV/0!	0	0	0	5.4	0	2.7	#DIV/0!	0.158302
Crocuta	5	2.1	3.55	3.3	2.8	3.05	0	0	0	0	0	0	#DIV/0!	#DIV/0!	0	0	0	0	0	0	#DIV/0!	#DIV/0!
Carbovirus	5.1	2	3.55	1.9	2.4	2.15	0	0	0	0	0	0	#DIV/0!	#DIV/0!	0	0	0	0	0	0	#DIV/0!	#DIV/0!
Cryobacterium	4.5	2.5	3.5	3.5	12.4	7.95	2.7	0	1.35	4.5	2.3	3.4	1.33258	0.111072	0	2.8	1.4	14.1	1.5	7.8	2.47805	0.160993
Sugiyamaella	7	0	3.5	5.5	4.2	4.85	0	0	0	8.7	5.5	7.1	#DIV/0!	0.00154123	0	0	0	0	0	0	#DIV/0!	#DIV/0!
Gelatoporia	5	2	3.5	5.9	3.9	4.9	0	0	0	0	0	0	#DIV/0!	#DIV/0!	0	0	0	0	0	0	#DIV/0!	#DIV/0!
Deinococcus	6.9	0	3.45	0	4.6	2.3	12.9	0	6.45	12.7	16.6	14.65	1.18353	0.102749	0	24.6	12.3	7.9	25.5	16.7	0.44119	0.640814
Delftia	3.7	3.2	3.45	2	5.1	3.55	8.8	6.7	7.75	1.5	10.2	5.85	-0.40576	0.502883	12	0	6	34.9	19.5	27.2	2.18057	0.0197475
Cystobacter	3.7	3.2	3.45	9	5.1	7.05	0	2.7	1.35	0	2.5	1.25	-0.111031	0.929524	0	0	0	0	1.3	0.65	#DIV/0!	0.158302
Dermacoccus	2.4	4.5	3.45	5	10	7.5	1	0	0.5	0	0	0	#NUM!	0.158302	0	0	0	2.3	0	1.15	#DIV/0!	0.158302
Apis	2.9	4	3.45	6.1	7	6.55	0	0	0	0	0	0	#DIV/0!	#DIV/0!	0	0	0	0	0	0	#DIV/0!	#DIV/0!
Ichnovirus	3.2	3.7	3.45	2.5	4.8	3.65	0	0	0	0	0	0	#DIV/0!	#DIV/0!	1	0	0.5	0	0	0	#NUM!	0.158302
Penicilliopsis	4.5	2.4	3.45	3.1	4.4	3.75	0	0	0	0	0	0	#DIV/0!	#DIV/0!	0	0	0	0	0	0	#DIV/0!	#DIV/0!
Xylophilus	4	2.9	3.45	3.7	0	1.85	0	0	0	0	0	0	#DIV/0!	#DIV/0!	0	0	0	0	0	0	#DIV/0!	#DIV/0!
Otospermophilus	2.3	4.6	3.45	3.3	2.3	2.8	0	0	0	0	0	0	#DIV/0!	#DIV/0!	1	0	0.5	0	0	0	#NUM!	0.158302
Butyricicoccus	5.8	1	3.4	1	0	0.5	22628	223950	123289	239976	105565	172770	0.486808	0.517967	47287.1	201639	124463	68841.2	37016.2	52928.7	-1.23359	0.19097
Vallitalea	0	6.8	3.4	0	0	0	712.9	229.4	471.15	509.4	952.3	730.85	0.633389	0.241971	198.1	531.9	365	1244.1	170.7	707.4	0.95463	0.350868
Mesorhizobium	5.8	1	3.4	11.3	93.3	52.3	107.5	87	97.25	882.5	124.5	503.5	2.37222	0.137049	187.5	60.7	124.1	163.9	186.2	175.05	0.496264	0.242297
Bingvirus	6.8	0	3.4	0	0	0	0	0	0	6.6	2	4.3	#DIV/0!	0.0317285	0	3.6	1.8	0	1.7	0.85	-1.08246	0.454915
Eospalax	3	3.8	3.4	4.1	2.9	3.5	0	0	0	0	0	0	#DIV/0!	#DIV/0!	0	0	0	0	0	0	#DIV/0!	#DIV/0!
Varroa	4.8	2	3.4	3.3	2.8	3.05	0	0	0	0	0	0	#DIV/0!	#DIV/0!	0	0	0	0	0	0	#DIV/0!	#DIV/0!
Hyaloscypha	3.5	3.3	3.4	1.3	0	0.65	0	0	0	0	0	0	#DIV/0!	#DIV/0!	0	0	0	0	0	0	#DIV/0!	#DIV/0!
Lates	4.8	1.9	3.35	2.5	10.5	6.5	8.6	4.2	6.4	0	1.6	0.8	-3	0.0143367	6.1	0	3.05	0	2.1	1.05	-1.53842	0.343328
Sordaria	4.6	2.1	3.35	6.3	8.4	7.35	0	0	0	0	0	0	#DIV/0!	#DIV/0!	0	0	0	0	0	0	#DIV/0!	#DIV/0!
Derxia	2.6	4.1	3.35	2.3	4	3.15	0	0	0	0	0	0	#DIV/0!	#DIV/0!	2.4	0	1.2	0	3.4	1.7	0.5025	0.698635
Hungateiclostridium	0	6.6	3.3	0	0	0	3844.7	615.2	2229.95	1904.3	778.2	1341.25	-0.733433	0.418955	258.7	681.2	469.95	2047	651.8	1349.4	1.52174	0.10485
Tetrasphaera	6.6	0	3.3	6.2	97.7	51.95	18.9	580	299.45	32.6	81	56.8	-2.39835	0.209846	40	200	120	90	40.7	65.35	-0.876775	0.321366
Ostreococcus	1	5.6	3.3	2	1.1	1.55	4	22	13	14	14.2	14.1	0.117184	0.842703	4.6	2.5	3.55	13.7	11	12.35	1.79862	0.000876251
Sorghum	3.7	2.9	3.3	5.2	5.8	5.5	12.1	0	6.05	3.7	17.2	10.45	0.788496	0.447806	0	0	0	0	0	0	#DIV/0!	#DIV/0!
Thermus	5.6	1	3.3	1.9	1.4	1.65	0	0	0	3.1	3.3	3.2	#DIV/0!	6.34405e-07	0	6.7	3.35	16.3	0	8.15	1.28264	0.398845
Micropruina	2.9	3.7	3.3	3.4	18	10.7	0	0	0	2	0	1	#DIV/0!	0.158302	0	0	0	0	0	0	#DIV/0!	#DIV/0!
Maritimibacter	3.6	3	3.3	0	1.6	0.8	0	3.9	1.95	7.2	1.4	4.3	1.14086	0.308855	1.5	0	0.75	0	0	0	#NUM!	0.158302
Eumops	3.5	3.1	3.3	2.9	4.5	3.7	0	0	0	0	0	0	#DIV/0!	#DIV/0!	0	0	0	0	0	0	#DIV/0!	#DIV/0!
Conidiobolus	4	2.6	3.3	1.8	2.5	2.15	0	0	0	0	0	0	#DIV/0!	#DIV/0!	1.5	0	0.75	0	0	0	#NUM!	0.158302
Acaryochloris	3.9	2.6	3.25	2.2	3.8	3	16	0	8	3	0	1.5	-2.41504	0.2388	0	0	0	1.7	29	15.35	#DIV/0!	0.123273
Ideonella	0	6.5	3.25	5.4	1.5	3.45	3.3	2.7	3	8.1	0	4.05	0.432959	0.677464	0	0	0	32	1.5	16.75	#DIV/0!	0.129876
Pundamilia	3.9	2.6	3.25	1	3	2	0	0	0	0	0	0	#DIV/0!	#DIV/0!	12	0	6	7	2.5	4.75	-0.337035	0.75245
Thraustotheca	4	2.5	3.25	2.7	5.2	3.95	0	0	0	0	0	0	#DIV/0!	#DIV/0!	0	0	0	0	0	0	#DIV/0!	#DIV/0!
Aphanizomenon	6.4	0	3.2	2	7.1	4.55	19	0	9.5	0	48	24	1.33703	0.385653	11.6	7.6	9.6	8	17.7	12.85	0.420662	0.343692
Coccidioides	1.2	5.2	3.2	4.2	4.4	4.3	0	0	0	0	0	0	#DIV/0!	#DIV/0!	0	0	0	0	0	0	#DIV/0!	#DIV/0!
Percavirus	4.5	1.9	3.2	2.4	5.3	3.85	0	0	0	0	0	0	#DIV/0!	#DIV/0!	0	0	0	0	0	0	#DIV/0!	#DIV/0!
Toxoplasma	1.4	5	3.2	2.7	0	1.35	0	0	0	0	0	0	#DIV/0!	#DIV/0!	0	0	0	0	0	0	#DIV/0!	#DIV/0!
Chaetomium	5	1.4	3.2	0	1.3	0.65	0	0	0	0	0	0	#DIV/0!	#DIV/0!	0	0	0	0	0	0	#DIV/0!	#DIV/0!
Denitrovibrio	2.3	4.1	3.2	3.2	4.8	4	6.1	0	3.05	0	0	0	#NUM!	0.158302	0	0	0	4.9	12	8.45	#DIV/0!	0.0145795
Tolypocladium	4.6	1.8	3.2	8	6	7	0	0	0	0	0	0	#DIV/0!	#DIV/0!	0	0	0	0	0	0	#DIV/0!	#DIV/0!
Weissella	1.6	4.7	3.15	1.9	1.8	1.85	168.5	167.7	168.1	88.2	783	435.6	1.37368	0.253182	81.7	591.7	336.7	115.9	146.3	131.1	-1.3608	0.235758
Caminicella	0	6.3	3.15	0	0	0	81.9	59.6	70.75	236.4	5.4	120.9	0.773012	0.495729	7.8	17	12.4	39.7	70	54.85	2.14515	0.00970614
Nelumbo	3.8	2.5	3.15	3.7	5	4.35	0	0	0	0	0	0	#DIV/0!	#DIV/0!	0	0	0	0	0	0	#DIV/0!	#DIV/0!
Plutella	0	6.3	3.15	0	0	0	0	0	0	0	0	0	#DIV/0!	#DIV/0!	0	0	0	0	8	4	#DIV/0!	0.158302
Hordeum	6.2	0	3.1	5.5	5.4	5.45	1.2	0	0.6	3.7	1.1	2.4	2	0.0950107	0	0	0	0	0	0	#DIV/0!	#DIV/0!
Labrus	5.2	1	3.1	3	3.7	3.35	0	0	0	0	0	0	#DIV/0!	#DIV/0!	0	0	0	0	0	0	#DIV/0!	#DIV/0!
Cutaneotrichosporon	2.6	3.6	3.1	4.6	1.3	2.95	0	0	0	0	0	0	#DIV/0!	#DIV/0!	0	0	0	0	0	0	#DIV/0!	#DIV/0!
Ramazzottius	2.6	3.6	3.1	1.5	0	0.75	0	0	0	0	0	0	#DIV/0!	#DIV/0!	0	0	0	0	0	0	#DIV/0!	#DIV/0!
Capronia	2.9	3.3	3.1	6.3	4	5.15	1.9	0	0.95	59	7.9	33.45	5.13793	0.0924799	7.5	0	3.75	38	5.5	21.75	2.53605	0.134917
Clavispora	1.9	4.3	3.1	3.2	3.8	3.5	33.4	0	16.7	0	0	0	#NUM!	0.158302	0	0	0	25	15	20	#DIV/0!	0.00227843
Lotus	4.8	1.4	3.1	1.8	3.8	2.8	0	0	0	0	0	0	#DIV/0!	#DIV/0!	0	0	0	0	0	0	#DIV/0!	#DIV/0!
Ceraceosorus	1.7	4.4	3.05	9	6.7	7.85	0	0	0	0	0	0	#DIV/0!	#DIV/0!	0	0	0	0	0	0	#DIV/0!	#DIV/0!
Kuttervirus	0	6.1	3.05	0	0	0	0	0	0	0	0	0	#DIV/0!	#DIV/0!	0	40	20	0	0	0	#NUM!	0.158302
Comamonas	5	1	3	1.5	5.7	3.6	9	64.4	36.7	11.9	106	58.95	0.683712	0.519223	6.5	11.1	8.8	24.6	17.7	21.15	1.26508	0.00670306
Catellatospora	3.6	2.4	3	5.8	7.5	6.65	0	0	0	0	0	0	#DIV/0!	#DIV/0!	0	0	0	0	0	0	#DIV/0!	#DIV/0!
Monomorium	3.7	2.3	3	4.1	6.5	5.3	0	0	0	1.4	0	0.7	#DIV/0!	0.158302	0	0	0	0	0	0	#DIV/0!	#DIV/0!
Dorcatragus	4.9	1.1	3	9.4	2.3	5.85	0	0	0	0	0	0	#DIV/0!	#DIV/0!	0	0	0	0	0	0	#DIV/0!	#DIV/0!
Kobus	2.8	3.2	3	5.8	2.9	4.35	0	0	0	0	0	0	#DIV/0!	#DIV/0!	0	0	0	0	0	0	#DIV/0!	#DIV/0!
Ctenocephalides	2.1	3.9	3	2.5	0	1.25	0	0	0	3	0	1.5	#DIV/0!	0.158302	0	0	0	0	0	0	#DIV/0!	#DIV/0!
Dicerorhinus	1.8	4.2	3	2.3	0	1.15	0	0	0	0	0	0	#DIV/0!	#DIV/0!	0	0	0	0	0	0	#DIV/0!	#DIV/0!
Litomosoides	6	0	3	0	0	0	0	0	0	0	0	0	#DIV/0!	#DIV/0!	0	0	0	0	0	0	#DIV/0!	#DIV/0!
Chitinophaga	0	5.9	2.95	0	1	0.5	2193.3	408.7	1301	218	566	392	-1.7307	0.15834	647	185.5	416.25	271	1003.2	637.1	0.61407	0.426663
Intestinibacter	0	5.9	2.95	0	0	0	404.1	142.1	273.1	362.9	199.7	281.3	0.0426802	0.931102	89.4	584.2	336.8	508.1	129.9	319	-0.0783357	0.925895
Rhodobacter	2.9	3	2.95	2	12	7	34.6	9.2	21.9	5	31	18	-0.282934	0.728977	45.7	32.7	39.2	15.3	28.6	21.95	-0.836633	0.032496
Bicyclus	1.2	4.7	2.95	2.7	3.4	3.05	0	0	0	0	0	0	#DIV/0!	#DIV/0!	0	0	0	0	0	0	#DIV/0!	#DIV/0!
Perkinsus	3.9	2	2.95	0	1	0.5	0	0	0	0	0	0	#DIV/0!	#DIV/0!	0	0	0	0	0	0	#DIV/0!	#DIV/0!
Coleophoma	4.1	1.8	2.95	4.6	8.8	6.7	4.1	1.5	2.8	1.9	5.9	3.9	0.478047	0.469187	2.6	3	2.8	2	6.2	4.1	0.550197	0.345933
Protopolystoma	2.7	3.1	2.9	6.3	3.6	4.95	0	0	0	0	0	0	#DIV/0!	#DIV/0!	0	0	0	0	0	0	#DIV/0!	#DIV/0!
Cyanobium	4.7	1.1	2.9	4.2	3.9	4.05	0	0	0	0	0	0	#DIV/0!	#DIV/0!	0	0	0	0	0	0	#DIV/0!	#DIV/0!
Neobitarella	0	5.8	2.9	0	0	0	511.2	408.1	459.65	537.5	282	409.75	-0.165792	0.564433	271.5	159.1	215.3	962.2	276.7	619.45	1.52464	0.114092
Marinisporobacter	0	5.8	2.9	0	0	0	61.3	11.1	36.2	147.2	8.5	77.85	1.10471	0.383391	1.8	11.7	6.75	69.8	17	43.4	2.68474	0.0773798
Hyposmocoma	5.8	0	2.9	3.1	0	1.55	3.4	0	1.7	0	6.1	3.05	0.843274	0.539752	0	12.5	6.25	0	0	0	#NUM!	0.158302
Diploscapter	2.8	3	2.9	3.9	0	1.95	0	0	0	2.1	0	1.05	#DIV/0!	0.158302	0	0	0	15.4	0	7.7	#DIV/0!	0.158302
Rupicapra	3.4	2.4	2.9	4.3	4.4	4.35	0	0	0	0	0	0	#DIV/0!	#DIV/0!	0	0	0	0	0	0	#DIV/0!	#DIV/0!
Knoellia	5.7	0	2.85	1.2	64.9	33.05	0	0	0	0	0	0	#DIV/0!	#DIV/0!	0	2.3	1.15	0	0	0	#NUM!	0.158302
Galerina	2.7	3	2.85	5.9	4	4.95	2.8	0	1.4	0	0	0	#NUM!	0.158302	1	0	0.5	1.9	0	0.95	0.925999	0.508027
Morus	2.1	3.6	2.85	4.8	0	2.4	0	0	0	0	0	0	#DIV/0!	#DIV/0!	3	0	1.5	0	0	0	#NUM!	0.158302
Spalax	3.5	2.2	2.85	1.6	6	3.8	0	0	0	0	0	0	#DIV/0!	#DIV/0!	0	0	0	0	0	0	#DIV/0!	#DIV/0!
Emballonura	0	5.7	2.85	3.8	0	1.9	0	0	0	0	0	0	#DIV/0!	#DIV/0!	0	0	0	0	0	0	#DIV/0!	#DIV/0!
Roseburia	0	5.6	2.8	0	2	1	37676.5	26271.7	31974.1	92643.4	14603.1	53623.2	0.745955	0.395512	24813	12123.7	18468.3	53032.4	160544	106788	2.53162	0.047532
Syndemis	2	3.6	2.8	3.3	2.6	2.95	0	0	0	0	0	0	#DIV/0!	#DIV/0!	0	0	0	0	0	0	#DIV/0!	#DIV/0!
Asbolus	2.9	2.7	2.8	5	0	2.5	0	0	0	0	0	0	#DIV/0!	#DIV/0!	0	0	0	0	0	0	#DIV/0!	#DIV/0!
Phycomyces	2.5	3.1	2.8	3.8	0	1.9	0	0	0	0	0	0	#DIV/0!	#DIV/0!	0	0	0	0	0	0	#DIV/0!	#DIV/0!
Anaerotruncus	3	2.5	2.75	0	0	0	117073	11591.5	64332.2	73025.2	12885.4	42955.3	-0.582705	0.574891	5211.9	7829.4	6520.65	32170.2	9315.5	20742.8	1.66953	0.0989023
Gymnopus	2	3.5	2.75	3.9	3	3.45	0	0	0	0	0	0	#DIV/0!	#DIV/0!	0	0	0	0	0	0	#DIV/0!	#DIV/0!
Thermobispora	4	1.5	2.75	2.9	3.3	3.1	0	0	0	0	0	0	#DIV/0!	#DIV/0!	0	0	0	0	0	0	#DIV/0!	#DIV/0!
Botrytis	5.5	0	2.75	0	3.3	1.65	0	0	0	0	0	0	#DIV/0!	#DIV/0!	0	0	0	0	0	0	#DIV/0!	#DIV/0!
Gelidibacter	5.4	0	2.7	0	0	0	5.8	0	2.9	4.8	46.6	25.7	3.14764	0.134585	16	6.4	11.2	4.9	5.2	5.05	-1.14914	0.0908032
Ignatzschineria	2.6	2.8	2.7	6.6	5.9	6.25	12	8.9	10.45	0	0	0	#NUM!	0.00030749	6.1	0	3.05	7.7	13	10.35	1.76275	0.0352067
Arachis	4.4	1	2.7	5.3	5.1	5.2	0	0	0	0	0	0	#DIV/0!	#DIV/0!	1.7	13.8	7.75	5.6	7.7	6.65	-0.220842	0.771842
Sphaeroforma	1.1	4.3	2.7	5.7	3.5	4.6	0	2.8	1.4	14	0	7	2.32193	0.245802	0	0	0	0	0	0	#DIV/0!	#DIV/0!
Metalysinibacillus	5.4	0	2.7	0	0	0	0	0	0	0	4.6	2.3	#DIV/0!	0.158302	0	0	0	0	0	0	#DIV/0!	#DIV/0!
Pseudosporangium	2.6	2.7	2.65	5.7	4	4.85	2.4	0	1.2	0	0	0	#NUM!	0.158302	0	0	0	0	0	0	#DIV/0!	#DIV/0!
Glutamicibacter	5.3	0	2.65	13	29.7	21.35	3.4	13	8.2	27.4	3.8	15.6	0.92785	0.371272	0	9	4.5	0	4.1	2.05	-1.1343	0.439187
Physcomitrella	1.7	3.6	2.65	3.3	1	2.15	0	2.5	1.25	89	0	44.5	5.15381	0.167716	4.1	0	2.05	0	0	0	#NUM!	0.158302
Ziziphus	3.5	1.8	2.65	3.7	8.3	6	0	0	0	0	0	0	#DIV/0!	#DIV/0!	0	4.1	2.05	0	0	0	#NUM!	0.158302
Granulibacter	3.6	1.7	2.65	1.9	2	1.95	0	0	0	0	0	0	#DIV/0!	#DIV/0!	0	0	0	0	0	0	#DIV/0!	#DIV/0!
Pluralibacter	0	5.2	2.6	0	0	0	0	0	0	7.4	78	42.7	#DIV/0!	0.104223	0	0	0	0	0	0	#DIV/0!	#DIV/0!
Leisingera	4.2	1	2.6	1.9	4.3	3.1	0	5.8	2.9	4.3	1	2.65	-0.130061	0.903006	3.3	1	2.15	1.7	7	4.35	1.01668	0.257587
Endogone	5.2	0	2.6	2.8	5.3	4.05	0	0	0	0	0	0	#DIV/0!	#DIV/0!	4.2	0	2.1	0	0	0	#NUM!	0.158302
Kutzneria	2.8	2.4	2.6	5.3	11.4	8.35	0	0	0	15	0	7.5	#DIV/0!	0.158302	0	0	0	0	1.1	0.55	#DIV/0!	0.158302
Subdoligranulum	5.1	0	2.55	1	2.1	1.55	115004	83578.3	99290.9	338918	38464.7	188691	0.926294	0.363236	23517.4	10463.9	16990.7	82172.4	57474.8	69823.6	2.03897	0.00280642
Anaerotignum	5.1	0	2.55	0	0	0	5493.2	14766.2	10129.7	9546.2	18933.5	14239.9	0.491343	0.341294	5266.4	5263.7	5265.05	18832.4	4553.6	11693	1.15113	0.1939
Candidimonas	5.1	0	2.55	0	0	0	0	1.6	0.8	23	1.4	12.2	3.93074	0.142334	18.4	5.2	11.8	2.6	5.3	3.95	-1.57886	0.113718
Cajanus	3	2.1	2.55	7.8	3.3	5.55	0	0	0	0	0	0	#DIV/0!	#DIV/0!	0	0	0	0	0	0	#DIV/0!	#DIV/0!
Dinothrombium	5.1	0	2.55	3.8	0	1.9	0	0	0	0	0	0	#DIV/0!	#DIV/0!	0	0	0	3.6	0	1.8	#DIV/0!	0.158302
Micropotamogale	2.2	2.9	2.55	2.6	0	1.3	0	0	0	0	0	0	#DIV/0!	#DIV/0!	0	0	0	0	0	0	#DIV/0!	#DIV/0!
Olea	1	4.1	2.55	0	0	0	0	0	0	0	0	0	#DIV/0!	#DIV/0!	0	0	0	0	0	0	#DIV/0!	#DIV/0!
Marinilactibacillus	5	0	2.5	0	0	0	30.8	2	16.4	6.7	0	3.35	-2.29146	0.201033	2.6	1.2	1.9	28.7	19.7	24.2	3.67094	0.00105948
Quercus	2	3	2.5	5.6	4.2	4.9	16	0	8	3.8	7.1	5.45	-0.553744	0.61741	0	3.9	1.95	34	0	17	3.12399	0.202333
Cellulosimicrobium	5	0	2.5	6.2	8.8	7.5	11	0	5.5	2.1	3.7	2.9	-0.923379	0.46324	3.1	0	1.55	3.3	22	12.65	3.0288	0.112398
Coccomyxa	5	0	2.5	6.4	1.6	4	0	0	0	0	0	0	#DIV/0!	#DIV/0!	7.4	17	12.2	0	5.6	2.8	-2.12338	0.0428189
Blastomyces	2	3	2.5	1	0	0.5	0	4.5	2.25	2.8	2.4	2.6	0.208587	0.801685	0	4.6	2.3	0	7.6	3.8	0.724366	0.590013
Paracalanus	2	3	2.5	4.2	2.3	3.25	0	0	0	0	1	0.5	#DIV/0!	0.158302	0	0	0	0	0	0	#DIV/0!	#DIV/0!
Parahyaena	4	1	2.5	0	5.2	2.6	0	0	0	0	0	0	#DIV/0!	#DIV/0!	0	0	0	0	0	0	#DIV/0!	#DIV/0!
Danaus	5	0	2.5	2	2.4	2.2	0	0	0	0	0	0	#DIV/0!	#DIV/0!	0	0	0	0	0	0	#DIV/0!	#DIV/0!
Barnesiella	4.9	0	2.45	0	0	0	2825.9	6211.1	4518.5	8649.7	3603.3	6126.5	0.439219	0.411183	7332.8	3231	5281.9	17775.7	10897	14336.4	1.44055	0.0173005
Nesterenkonia	4.9	0	2.45	72.7	21.9	47.3	0	0	0	3.1	0	1.55	#DIV/0!	0.158302	0	0	0	3.7	1.3	2.5	#DIV/0!	0.0225879
Blastocystis	2	2.9	2.45	2	0	1	44.9	5.1	25	7.9	0	3.95	-2.662	0.146735	0	2.1	1.05	4	0	2	0.929611	0.506701
Armadillidium	2.2	2.7	2.45	5.6	4.1	4.85	0	0	0	1.9	17	9.45	#DIV/0!	0.0960322	1	0	0.5	2.8	0	1.4	1.48543	0.353542
Dinoponera	3.9	1	2.45	2	3.8	2.9	2	1	1.5	2	2.9	2.45	0.707819	0.0707415	4.8	0	2.4	2	1	1.5	-0.678072	0.559425
Exophiala	4.9	0	2.45	6.5	7.3	6.9	0	0	0	0	0	0	#DIV/0!	#DIV/0!	0	0	0	0	0	0	#DIV/0!	#DIV/0!
Enterobius	1.9	3	2.45	8.1	4	6.05	0	0	0	0	0	0	#DIV/0!	#DIV/0!	0	0	0	0	0	0	#DIV/0!	#DIV/0!
Hippopotamus	1.5	3.4	2.45	2.2	0	1.1	0	0	0	0	0	0	#DIV/0!	#DIV/0!	0	0	0	0	0	0	#DIV/0!	#DIV/0!
Phytobacter	0	4.9	2.45	0	0	0	0	0	0	0	0	0	#DIV/0!	#DIV/0!	0	0	0	0	0	0	#DIV/0!	#DIV/0!
Gossypium	2.6	2.2	2.4	3.8	0	1.9	19	0	9.5	14	17	15.5	0.706269	0.340699	0	1.5	0.75	10	0	5	2.73697	0.219115
Conus	2.2	2.6	2.4	3.4	5	4.2	0	0	0	0	0	0	#DIV/0!	#DIV/0!	0	0	0	0	0	0	#DIV/0!	#DIV/0!
Desulfovibrio	3.8	1	2.4	3.6	4.2	3.9	6357.8	53	3205.4	278.7	95.3	187	-4.09939	0.172713	130.5	524.2	327.35	3507.4	521.2	2014.3	2.62137	0.124358
Propionibacterium	4.8	0	2.4	7.2	8.4	7.8	839.2	187.7	513.45	39.4	55.6	47.5	-3.43422	0.0684496	76.5	66.7	71.6	228.3	193.8	211.05	1.55955	0.000175792
Nannocystis	2.4	2.4	2.4	3	2.3	2.65	85	26	55.5	1.3	3.3	2.3	-4.59278	0.0354659	3.4	0	1.7	1.5	0	0.75	-1.18057	0.425882
Psychroflexus	0	4.8	2.4	1	0	0.5	12	0	6	0	1	0.5	-3.58496	0.188761	0	3.2	1.6	4.4	9.7	7.05	2.13955	0.0380497
Thermogutta	3.8	1	2.4	1.1	1.2	1.15	0	0	0	19.6	0	9.8	#DIV/0!	0.158302	0	0	0	0	2	1	#DIV/0!	0.158302
Erwinia	0	4.7	2.35	0	0	0	33.1	4.6	18.85	132.3	1.8	67.05	1.83067	0.27944	0	6.1	3.05	6.8	11	8.9	1.545	0.0521055
Sphingopyxis	2.9	1.8	2.35	1.5	4.3	2.9	7.7	1.6	4.65	13.2	18	15.6	1.74624	0.00812062	44	18	31	16.7	28.7	22.7	-0.449576	0.372159
Rhodanobacter	4.7	0	2.35	1.3	10.9	6.1	2.8	0	1.4	0	2.6	1.3	-0.106915	0.932121	12.7	12.3	12.5	34.3	0	17.15	0.45628	0.663102
Kribbella	4.7	0	2.35	13.2	46.3	29.75	1	0	0.5	2.4	2.9	2.65	2.40599	0.00263799	0	0	0	3.3	0	1.65	#DIV/0!	0.158302
Alternaria	3.7	1	2.35	4.6	6.6	5.6	0	0	0	0	0	0	#DIV/0!	#DIV/0!	0	0	0	5.7	0	2.85	#DIV/0!	0.158302
Echinococcus	3.7	1	2.35	4.5	6	5.25	0	0	0	0	0	0	#DIV/0!	#DIV/0!	0	0	0	0	0	0	#DIV/0!	#DIV/0!
Trametes	4.7	0	2.35	3.1	5.6	4.35	0	0	0	0	0	0	#DIV/0!	#DIV/0!	0	0	0	0	0	0	#DIV/0!	#DIV/0!
Pacificimonas	3.7	1	2.35	1	1	1	0	0	0	0	0	0	#DIV/0!	#DIV/0!	0	1	0.5	3.5	0	1.75	1.80735	0.299996
Bifiguratus	4.7	0	2.35	1.2	4.3	2.75	0	0	0	0	0	0	#DIV/0!	#DIV/0!	0	0	0	0	0	0	#DIV/0!	#DIV/0!
Pseudooceanicola	1.8	2.9	2.35	3	2.3	2.65	0	0	0	0	0	0	#DIV/0!	#DIV/0!	0	0	0	0	0	0	#DIV/0!	#DIV/0!
Erythranthe	2.6	2.1	2.35	3.1	1.2	2.15	0	0	0	0	0	0	#DIV/0!	#DIV/0!	0	0	0	0	0	0	#DIV/0!	#DIV/0!
Hydropotes	2.1	2.6	2.35	2.7	1.6	2.15	0	0	0	0	0	0	#DIV/0!	#DIV/0!	0	0	0	0	0	0	#DIV/0!	#DIV/0!
Latrodectus	3.4	1.3	2.35	2	0	1	0	0	0	0	0	0	#DIV/0!	#DIV/0!	0	0	0	0	0	0	#DIV/0!	#DIV/0!
Daucus	2.8	1.9	2.35	0	0	0	62	0	31	0	2.3	1.15	-4.75256	0.170912	0	0	0	7.1	0	3.55	#DIV/0!	0.158302
Dracunculus	1.9	2.8	2.35	3.4	3.4	3.4	0	0	0	0	0	0	#DIV/0!	#DIV/0!	0	0	0	0	0	0	#DIV/0!	#DIV/0!
Desertimonas	4.6	0	2.3	8.3	19.2	13.75	580	1.2	290.6	3	0	1.5	-7.59793	0.158639	0	0	0	36	0	18	#DIV/0!	0.158302
Synechococcus	3.4	1.2	2.3	9.4	6.6	8	0	0	0	0	0	0	#DIV/0!	#DIV/0!	0	45.9	22.95	7.5	33.3	20.4	-0.169925	0.874909
Atopostipes	4.6	0	2.3	0	0	0	17	3.8	10.4	7.2	8	7.6	-0.452512	0.503946	2.2	0	1.1	11.2	4.4	7.8	2.82597	0.031452
Salinibacterium	4.6	0	2.3	0	1	0.5	0	2.3	1.15	7.7	0	3.85	1.74322	0.309166	0	0	0	0	0	0	#DIV/0!	#DIV/0!
Lactuca	2.9	1.7	2.3	4	2.6	3.3	0	0	0	0	0	0	#DIV/0!	#DIV/0!	0	0	0	0	0	0	#DIV/0!	#DIV/0!
Venturia	4.6	0	2.3	0	0	0	0	0	0	0	0	0	#DIV/0!	#DIV/0!	1.4	0	0.7	0	0	0	#NUM!	0.158302
Hathewaya	0	4.5	2.25	0	0	0	423.2	80.4	251.8	322.4	208.6	265.5	0.0764336	0.901809	81.5	118.4	99.95	432.2	80.3	256.25	1.35827	0.200705
Hydrogenispora	0	4.5	2.25	0	0	0	105.2	48.5	76.85	44.1	55.9	50	-0.620117	0.183548	8.3	5.1	6.7	113	34.3	73.65	3.45845	0.0422007
Flavimarina	0	4.5	2.25	0	0	0	2.7	7.8	5.25	7.1	10.2	8.65	0.720383	0.119698	16	7	11.5	14.3	6.4	10.35	-0.152003	0.756096
Operophtera	3	1.5	2.25	5.6	4.5	5.05	4.1	0	2.05	0	0	0	#NUM!	0.158302	0	0	0	0	0	0	#DIV/0!	#DIV/0!
Caenimonas	0	4.5	2.25	4	4.1	4.05	0	0	0	0	0	0	#DIV/0!	#DIV/0!	0	0	0	0	0	0	#DIV/0!	#DIV/0!
Clohesyomyces	2.2	2.3	2.25	5.6	2.4	4	0	0	0	0	0	0	#DIV/0!	#DIV/0!	0	0	0	0	0	0	#DIV/0!	#DIV/0!
Pseudocohnilembus	2	2.4	2.2	0	1	0.5	4.6	0	2.3	3.2	0	1.6	-0.523562	0.687516	0	1.7	0.85	75	1.8	38.4	5.4975	0.150291
Tritrichomonas	3.1	1.3	2.2	5.8	0	2.9	9.9	0	4.95	11.7	0	5.85	0.241008	0.848737	0	0	0	5.4	24.4	14.9	#DIV/0!	0.0531741
Tsukamurella	4.4	0	2.2	0	2	1	0	30	15	8.3	0	4.15	-1.85378	0.293758	0	7.1	3.55	0	0	0	#NUM!	0.158302
Musca	2.6	1.8	2.2	4.9	5	4.95	0	0	0	0	5.3	2.65	#DIV/0!	0.158302	3.4	0	1.7	0	3.3	1.65	-0.0430687	0.972591
Pseudoloma	2.2	2.2	2.2	5.5	7.2	6.35	0	0	0	0	0	0	#DIV/0!	#DIV/0!	0	0	0	0	0	0	#DIV/0!	#DIV/0!
Microbotryum	3	1.4	2.2	1.6	3.8	2.7	0	0	0	0	0	0	#DIV/0!	#DIV/0!	0	0	0	0	0	0	#DIV/0!	#DIV/0!
Cricetus	2.4	2	2.2	1	1	1	0	0	0	0	0	0	#DIV/0!	#DIV/0!	0	0	0	0	0	0	#DIV/0!	#DIV/0!
Handroanthus	2.1	2.2	2.15	1.1	6.4	3.75	0	0	0	0	0	0	#DIV/0!	#DIV/0!	0	0	0	0	0	0	#DIV/0!	#DIV/0!
Agrobacterium	2.4	1.9	2.15	2	3.5	2.75	12.6	103.5	58.05	27.1	401.1	214.1	1.88292	0.23286	33	28.6	30.8	30.2	71.6	50.9	0.724735	0.169757
Parambassis	4.3	0	2.15	0	0	0	19	2.6	10.8	0	5.8	2.9	-1.89691	0.190782	0	0	0	2.6	0	1.3	#DIV/0!	0.158302
Camellia	4.3	0	2.15	3.2	2.9	3.05	0	0	0	0	1.6	0.8	#DIV/0!	0.158302	0	0	0	0	0	0	#DIV/0!	#DIV/0!
Histoplasma	2.6	1.7	2.15	1.1	0	0.55	0	0	0	0	0	0	#DIV/0!	#DIV/0!	0	0	0	0	0	0	#DIV/0!	#DIV/0!
Diabrotica	2.6	1.6	2.1	0	5.1	2.55	4.8	0	2.4	0	13	6.5	1.43741	0.363346	0	0	0	2.2	14	8.1	#DIV/0!	0.076163
Nuttalliella	4.2	0	2.1	3.3	1.8	2.55	0	0	0	0	0	0	#DIV/0!	#DIV/0!	0	0	0	0	0	0	#DIV/0!	#DIV/0!
Streptacidiphilus	2.3	1.9	2.1	4.1	5	4.55	0	3.6	1.8	0	0	0	#NUM!	0.158302	4.6	0	2.3	6.5	0	3.25	0.498806	0.700602
Motilibacter	1.9	2.3	2.1	2.2	3.5	2.85	0	0	0	0	0	0	#DIV/0!	#DIV/0!	0	0	0	0	0	0	#DIV/0!	#DIV/0!
Dermatophagoides	0	4.1	2.05	1.6	2.5	2.05	43.3	0	21.65	0	25	12.5	-0.792439	0.560559	2.4	0	1.2	7.7	8.9	8.3	2.79008	0.000786542
Proteus	0	4.1	2.05	0	0	0	0	0	0	3.8	5.6	4.7	#DIV/0!	0.000827756	4.5	5.8	5.15	34.7	27.4	31.05	2.59195	0.000267595
Roufvirus	0	4.1	2.05	0	0	0	0	0	0	3.5	33.7	18.6	#DIV/0!	0.0998121	0	0	0	0	4	2	#DIV/0!	0.158302
Cladophialophora	3	1.1	2.05	3	2.1	2.55	8.9	0	4.45	0	0	0	#NUM!	0.158302	0	0	0	0	18	9	#DIV/0!	0.158302
Alkalimonas	4.1	0	2.05	0	0	0	0	0	0	7.2	0	3.6	#DIV/0!	0.158302	0	0	0	0	0	0	#DIV/0!	#DIV/0!
Eubacterium	1	3	2	0	2	1	130745	67633.3	99189.2	154014	36039	95026.5	-0.0618539	0.919362	25059	49550.7	37304.8	144288	101864	123076	1.72212	0.00373115
Parvimonas	0	4	2	0	0	0	340.7	184.5	262.6	406.6	170.1	288.35	0.134954	0.768706	71.9	97.5	84.7	569.5	127.1	348.3	2.0399	0.108378
Kayvirus	0	4	2	0	0	0	128.4	175.1	151.75	14.5	252.2	133.35	-0.186479	0.805455	25	146	85.5	67.4	106.9	87.15	0.0275762	0.966335
Arabidopsis	3	1	2	7.9	8	7.95	81	30.1	55.55	12.4	15	13.7	-2.01961	0.0466557	0	0	0	37	66	51.5	#DIV/0!	0.00354219
Crocosphaera	3	1	2	0	3.5	1.75	0	0	0	0	0	0	#DIV/0!	#DIV/0!	4	0	2	7	34	20.5	3.35755	0.0786935
Agrococcus	4	0	2	0	6.8	3.4	0	0	0	5.7	0	2.85	#DIV/0!	0.158302	9.2	1.6	5.4	13	0	6.5	0.26748	0.812705
Astatotilapia	2	2	2	1	2	1.5	0	0	0	0	2.9	1.45	#DIV/0!	0.158302	0	3	1.5	0	0	0	#NUM!	0.158302
Geitlerinema	0	4	2	0	0	0	0	0	0	0	3.8	1.9	#DIV/0!	0.158302	0	0	0	0	0	0	#DIV/0!	#DIV/0!
Trypauchen	2	2	2	1	1	1	0	0	0	0	0	0	#DIV/0!	#DIV/0!	0	0	0	0	0	0	#DIV/0!	#DIV/0!
Gemmiger	2.7	1.2	1.95	0	0	0	16295.9	181658	98977.1	91865.3	84062.8	87964.1	-0.170181	0.829048	40393.8	93744.8	67069.3	110666	64296.5	87481.1	0.38332	0.37376
Fournierella	3.9	0	1.95	0	0	0	7196.2	357191	182194	15996.9	24771.9	20384.4	-3.15993	0.184628	30360.9	87103.6	58732.2	24555.8	20152	22353.9	-1.39363	0.0911973
Asaccharospora	0	3.9	1.95	0	0	0	26.5	41.2	33.85	165	28.5	96.75	1.51511	0.18768	44	65.1	54.55	246.5	44.5	145.5	1.41537	0.195782
Leminorella	0	3.9	1.95	0	0	0	5.3	0	2.65	17.4	0	8.7	1.71502	0.313412	38.7	28	33.35	26.1	31.8	28.95	-0.204123	0.277072
Serinicoccus	3.9	0	1.95	4.1	96.1	50.1	1	2.5	1.75	6.3	2.6	4.45	1.34645	0.0791473	0	0	0	2	0	1	#DIV/0!	0.158302
Rimavirus	3.9	0	1.95	0	0	0	0	0	0	0	0	0	#DIV/0!	#DIV/0!	6.7	18.1	12.4	6	0	3	-2.04731	0.0648266
Terrabacter	3.9	0	1.95	2.8	8.1	5.45	0	1.6	0.8	5.7	0	2.85	1.83289	0.296525	0	1.3	0.65	0	0	0	#NUM!	0.158302
Ascobolus	2.4	1.5	1.95	3	3.9	3.45	0	0	0	0	0	0	#DIV/0!	#DIV/0!	0	0	0	0	0	0	#DIV/0!	#DIV/0!
Azoarcus	3.9	0	1.95	1.9	0	0.95	0	3	1.5	0	0	0	#NUM!	0.158302	0	1	0.5	0	0	0	#NUM!	0.158302
Dichomitus	1	2.9	1.95	1	0	0.5	0	0	0	0	0	0	#DIV/0!	#DIV/0!	0	0	0	0	0	0	#DIV/0!	#DIV/0!
Steinhofvirus	3.9	0	1.95	0	0	0	0	0	0	0	0	0	#DIV/0!	#DIV/0!	0	0	0	0	0	0	#DIV/0!	#DIV/0!
Bemisia	1.6	2.2	1.9	2	3.2	2.6	0	5.2	2.6	0	25	12.5	2.26534	0.250401	0	0	0	0	0	0	#DIV/0!	#DIV/0!
Acromyrmex	1	2.8	1.9	2.1	1	1.55	3	60	31.5	2.2	36	19.1	-0.721779	0.552186	1320	131	725.5	6.9	102	54.45	-3.73597	0.123119
Amegilla	3.8	0	1.9	1	1.8	1.4	0	0	0	0	0	0	#DIV/0!	#DIV/0!	0	0	0	0	0	0	#DIV/0!	#DIV/0!
Moelleriella	3.8	0	1.9	0	0	0	0	0	0	0	0	0	#DIV/0!	#DIV/0!	0	0	0	0	0	0	#DIV/0!	#DIV/0!
Chania	0	3.8	1.9	0	0	0	0	0	0	0	0	0	#DIV/0!	#DIV/0!	0	0	0	0	0	0	#DIV/0!	#DIV/0!
Erysipelothrix	3.7	0	1.85	0	3.2	1.6	244.5	111.1	177.8	328.4	153.4	240.9	0.438179	0.376763	172.4	121	146.7	466.1	96.2	281.15	0.938471	0.280383
Petromyzon	1	2.7	1.85	1	2.9	1.95	0	0	0	0	0	0	#DIV/0!	#DIV/0!	0	0	0	0	0	0	#DIV/0!	#DIV/0!
Metrivirus	3.7	0	1.85	0	0	0	0	0	0	1.5	0	0.75	#DIV/0!	0.158302	0	0	0	0	0	0	#DIV/0!	#DIV/0!
Porcula	3.7	0	1.85	0	0	0	0	0	0	0	0	0	#DIV/0!	#DIV/0!	0	0	0	0	0	0	#DIV/0!	#DIV/0!
Efquatrovirus	3.6	0	1.8	0	4.3	2.15	4.9	6.4	5.65	37	59.9	48.45	3.10017	0.00295601	31.1	945.1	488.1	165.5	69	117.25	-2.05759	0.234719
Thalassobium	3.6	0	1.8	0	0	0	0	15.9	7.95	0	0	0	#NUM!	0.158302	0	12	6	8.6	11	9.8	0.707819	0.342632
Obesumbacterium	0	3.6	1.8	0	0	0	0	0	0	3.7	0	1.85	#DIV/0!	0.158302	5.1	0	2.55	16.5	0	8.25	1.6939	0.316683
Smittium	3.6	0	1.8	0	4.7	2.35	0	0	0	0	0	0	#DIV/0!	#DIV/0!	0	0	0	0	0	0	#DIV/0!	#DIV/0!
Paenalcaligenes	3.6	0	1.8	0	0	0	0	0	0	0	0	0	#DIV/0!	#DIV/0!	0	0	0	0	0	0	#DIV/0!	#DIV/0!
Agromyces	1.9	1.7	1.8	5.6	13.8	9.7	0	0	0	2.8	8.5	5.65	#DIV/0!	0.0264455	4.7	0	2.35	8.9	3	5.95	1.34023	0.173625
Thermoanaerobacter	0	3.5	1.75	0	0	0	779.9	160.8	470.35	392.9	262.7	327.8	-0.520919	0.478678	110.8	124.4	117.6	316.8	81.8	199.3	0.761054	0.295547
Georgenia	0	3.5	1.75	10.2	62.8	36.5	3.3	0	1.65	5.2	0	2.6	0.656046	0.62142	0	0	0	5.2	0	2.6	#DIV/0!	0.158302
Anaeromyxobacter	3.5	0	1.75	2.8	2.9	2.85	7.6	5.4	6.5	13.1	0	6.55	0.0110552	0.990221	0	13.2	6.6	17	0	8.5	0.364997	0.775009
Jwalphavirus	3.5	0	1.75	0	0	0	0	0	0	0	0	0	#DIV/0!	#DIV/0!	20	2.1	11.05	2.8	30.1	16.45	0.574041	0.597307
Pseudofulvimonas	3.5	0	1.75	0	18.7	9.35	0	0	0	0	0	0	#DIV/0!	#DIV/0!	0	7.9	3.95	0	0	0	#NUM!	0.158302
Citricoccus	3.5	0	1.75	4	19.3	11.65	0	0	0	0	0	0	#DIV/0!	#DIV/0!	0	0	0	0	0	0	#DIV/0!	#DIV/0!
Williamsia	3.5	0	1.75	3.6	5.8	4.7	0	0	0	1.9	0	0.95	#DIV/0!	0.158302	1.4	5.8	3.6	0	0	0	#NUM!	0.0471407
Sedimenticola	3.5	0	1.75	0	2	1	0	0	0	1	0	0.5	#DIV/0!	0.158302	0	0	0	2.3	5.6	3.95	#DIV/0!	0.0143017
Tayassu	3.5	0	1.75	1.5	0	0.75	0	0	0	0	0	0	#DIV/0!	#DIV/0!	0	0	0	0	0	0	#DIV/0!	#DIV/0!
Alloactinosynnema	2.1	1.3	1.7	2.9	3.2	3.05	3	0	1.5	0	0	0	#NUM!	0.158302	2.5	0	1.25	0	0	0	#NUM!	0.158302
Schizothorax	2.1	1.3	1.7	1	5.5	3.25	0	0	0	0	0	0	#DIV/0!	#DIV/0!	0	0	0	0	0	0	#DIV/0!	#DIV/0!
Diaphorina	3.4	0	1.7	0	1	0.5	0	0	0	4	0	2	#DIV/0!	0.158302	0	0	0	11	42	26.5	#DIV/0!	0.041503
Guillardia	0	3.4	1.7	3.6	2.3	2.95	0	0	0	4.6	3.5	4.05	#DIV/0!	0.000217744	3	2.2	2.6	9.2	1.6	5.4	1.05445	0.273181
Pseudoruegeria	2.3	1.1	1.7	3.4	2.3	2.85	4.4	0	2.2	0	0	0	#NUM!	0.158302	0	0	0	1.4	0	0.7	#DIV/0!	0.158302
Sporisorium	3.4	0	1.7	2.6	2.1	2.35	0	0	0	0	0	0	#DIV/0!	#DIV/0!	0	0	0	0	0	0	#DIV/0!	#DIV/0!
Carnobacterium	3.3	0	1.65	1	0	0.5	421.8	339.5	380.65	163.7	211.8	187.75	-1.01965	0.00218049	87.6	257	172.3	566.7	95.2	330.95	0.941691	0.334267
Alteromonas	3.3	0	1.65	0	0	0	79.9	0	39.95	121.3	18.9	70.1	0.811219	0.466396	1.5	12.2	6.85	64.6	2.6	33.6	2.29429	0.21479
Duganella	3.3	0	1.65	7.5	2.5	5	4.6	0	2.3	0	11	5.5	1.2578	0.405144	13.8	53.3	33.55	26	8.8	17.4	-0.947225	0.263898
Phenylobacterium	3.3	0	1.65	0	3.3	1.65	3.2	0	1.6	18	21.1	19.55	3.61102	0.000152873	0	0	0	35	2.8	18.9	#DIV/0!	0.111795
Folsomia	0	3.3	1.65	1	1.7	1.35	11.6	3.7	7.65	0	0	0	#NUM!	0.0284503	3.5	3.3	3.4	1.9	8.1	5	0.556393	0.422091
Tardiphaga	3.3	0	1.65	1.9	7.6	4.75	0	0	0	0	0	0	#DIV/0!	#DIV/0!	0	0	0	0	0	0	#DIV/0!	#DIV/0!
Priapulus	0	3.3	1.65	0	0	0	0	0	0	0	0	0	#DIV/0!	#DIV/0!	0	0	0	9.5	0	4.75	#DIV/0!	0.158302
Taeniopygia	3.3	0	1.65	2.4	4.5	3.45	0	0	0	0	0	0	#DIV/0!	#DIV/0!	0	0	0	0	0	0	#DIV/0!	#DIV/0!
Cyphellophora	2	1.3	1.65	1.9	3.4	2.65	0	0	0	0	0	0	#DIV/0!	#DIV/0!	0	0	0	0	0	0	#DIV/0!	#DIV/0!
Flexivirga	3.3	0	1.65	0	3.9	1.95	0	0	0	0	0	0	#DIV/0!	#DIV/0!	0	0	0	0	0	0	#DIV/0!	#DIV/0!
Marchantia	1.8	1.5	1.65	1.3	2.3	1.8	0	0	0	0	0	0	#DIV/0!	#DIV/0!	0	0	0	0	0	0	#DIV/0!	#DIV/0!
Labedella	3.3	0	1.65	2.8	0	1.4	0	0	0	0	0	0	#DIV/0!	#DIV/0!	0	0	0	0	0	0	#DIV/0!	#DIV/0!
Pocillopora	1.8	1.5	1.65	2.2	0	1.1	0	0	0	0	0	0	#DIV/0!	#DIV/0!	0	0	0	0	0	0	#DIV/0!	#DIV/0!
Halobacillus	0	3.2	1.6	0	0	0	461	44.5	252.75	150.8	55.6	103.2	-1.29227	0.292014	28.9	14.4	21.65	72	18.2	45.1	1.05876	0.218615
Blastopirellula	3.2	0	1.6	0	0	0	3.6	10.6	7.1	11.1	17.1	14.1	0.989804	0.0581775	9.7	11.2	10.45	30	80.2	55.1	2.39855	0.0369408
Xylanimonas	1.8	1.4	1.6	4	2.4	3.2	0	160	80	1	0	0.5	-7.32193	0.160326	0	0	0	0	0	0	#DIV/0!	#DIV/0!
Bactrocera	3.2	0	1.6	0	1	0.5	15.6	12	13.8	0	0	0	#NUM!	0.000185883	0	0	0	7.6	0	3.8	#DIV/0!	0.158302
Cucurbita	3.2	0	1.6	0	3.9	1.95	0	0	0	0	0	0	#DIV/0!	#DIV/0!	0	0	0	8.9	0	4.45	#DIV/0!	0.158302
Ophiocordyceps	1	2.2	1.6	2.6	4.3	3.45	0	3.1	1.55	0	0	0	#NUM!	0.158302	0	2.2	1.1	0	0	0	#NUM!	0.158302
Marssonina	0	3.2	1.6	1.6	4.4	3	0	0	0	0	0	0	#DIV/0!	#DIV/0!	0	0	0	0	0	0	#DIV/0!	#DIV/0!
Populus	2.1	1	1.55	4.7	0	2.35	0	0	0	0	0	0	#DIV/0!	#DIV/0!	5.6	7346.4	3676	4.5	0	2.25	-10.674	0.15801
Tenacibaculum	3.1	0	1.55	0	6.4	3.2	67.1	113.7	90.4	101.4	61.3	81.35	-0.15218	0.636943	79.8	81.6	80.7	248.1	238	243.05	1.59061	6.6292e-07
Wohlfahrtiimonas	1.3	1.8	1.55	0	0	0	0	0	0	2.7	1	1.85	#DIV/0!	0.0196086	18.9	0	9.45	26.4	5.8	16.1	0.768674	0.456234
Egibacter	3.1	0	1.55	0	18.6	9.3	0	0	0	0	0	0	#DIV/0!	#DIV/0!	0	0	0	0	0	0	#DIV/0!	#DIV/0!
Parastagonospora	3.1	0	1.55	5.4	0	2.7	1.2	0	0.6	0	3.8	1.9	1.66297	0.321616	0	1.7	0.85	0	0	0	#NUM!	0.158302
Dama	0	3.1	1.55	0	2	1	0	0	0	0	0	0	#DIV/0!	#DIV/0!	0	0	0	0	0	0	#DIV/0!	#DIV/0!
Olsenella	3	0	1.5	1.1	0	0.55	46007.4	16260	31133.7	2705.1	10665.9	6685.5	-2.21937	0.0513624	951.4	5647.9	3299.65	6669.2	874.9	3772.05	0.193036	0.837078
Ruminiclostridium	0	3	1.5	0	0	0	4637.2	460.8	2549	4359.8	1122.9	2741.35	0.104955	0.905735	435.9	1019.8	727.85	2876.2	998	1937.1	1.41219	0.100235
Euzebya	2	1	1.5	3	22.6	12.8	0	0	0	0	71	35.5	#DIV/0!	0.158302	5.2	0	2.6	1.9	2.2	2.05	-0.342888	0.733048
Xanthobacter	1	2	1.5	5.2	6.9	6.05	9.6	0	4.8	0	0	0	#NUM!	0.158302	0	4	2	10	3.2	6.6	1.72247	0.11352
Reticulomyxa	0	3	1.5	2.4	1.2	1.8	3.4	0	1.7	0	0	0	#NUM!	0.158302	0	0	0	31.2	0	15.6	#DIV/0!	0.158302
Kouleothrix	1	2	1.5	2	1	1.5	0	0	0	9.8	0	4.9	#DIV/0!	0.158302	1.8	3.9	2.85	0	0	0	#NUM!	0.00929957
Fragaria	3	0	1.5	4.9	3	3.95	0	0	0	0	0	0	#DIV/0!	#DIV/0!	0	0	0	3.4	3.7	3.55	#DIV/0!	2.1166e-06
Pneumocystis	3	0	1.5	0	2	1	0	0	0	3.3	3.4	3.35	#DIV/0!	3.3067e-08	0	0	0	0	0	0	#DIV/0!	#DIV/0!
Thermothelomyces	3	0	1.5	1.8	3.5	2.65	0	0	0	0	0	0	#DIV/0!	#DIV/0!	0	0	0	0	0	0	#DIV/0!	#DIV/0!
Gonapodya	0	3	1.5	0	2.3	1.15	0	0	0	0	0	0	#DIV/0!	#DIV/0!	0	0	0	0	0	0	#DIV/0!	#DIV/0!
Dryophytes	2	1	1.5	1	1	1	0	0	0	0	0	0	#DIV/0!	#DIV/0!	0	0	0	0	0	0	#DIV/0!	#DIV/0!
Camponotus	3	0	1.5	1.9	0	0.95	0	0	0	0	0	0	#DIV/0!	#DIV/0!	0	0	0	0	0	0	#DIV/0!	#DIV/0!
Aureimonas	2.9	0	1.45	0	5.9	2.95	5.3	0	2.65	0	0	0	#NUM!	0.158302	28.7	484.1	256.4	1.9	3.7	2.8	-6.51683	0.125953
Microbispora	0	2.9	1.45	5.6	7.8	6.7	0	0	0	5.8	4.5	5.15	#DIV/0!	0.000163348	0	22	11	0	92	46	2.06413	0.26919
Acidipila	1	1.9	1.45	3.3	0	1.65	0	0	0	0	0	0	#DIV/0!	#DIV/0!	0	3.1	1.55	0	0	0	#NUM!	0.158302
Quadrisphaera	2.9	0	1.45	3.7	0	1.85	0	0	0	0	0	0	#DIV/0!	#DIV/0!	0	0	0	0	0	0	#DIV/0!	#DIV/0!
Pestivirus	2.9	0	1.45	1.5	1.9	1.7	0	0	0	0	0	0	#DIV/0!	#DIV/0!	0	0	0	0	0	0	#DIV/0!	#DIV/0!
Lederbergvirus	1.7	1.2	1.45	1.7	1	1.35	0	0	0	0	0	0	#DIV/0!	#DIV/0!	0	0	0	0	0	0	#DIV/0!	#DIV/0!
Tatumella	0	2.9	1.45	0	0	0	0	0	0	0	0	0	#DIV/0!	#DIV/0!	0	0	0	0	2.6	1.3	#DIV/0!	0.158302
Metakosakonia	0	2.9	1.45	0	0	0	0	0	0	0	0	0	#DIV/0!	#DIV/0!	0	0	0	0	0	0	#DIV/0!	#DIV/0!
Faecalicatena	0	2.8	1.4	0	0	0	6984.5	3054.4	5019.45	3931.8	2701.1	3316.45	-0.59789	0.225281	1099.4	1581.1	1340.25	3567.3	1240	2403.65	0.842725	0.196079
Empedobacter	2.8	0	1.4	0	1.6	0.8	33.2	1.4	17.3	3.5	3.9	3.7	-2.22517	0.212626	15	0	7.5	77.4	9.2	43.3	2.5294	0.150392
Caryophanon	2.8	0	1.4	0	11.5	5.75	4.5	0	2.25	6.8	6.9	6.85	1.60618	0.0240089	6.2	4.9	5.55	9.5	3.8	6.65	0.260867	0.5501
Malassezia	2.8	0	1.4	2.5	6.1	4.3	0	0	0	7.9	0	3.95	#DIV/0!	0.158302	0	0	0	0	1.7	0.85	#DIV/0!	0.158302
Dufourea	2.8	0	1.4	8	1	4.5	0	1	0.5	1	0	0.5	0	1	2	0	1	1	0	0.5	-1	0.481817
Pyrus	2.8	0	1.4	1.7	3.6	2.65	0	0	0	0	0	0	#DIV/0!	#DIV/0!	2.5	0	1.25	0	5.3	2.65	1.08406	0.454416
Asanoa	0	2.8	1.4	2.9	6.4	4.65	0	0	0	2.9	0	1.45	#DIV/0!	0.158302	0	0	0	0	0	0	#DIV/0!	#DIV/0!
Zootermopsis	2.8	0	1.4	7.6	2	4.8	0	0	0	0	0	0	#DIV/0!	#DIV/0!	0	0	0	0	0	0	#DIV/0!	#DIV/0!
Gaeumannomyces	2.8	0	1.4	5.3	3.2	4.25	0	0	0	0	0	0	#DIV/0!	#DIV/0!	0	0	0	0	0	0	#DIV/0!	#DIV/0!
Heterobasidion	2.8	0	1.4	4.7	1.7	3.2	0	0	0	0	0	0	#DIV/0!	#DIV/0!	0	0	0	0	0	0	#DIV/0!	#DIV/0!
Trichosporon	1.4	1.4	1.4	3	1.4	2.2	0	0	0	0	0	0	#DIV/0!	#DIV/0!	0	0	0	0	0	0	#DIV/0!	#DIV/0!
Holdemania	2.7	0	1.35	0	0	0	4252	9593.1	6922.55	7942.6	5308.4	6625.5	-0.0632742	0.871209	2590.4	1925.4	2257.9	21641.2	5050.2	13345.7	2.56332	0.0817437
Tannerella	2.7	0	1.35	0	0	0	1615.1	1527.4	1571.25	1168.3	1728.3	1448.3	-0.117552	0.494206	2208.4	1579.3	1893.85	3330.2	5498	4414.1	1.2208	0.0180282
Sediminitomix	0	2.7	1.35	0	0	0	0	0	0	6.8	120	63.4	#DIV/0!	0.124357	22.3	17.7	20	127.8	31.2	79.5	1.99095	0.100065
Sphaerisporangium	2.7	0	1.35	5.8	1	3.4	5.6	0	2.8	0	0	0	#NUM!	0.158302	5.5	28	16.75	0	0	0	#NUM!	0.0614032
Nematostella	2.7	0	1.35	0	4.3	2.15	0	0	0	0	0	0	#DIV/0!	#DIV/0!	0	0	0	3	0	1.5	#DIV/0!	0.158302
Tragulus	1	1.7	1.35	1	0	0.5	0	0	0	0	0	0	#DIV/0!	#DIV/0!	0	0	0	0	0	0	#DIV/0!	#DIV/0!
Hymenobacter	2.6	0	1.3	0	0	0	39.1	122.5	80.8	37.8	298.8	168.3	1.05861	0.330677	56.1	10.9	33.5	250.2	113.5	181.85	2.44052	0.023391
Nitriliruptor	2.6	0	1.3	8.5	19.1	13.8	0	0	0	0	8.2	4.1	#DIV/0!	0.158302	31	21	26	32	0	16	-0.70044	0.35986
Murinocardiopsis	0	2.6	1.3	0	5.1	2.55	1	1.8	1.4	0	0	0	#NUM!	0.00373845	0	1.9	0.95	0	1	0.5	-0.925999	0.508027
Salinimicrobium	2.6	0	1.3	0	3.6	1.8	0	0	0	0	3.6	1.8	#DIV/0!	0.158302	0	0	0	3.1	0	1.55	#DIV/0!	0.158302
Peptoclostridium	0	2.5	1.25	0	0	0	1715.7	698.2	1206.95	1080.1	560.8	820.45	-0.556879	0.306228	3340.8	5618.5	4479.65	13015.7	3760.3	8388	0.904941	0.228513
Oenococcus	0	2.5	1.25	0	0	0	11	9.7	10.35	1312.1	47.8	679.95	6.03773	0.140466	3.8	146.8	75.3	20.7	32.1	26.4	-1.51211	0.303087
Caballeronia	0	2.5	1.25	0	0	0	45	6.6	25.8	11	109	60	1.21759	0.323309	123.2	286.2	204.7	27.7	157.8	92.75	-1.14209	0.13648
Prauserella	2.5	0	1.25	2.7	11.1	6.9	0	0	0	0	0	0	#DIV/0!	#DIV/0!	6.3	1	3.65	1	0	0.5	-2.8679	0.11309
Setaria	2.5	0	1.25	7	2.1	4.55	3.7	0	1.85	1	4.2	2.6	0.490986	0.623468	0	0	0	3.4	0	1.7	#DIV/0!	0.158302
Actinocatenispora	1.5	1	1.25	3.4	5.1	4.25	5.1	0	2.55	0	0	0	#NUM!	0.158302	0	0	0	0	0	0	#DIV/0!	#DIV/0!
Aplysia	2.5	0	1.25	6.9	1.6	4.25	0	0	0	0	0	0	#DIV/0!	#DIV/0!	0	0	0	0	0	0	#DIV/0!	#DIV/0!
Acanthochelys	2.5	0	1.25	1	0	0.5	0	0	0	0	0	0	#DIV/0!	#DIV/0!	1	0	0.5	0	0	0	#NUM!	0.158302
Webervirus	0	2.5	1.25	0	0	0	0	0	0	0	0	0	#DIV/0!	#DIV/0!	0	0	0	0	0	0	#DIV/0!	#DIV/0!
Flavonifractor	2.4	0	1.2	0	0	0	37455.7	144429	90942.4	106747	134183	120465	0.40559	0.406832	36865.3	47136.9	42001.1	70627.6	96236.4	83432	0.990174	0.00650924
Brevibacillus	2.4	0	1.2	0	0	0	371	512.2	441.6	241.8	1888.8	1065.3	1.27045	0.261278	199.1	2147.8	1173.45	406	574.6	490.3	-1.25902	0.292935
Cupriavidus	2.4	0	1.2	0	0	0	31.5	39.1	35.3	34.4	102.3	68.35	0.953273	0.169112	360	89.4	224.7	154.9	211.6	183.25	-0.294187	0.630932
Geofilum	0	2.4	1.2	0	0	0	18.1	2.7	10.4	1	129.6	65.3	2.6505	0.215927	20.4	0	10.2	12.5	47.7	30.1	1.56119	0.165435
Tumebacillus	0	2.4	1.2	3.3	2.9	3.1	50.8	15.5	33.15	22.7	17.3	20	-0.729009	0.271137	6.5	0	3.25	50.8	4.4	27.6	3.08616	0.146183
Arsenicicoccus	2.4	0	1.2	0	26.6	13.3	0	0	0	0	0	0	#DIV/0!	#DIV/0!	0	0	0	0	0	0	#DIV/0!	#DIV/0!
Lottia	2.4	0	1.2	6.5	4.3	5.4	0	0	0	0	0	0	#DIV/0!	#DIV/0!	0	0	0	0	0	0	#DIV/0!	#DIV/0!
Sinosporangium	2.4	0	1.2	0	3.5	1.75	0	0	0	6.7	0	3.35	#DIV/0!	0.158302	0	0	0	0	0	0	#DIV/0!	#DIV/0!
Rhopalosiphum	0	2.4	1.2	2.9	6.1	4.5	0	0	0	0	0	0	#DIV/0!	#DIV/0!	0	0	0	0	0	0	#DIV/0!	#DIV/0!
Simplicispira	0	2.4	1.2	3.7	0	1.85	0	0	0	0	0	0	#DIV/0!	#DIV/0!	0	0	0	0	1.3	0.65	#DIV/0!	0.158302
Mobilisporobacter	0	2.3	1.15	0	0	0	236.3	360.1	298.2	288.1	489.5	388.8	0.382748	0.255017	87.1	92.5	89.8	645.1	173.7	409.4	2.18872	0.0786493
Sedimentibacter	0	2.3	1.15	0	0	0	170.5	17.5	94	817	68.3	442.65	2.23543	0.189151	96.5	38.3	67.4	477.2	386.7	431.95	2.68004	0.000301479
Facklamia	2.3	0	1.15	3	0	1.5	110	25.5	67.75	59.6	10.3	34.95	-0.954928	0.310052	50.7	369.2	209.95	149	126.4	137.7	-0.608517	0.476947
Parapedobacter	2.3	0	1.15	4.4	5.1	4.75	21.5	14.8	18.15	70	129.1	99.55	2.45545	0.00903166	84.5	25.5	55	36.4	51.8	44.1	-0.318653	0.56929
Psychrobacillus	2.3	0	1.15	0	1	0.5	90	1.7	45.85	115	16	65.5	0.514573	0.634904	4.9	13.7	9.3	25.7	4.8	15.25	0.713507	0.414809
Entamoeba	0	2.3	1.15	1.5	3.4	2.45	2.7	7.1	4.9	2.6	28.5	15.55	1.66606	0.232912	10.4	3.6	7	63.3	82.4	72.85	3.3795	0.000355486
Corynespora	2.3	0	1.15	0	2.2	1.1	0	0	0	0	54	27	#DIV/0!	0.158302	0	3.1	1.55	0	2.6	1.3	-0.253757	0.84098
Granulicoccus	2.3	0	1.15	3.8	4.9	4.35	10.5	0	5.25	0	0	0	#NUM!	0.158302	0	0	0	0	2.7	1.35	#DIV/0!	0.158302
Marmoricola	2.3	0	1.15	4.8	13.9	9.35	0	0	0	0	0	0	#DIV/0!	#DIV/0!	0	0	0	0	0	0	#DIV/0!	#DIV/0!
Capitella	0	2.3	1.15	3.6	5.1	4.35	0	0	0	0	0	0	#DIV/0!	#DIV/0!	0	0	0	0	0	0	#DIV/0!	#DIV/0!
Glossophaga	2.3	0	1.15	1.8	2.2	2	0	0	0	0	0	0	#DIV/0!	#DIV/0!	0	0	0	0	0	0	#DIV/0!	#DIV/0!
Vequintavirus	2.3	0	1.15	0	0	0	0	0	0	0	0	0	#DIV/0!	#DIV/0!	0	0	0	0	0	0	#DIV/0!	#DIV/0!
Alkaliphilus	0	2.2	1.1	0	0	0	1026.1	87.1	556.6	493.5	144.5	319	-0.803084	0.45744	176	134.1	155.05	912.3	124.4	518.35	1.74119	0.185932
Chryseomicrobium	0	2.2	1.1	0	0	0	2.9	3.2	3.05	4.9	2.8	3.85	0.336049	0.261472	1.7	0	0.85	18.3	0	9.15	3.42824	0.192768
Luteipulveratus	2.2	0	1.1	0	22	11	0	0	0	0	0	0	#DIV/0!	#DIV/0!	0	0	0	0	0	0	#DIV/0!	#DIV/0!
Mixta	0	2.2	1.1	0	0	0	0	0	0	0	0	0	#DIV/0!	#DIV/0!	0	2.9	1.45	0	9.9	4.95	1.77138	0.305059
Klebsormidium	2.2	0	1.1	0	4.4	2.2	2.8	0	1.4	0	5.5	2.75	0.974005	0.490796	0	0	0	0	0	0	#DIV/0!	#DIV/0!
Cyberlindnera	2.2	0	1.1	3.3	0	1.65	0	0	0	0	0	0	#DIV/0!	#DIV/0!	0	0	0	4.3	4.9	4.6	#DIV/0!	1.19473e-05
Aphis	2.2	0	1.1	1.6	1.7	1.65	0	0	0	0	0	0	#DIV/0!	#DIV/0!	0	0	0	0	0	0	#DIV/0!	#DIV/0!
Anoplophora	2.2	0	1.1	0	2.3	1.15	0	0	0	0	0	0	#DIV/0!	#DIV/0!	0	0	0	0	0	0	#DIV/0!	#DIV/0!
Coprobacillus	0	2.1	1.05	0	0	0	10998.7	37792.4	24395.6	10005.3	7936	8970.65	-1.44333	0.117675	3135.4	5909.5	4522.45	8072.9	5743.8	6908.35	0.611237	0.0846219
Anaerostipes	0	2.1	1.05	2.7	3.4	3.05	9869.7	12373.1	11121.4	8068.4	5303	6685.7	-0.734188	0.0146212	2674.8	4711	3692.9	16245.4	5118.6	10682	1.53236	0.0990467
Natrinema	2.1	0	1.05	2	3.1	2.55	7.6	0	3.8	0	0	0	#NUM!	0.158302	0	6.8	3.4	14.1	26	20.05	2.56	0.0136055
Vitreoscilla	0	2.1	1.05	2.2	0	1.1	0	0	0	6.5	0	3.25	#DIV/0!	0.158302	11	9.6	10.3	14.7	14.7	14.7	0.513172	0.000404064
Phlebiopsis	2.1	0	1.05	1.9	4.4	3.15	0	0	0	0	0	0	#DIV/0!	#DIV/0!	0	0	0	0	0	0	#DIV/0!	#DIV/0!
Candidatus Dormibacter	2.1	0	1.05	0	5.1	2.55	0	0	0	0	0	0	#DIV/0!	#DIV/0!	0	0	0	0	0	0	#DIV/0!	#DIV/0!
Delphinus	0	2.1	1.05	0	2	1	0	0	0	0	0	0	#DIV/0!	#DIV/0!	0	0	0	0	0	0	#DIV/0!	#DIV/0!
Lophuromys	2.1	0	1.05	0	1.1	0.55	0	0	0	0	0	0	#DIV/0!	#DIV/0!	0	0	0	0	0	0	#DIV/0!	#DIV/0!
Pseudomicrostroma	2.1	0	1.05	0	0	0	0	0	0	0	0	0	#DIV/0!	#DIV/0!	0	0	0	0	0	0	#DIV/0!	#DIV/0!
Anaerolactibacter	2	0	1	0	0	0	4879.5	564.6	2722.05	1661.1	372.9	1017	-1.42037	0.259856	172.7	989.6	581.15	5007	677	2842	2.28992	0.150142
Megasphaera	1	1	1	0	0	0	1890.3	506.3	1198.3	983.4	1408.9	1196.15	-0.00259082	0.996142	909.9	1772.4	1341.15	2443.2	1844.3	2143.75	0.676666	0.0571136
Dolosigranulum	2	0	1	0	0	0	412.1	323	367.55	431.3	323.5	377.4	0.0381539	0.819253	82	105.5	93.75	296.8	109.5	203.15	1.11565	0.115113
Pontibacillus	1	1	1	1	2	1.5	27.5	76.7	52.1	43.2	47	45.1	-0.208156	0.648889	22.9	59.4	41.15	44.7	21.2	32.95	-0.320614	0.548604
Kordia	2	0	1	0	0	0	45	63	54	3.5	3.6	3.55	-3.92707	0.000630019	0	0	0	61.8	77	69.4	#DIV/0!	9.33768e-05
Marinobacterium	2	0	1	0	0	0	40	23	31.5	21.7	0	10.85	-1.53766	0.0603658	6.5	84.1	45.3	26.8	39.5	33.15	-0.450502	0.620842
Jeotgalibaca	2	0	1	0	0	0	67.7	32.4	50.05	16.5	12.2	14.35	-1.80232	0.0254062	29	7.3	18.15	62.8	11.6	37.2	1.03533	0.301008
Glaesserella	2	0	1	0	0	0	18	85.9	51.95	4.4	5.9	5.15	-3.33448	0.0754094	49.4	5.1	27.25	49	21.6	35.3	0.373412	0.620783
Sulfitobacter	2	0	1	0	0	0	9.1	1.9	5.5	1.5	47	24.25	2.14048	0.231357	28	33	30.5	15.9	4.4	10.15	-1.58733	0.00492302
Brevibacterium	2	0	1	10.1	46.2	28.15	7	25.4	16.2	11.1	2.2	6.65	-1.28457	0.180856	1	6.3	3.65	16.6	2	9.3	1.34933	0.276136
Ochrobactrum	2	0	1	0	0	0	6.2	2.8	4.5	6.7	7.4	7.05	0.647698	0.0636621	39.3	1.3	20.3	16	32.8	24.4	0.265401	0.749675
Janthinobacterium	1	1	1	5.5	0	2.75	0	3.7	1.85	13.2	2.3	7.75	2.06667	0.150461	0	13.6	6.8	57.1	4.6	30.85	2.18166	0.199299
Devosia	2	0	1	0	0	0	15.1	2	8.55	1.7	0	0.85	-3.33039	0.113599	2.9	4.9	3.9	28.7	0	14.35	1.8795	0.276733
Caulobacter	0	2	1	1	8.3	4.65	5.6	0	2.8	0	0	0	#NUM!	0.158302	21.6	3	12.3	7.4	3.6	5.5	-1.16115	0.282476
Trichonephila	2	0	1	1	1	1	2.8	1	1.9	1.4	0	0.7	-1.44057	0.142392	0	14	7	5.6	11	8.3	0.245756	0.77904
Rhagoletis	0	2	1	0	1	0.5	0	1	0.5	1	1.9	1.45	1.53605	0.0707415	1	27.8	14.4	1	1.8	1.4	-3.36257	0.168334
Litunavirus	2	0	1	0	0	0	0	16.9	8.45	4.2	0	2.1	-2.00856	0.275138	4.1	6.6	5.35	0	0	0	#NUM!	0.00176687
Fimbriiglobus	0	2	1	0	0	0	0	0	0	0	0	0	#DIV/0!	#DIV/0!	4.2	19.5	11.85	0	7.8	3.9	-1.60334	0.184065
Neptunomonas	2	0	1	0	0	0	0	1	0.5	2.9	1.3	2.1	2.07039	0.0424926	0	0	0	2.4	7.7	5.05	#DIV/0!	0.0299138
Gulosibacter	2	0	1	0	3.4	1.7	3	0	1.5	2.4	1	1.7	0.180572	0.84446	1	1	1	0	0	0	#NUM!	#DIV/0!
Lentivirus	0	2	1	2	2.5	2.25	0	0	0	0	0	0	#DIV/0!	#DIV/0!	0	5.4	2.7	0	0	0	#NUM!	0.158302
Kryptolebias	1	1	1	1	0	0.5	0	0	0	0	0	0	#DIV/0!	#DIV/0!	2	5.7	3.85	0	0	0	#NUM!	0.0226664
Tieghemostelium	0	2	1	0	0	0	0	0	0	4.8	0	2.4	#DIV/0!	0.158302	0	0	0	0	3.1	1.55	#DIV/0!	0.158302
Agreia	2	0	1	0	2.8	1.4	0	0	0	0	0	0	#DIV/0!	#DIV/0!	0	0	0	1	2.2	1.6	#DIV/0!	0.00988999
Thalassiosira	0	2	1	2.2	0	1.1	0	0	0	0	1.6	0.8	#DIV/0!	0.158302	0	0	0	0	2.1	1.05	#DIV/0!	0.158302
Balaena	2	0	1	0	3	1.5	0	0	0	0	2	1	#DIV/0!	0.158302	0	0	0	0	0	0	#DIV/0!	#DIV/0!
Sundasciurus	1	1	1	1	2.3	1.65	0	0	0	0	0	0	#DIV/0!	#DIV/0!	0	0	0	0	0	0	#DIV/0!	#DIV/0!
Blumeria	1	1	1	0	2.9	1.45	0	0	0	0	0	0	#DIV/0!	#DIV/0!	0	0	0	0	0	0	#DIV/0!	#DIV/0!
Chaerephon	0	2	1	2.7	0	1.35	0	0	0	0	0	0	#DIV/0!	#DIV/0!	0	0	0	0	0	0	#DIV/0!	#DIV/0!
Brucella	2	0	1	0	0	0	0	0	0	2	0	1	#DIV/0!	0.158302	0	0	0	0	0	0	#DIV/0!	#DIV/0!
Prymnesiovirus	1	1	1	0	2	1	0	0	0	0	0	0	#DIV/0!	#DIV/0!	0	0	0	0	0	0	#DIV/0!	#DIV/0!
Pseudocitrobacter	0	2	1	0	0	0	0	0	0	0	0	0	#DIV/0!	#DIV/0!	0	0	0	0	0	0	#DIV/0!	#DIV/0!
Myodes	2	0	1	0	0	0	0	0	0	0	0	0	#DIV/0!	#DIV/0!	0	0	0	0	0	0	#DIV/0!	#DIV/0!
Methanosphaera	0	1.9	0.95	0	1	0.5	99.9	110.6	105.25	459	113.8	286.4	1.44421	0.14338	155	60	107.5	331.3	118.1	224.7	1.06366	0.156946
Elizabethkingia	0	1.9	0.95	2.7	1.9	2.3	33.4	13.6	23.5	6.5	29.8	18.15	-0.372691	0.577152	78.9	23.1	51	54.4	25	39.7	-0.361358	0.568453
Lachancea	0	1.9	0.95	10.3	5.4	7.85	0	0	0	0	12	6	#DIV/0!	0.158302	31	74	52.5	0	3	1.5	-5.12928	0.0148698
Candidatus Accumulibacter	1.9	0	0.95	0	3	1.5	58.4	0	29.2	0	0	0	#NUM!	0.158302	6.3	0	3.15	5.9	0	2.95	-0.0946369	0.93988
Pseudocreobotra	1.9	0	0.95	0	4.7	2.35	0	0	0	0	0	0	#DIV/0!	#DIV/0!	0	0	0	0	0	0	#DIV/0!	#DIV/0!
Kannabateomys	1.9	0	0.95	0	2	1	0	0	0	0	0	0	#DIV/0!	#DIV/0!	0	0	0	0	0	0	#DIV/0!	#DIV/0!
Arctocephalus	1.9	0	0.95	1	0	0.5	0	0	0	0	0	0	#DIV/0!	#DIV/0!	0	0	0	0	0	0	#DIV/0!	#DIV/0!
Hippotragus	1.9	0	0.95	0	0	0	0	0	0	0	0	0	#DIV/0!	#DIV/0!	0	0	0	0	0	0	#DIV/0!	#DIV/0!
Cellvibrio	1.8	0	0.9	0	4.9	2.45	0	15	7.5	16.6	19	17.8	1.24691	0.0786176	14.3	23	18.65	59.6	9.3	34.45	0.885328	0.344008
Plesiomonas	1.8	0	0.9	0	0	0	3.9	0	1.95	0	4.3	2.15	0.140863	0.910756	0	0	0	1.2	7.2	4.2	#DIV/0!	0.0723809
Dendroctonus	1.8	0	0.9	5.3	4	4.65	0	0	0	0	0	0	#DIV/0!	#DIV/0!	0	0	0	0	0	0	#DIV/0!	#DIV/0!
Borrelia	0	1.8	0.9	0	1	0.5	0	0	0	0	0	0	#DIV/0!	#DIV/0!	0	0	0	6.2	0	3.1	#DIV/0!	0.158302
Jishengella	1.8	0	0.9	5.1	1.7	3.4	0	0	0	0	0	0	#DIV/0!	#DIV/0!	0	0	0	0	0	0	#DIV/0!	#DIV/0!
Fromanvirus	1.7	0	0.85	0	0	0	40	31.5	35.75	23	9.4	16.2	-1.14195	0.0134481	9	8.6	8.8	65.1	101.6	83.35	3.24361	0.00210638
Fabibacter	1.7	0	0.85	0	0	0	0	0	0	1.6	0	0.8	#DIV/0!	0.158302	0	0	0	1	6.8	3.9	#DIV/0!	0.0803128
Symphalangus	0	1.7	0.85	1	0	0.5	0	0	0	0	0	0	#DIV/0!	#DIV/0!	0	0	0	0	0	0	#DIV/0!	#DIV/0!
Robinsoniella	0	1.6	0.8	0	0	0	4570.4	1888.1	3229.25	2647.2	2971.5	2809.35	-0.200963	0.618885	819.7	1026.3	923	2398.6	723.4	1561	0.758068	0.260551
Arabis	0	1.6	0.8	1	3.9	2.45	0	0	0	0	0	0	#DIV/0!	#DIV/0!	0	0	0	0	0	0	#DIV/0!	#DIV/0!
Channa	1.6	0	0.8	0	1.2	0.6	0	0	0	0	0	0	#DIV/0!	#DIV/0!	0	0	0	0	0	0	#DIV/0!	#DIV/0!
Glonium	0	1.6	0.8	0	1	0.5	0	0	0	0	0	0	#DIV/0!	#DIV/0!	0	0	0	0	0	0	#DIV/0!	#DIV/0!
Natribacillus	1.6	0	0.8	0	0	0	0	0	0	0	0	0	#DIV/0!	#DIV/0!	0	0	0	0	0	0	#DIV/0!	#DIV/0!
Lysinibacillus	1.5	0	0.75	0	1.1	0.55	1075	193	634	995.4	435.7	715.55	0.17457	0.800205	1042.8	1327	1184.9	708	462.6	585.3	-1.01752	0.00521878
Brumimicrobium	1.5	0	0.75	0	2	1	26.9	169	97.95	3.5	32.9	18.2	-2.42811	0.129667	425.7	99	262.35	72.5	253.6	163.05	-0.686178	0.409223
Geminocystis	1.5	0	0.75	0	0	0	8.4	3	5.7	15.5	27	21.25	1.89843	0.0132646	0	0	0	263.6	35	149.3	#DIV/0!	0.0864483
Prochlorococcus	0	1.5	0.75	2.7	4.4	3.55	1.6	222	111.8	2	43	22.5	-2.31292	0.239734	0	4.7	2.35	65.9	2.1	34	3.8548	0.161713
Sediminihabitans	0	1.5	0.75	1.1	1.5	1.3	0	0	0	0	0	0	#DIV/0!	#DIV/0!	0	0	0	51	2.2	26.6	#DIV/0!	0.132022
Magnaporthiopsis	1.5	0	0.75	4.1	0	2.05	0	0	0	0	0	0	#DIV/0!	#DIV/0!	0	0	0	0	0	0	#DIV/0!	#DIV/0!
Defluviimonas	1.5	0	0.75	0	2	1	0	0	0	0	0	0	#DIV/0!	#DIV/0!	0	0	0	0	0	0	#DIV/0!	#DIV/0!
Erophylla	1.5	0	0.75	0	0	0	0	0	0	0	0	0	#DIV/0!	#DIV/0!	0	0	0	0	0	0	#DIV/0!	#DIV/0!
Cellulophaga	1.4	0	0.7	0	4.6	2.3	66.8	3.1	34.95	7.2	382.4	194.8	2.47863	0.219356	41.5	4.7	23.1	37.3	9	23.15	0.00311934	0.997202
Sulfuricurvum	1.4	0	0.7	0	0	0	11	0	5.5	6.5	0	3.25	-0.758992	0.574802	0	0	0	0	1.1	0.55	#DIV/0!	0.158302
Copidosoma	0	1.4	0.7	1	1	1	0	0	0	0	0	0	#DIV/0!	#DIV/0!	0	0	0	0	0	0	#DIV/0!	#DIV/0!
Amaricoccus	1.4	0	0.7	0	0	0	0	0	0	0	0	0	#DIV/0!	#DIV/0!	0	0	0	0	0	0	#DIV/0!	#DIV/0!
Faecalicoccus	0	1.3	0.65	0	0	0	3001.1	2412.6	2706.85	4935	2321	3628	0.42256	0.299528	942.3	2326.4	1634.35	4451.8	2584	3517.9	1.106	0.0484803
Olleya	0	1.3	0.65	0	4.3	2.15	10	7.1	8.55	6.3	4.8	5.55	-0.623437	0.0334399	6.4	0	3.2	58.9	41	49.95	3.96434	0.00104157
Alcaligenes	1.3	0	0.65	0	3.9	1.95	0	6.1	3.05	0	16	8	1.39119	0.373301	7	18.2	12.6	8.4	35.4	21.9	0.797507	0.33226
Mobilicoccus	1.3	0	0.65	0	0	0	6.3	0	3.15	0	0	0	#NUM!	0.158302	12	67	39.5	7.4	2.1	4.75	-3.05585	0.0948939
Paeniglutamicibacter	1.3	0	0.65	0	9.5	4.75	0	7	3.5	62	0	31	3.14684	0.201519	0	0	0	0	0	0	#DIV/0!	#DIV/0!
Trifolium	1.3	0	0.65	0	0	0	1	10	5.5	3.9	12	7.95	0.531523	0.521978	0	0	0	2	5	3.5	#DIV/0!	0.0155853
Phalaenopsis	0	1.3	0.65	0	0	0	0	0	0	0	0	0	#DIV/0!	#DIV/0!	0	0	0	0	0	0	#DIV/0!	#DIV/0!
Jatropha	1.3	0	0.65	0	0	0	0	0	0	0	0	0	#DIV/0!	#DIV/0!	0	0	0	0	0	0	#DIV/0!	#DIV/0!
Mobilibacterium	1.2	0	0.6	0	0	0	67625.3	2212.8	34919.1	2503.2	429.6	1466.4	-4.57366	0.151318	296.4	262.1	279.25	1678	268.6	973.3	1.80133	0.163324
Ornithobacterium	1.2	0	0.6	0	45.2	22.6	18.6	109	63.8	934.5	449	691.75	3.43862	0.0116477	217.2	211.7	214.45	358.4	184.2	271.3	0.339248	0.321667
Johnsonvirus	0	1.2	0.6	0	0	0	14.7	0	7.35	0	0	0	#NUM!	0.158302	114	11.7	62.85	15.8	108.4	62.1	-0.0173195	0.98588
Gemmatirosa	1.2	0	0.6	1.1	2.2	1.65	1.4	0	0.7	0	0	0	#NUM!	0.158302	0	2.5	1.25	52.9	0	26.45	4.40327	0.174625
Lachnospira	0	1.1	0.55	0	0	0	2129.3	1228.6	1678.95	1747.4	913.4	1330.4	-0.335699	0.380993	580.2	782.8	681.5	2531.9	1162.7	1847.3	1.43863	0.0433418
Catopuma	1.1	0	0.55	2.4	2.3	2.35	0	0	0	0	0	0	#DIV/0!	#DIV/0!	0	0	0	0	0	0	#DIV/0!	#DIV/0!
Rozella	0	1.1	0.55	2.9	1.4	2.15	0	0	0	0	0	0	#DIV/0!	#DIV/0!	0	0	0	0	0	0	#DIV/0!	#DIV/0!
Punavirus	0	1.1	0.55	0	0	0	0	0	0	0	2.9	1.45	#DIV/0!	0.158302	0	0	0	0	0	0	#DIV/0!	#DIV/0!
Patulibacter	1.1	0	0.55	0	2.2	1.1	0	0	0	0	0	0	#DIV/0!	#DIV/0!	0	0	0	0	0	0	#DIV/0!	#DIV/0!
Odoribacter	1	0	0.5	0	0	0	13554.8	3071.8	8313.3	10746.3	43598.7	27172.5	1.70865	0.13107	7116.2	5080.2	6098.2	55197.2	42465.9	48831.6	3.00136	0.000328471
Oscillibacter	0	1	0.5	1	3	2	15985.9	15604.6	15795.2	32953.6	16016.5	24485	0.63241	0.150234	9221.7	10787.1	10004.4	35423.7	38285.6	36854.6	1.88121	9.00333e-06
Eggerthella	1	0	0.5	0	0	0	6958.9	4607.7	5783.3	1267	1829.6	1548.3	-1.90121	0.0037247	753.3	2199.6	1476.45	1503.9	1034	1268.95	-0.218497	0.661084
Dysgonomonas	1	0	0.5	0	0	0	1269.1	1138.1	1203.6	1372.3	3703.4	2537.85	1.07625	0.118853	1870.3	1520.9	1695.6	2518	4006.6	3262.3	0.944094	0.0238117
Treponema	1	0	0.5	0	0	0	2750.4	946.8	1848.6	3552.8	1093.8	2323.3	0.329742	0.618339	437.7	1435.8	936.75	3647	1884.5	2765.75	1.56193	0.0352514
Helicobacter	1	0	0.5	0	0	0	542.8	1080.9	811.85	699.5	918.7	809.1	-0.00489517	0.987704	1406.8	1425.8	1416.3	1346.7	1678.8	1512.75	0.0950467	0.372009
Herbinix	0	1	0.5	0	0	0	1182.2	497.5	839.85	1256.9	450.6	853.75	0.023682	0.965875	301.6	388.4	345	1607.2	548.2	1077.7	1.64329	0.0752716
Desulfitobacterium	1	0	0.5	0	1	0.5	1565.2	384.6	974.9	1220.3	549.8	885.05	-0.139495	0.829923	231.3	490.2	360.75	1198.3	428.3	813.3	1.17279	0.125847
Trueperella	1	0	0.5	0	2	1	1103.3	743.9	923.6	123.8	457.6	290.7	-1.66774	0.0110765	68.9	246.8	157.85	132.7	77	104.85	-0.590227	0.380441
Alkalibacterium	1	0	0.5	0	1	0.5	280	41.4	160.7	271.7	79.8	175.75	0.129155	0.873066	38.5	161.7	100.1	103.5	29.2	66.35	-0.593274	0.462027
Microcystis	1	0	0.5	0	0	0	225.1	22.5	123.8	168	17.7	92.85	-0.415037	0.692697	10	35.3	22.65	244.8	29.1	136.95	2.59607	0.142357
Sphingomonas	0	1	0.5	6	5.9	5.95	313.5	14	163.75	97.3	50.6	73.95	-1.14687	0.362778	18.1	29	23.55	51.4	94.7	73.05	1.63316	0.0184547
Polaribacter	1	0	0.5	0	3.5	1.75	85.9	3.5	44.7	40.1	17.5	28.8	-0.634206	0.554274	26.9	93.7	60.3	158.8	37.8	98.3	0.705033	0.394825
Hydrotalea	1	0	0.5	0	1.4	0.7	37.3	68.3	52.8	3.4	75.8	39.6	-0.415037	0.592653	16.8	144.9	80.85	76.2	33.8	55	-0.555816	0.54322
Fluviicola	1	0	0.5	0	0	0	4.2	0	2.1	17.6	0	8.8	2.06711	0.26888	49	5.2	27.1	84.5	153.9	119.2	2.13702	0.0177258
Leuconostoc	1	0	0.5	1	0	0.5	10	1.6	5.8	132.6	11.6	72.1	3.63587	0.131213	32.1	48.9	40.5	40.5	19.9	30.2	-0.423373	0.250628
Chlorobium	1	0	0.5	0	0	0	9.1	1.3	5.2	2.3	14.1	8.2	0.657112	0.50327	17.6	60.3	38.95	67.2	33.8	50.5	0.37466	0.501443
Lysobacter	1	0	0.5	11.1	133.3	72.2	10.8	3.4	7.1	17.6	8.9	13.25	0.900101	0.13557	3.4	3.4	3.4	7.4	0	3.7	0.121991	0.895103
Phycicoccus	1	0	0.5	0	99.4	49.7	33.8	4.9	19.35	4.1	4.3	4.2	-2.20387	0.143557	2.7	2.8	2.75	0	18	9	1.71049	0.295381
Egicoccus	1	0	0.5	0	29.2	14.6	0	0	0	0	0	0	#DIV/0!	#DIV/0!	14	0	7	20	98	59	3.07529	0.0854368
Anisakis	1	0	0.5	0	0	0	52	1.8	26.9	0	0	0	#NUM!	0.136992	37.2	48.1	42.65	5.5	7.4	6.45	-2.72517	0.000345501
Auricoccus	1	0	0.5	0	0	0	0	0	0	38	14	26	#DIV/0!	0.0198991	1.7	0	0.85	91	5.8	48.4	5.8314	0.125393
Kurthia	1	0	0.5	0	0	0	13.8	1	7.4	14.7	2.5	8.6	0.216811	0.825688	15.7	5.5	10.6	54.2	39.3	46.75	2.1409	0.00226988
Labrenzia	1	0	0.5	1	2	1.5	2.8	52	27.4	34	0	17	-0.688641	0.57939	2.9	0	1.45	25.6	12.1	18.85	3.70044	0.0120126
Beauveria	0	1	0.5	0	0	0	31	0	15.5	41	18	29.5	0.928447	0.277345	0	0	0	7.3	0	3.65	#DIV/0!	0.158302
Cinnamomum	0	1	0.5	1.9	1	1.45	2.8	1	1.9	5.3	29	17.15	3.17414	0.0903498	1	0	0.5	53	0	26.5	5.72792	0.164535
Isoptericola	1	0	0.5	15.5	18.3	16.9	25.4	1.3	13.35	6	3.3	4.65	-1.52154	0.281833	5.5	0	2.75	5.8	3	4.4	0.678072	0.4068
Photorhabdus	0	1	0.5	3	1.7	2.35	5.4	2.1	3.75	19	0	9.5	1.34104	0.360014	2.8	4.7	3.75	34.6	3.7	19.15	2.35238	0.159952
Acidithiobacillus	1	0	0.5	0	1	0.5	0	0	0	3.2	4.9	4.05	#DIV/0!	0.001176	0	31	15.5	0	30.5	15.25	-0.023459	0.985066
Ignavigranum	1	0	0.5	0	0	0	5.1	0	2.55	0	2.8	1.4	-0.86507	0.531139	1	37.1	19.05	8.4	2.9	5.65	-1.75347	0.272558
Acropora	1	0	0.5	3	1	2	2	4.4	3.2	0	6.8	3.4	0.0874628	0.928081	0	0	0	0	19	9.5	#DIV/0!	0.158302
Haloplanus	1	0	0.5	3	0	1.5	1.2	0	0.6	1.8	0	0.9	0.584963	0.656045	4	2.1	3.05	6.8	13	9.9	1.69862	0.0215936
Stomoxys	1	0	0.5	1.9	0	0.95	0	0	0	1.8	12.5	7.15	#DIV/0!	0.0816013	3.5	1	2.25	2.2	3.1	2.65	0.236067	0.629566
Bernardetia	0	1	0.5	0	0	0	1.5	0	0.75	0	0	0	#NUM!	0.158302	0	0	0	16	0	8	#DIV/0!	0.158302
Ascochyta	0	1	0.5	0	0	0	0	0	0	0	2	1	#DIV/0!	0.158302	4.6	0	2.3	5.8	4.9	5.35	1.21791	0.0872471
Verticillium	1	0	0.5	0	4.3	2.15	0	0	0	0	0	0	#DIV/0!	#DIV/0!	1.2	0	0.6	0	7.7	3.85	2.68182	0.222055
Orussus	0	1	0.5	0	2	1	0	0	0	0	0	0	#DIV/0!	#DIV/0!	0	7	3.5	4	0	2	-0.807355	0.554349
Lyngbya	1	0	0.5	3	0	1.5	0	0	0	0	0	0	#DIV/0!	#DIV/0!	0	0	0	5.4	0	2.7	#DIV/0!	0.158302
Pinctada	1	0	0.5	4.7	1.2	2.95	0	0	0	0	0	0	#DIV/0!	#DIV/0!	0	0	0	0	0	0	#DIV/0!	#DIV/0!
Pyrinomonas	0	1	0.5	0	0	0	4.5	0	2.25	0	0	0	#NUM!	0.158302	0	0	0	0	0	0	#DIV/0!	#DIV/0!
Zancudomyces	0	1	0.5	0	2	1	0	0	0	0	0	0	#DIV/0!	#DIV/0!	1.9	0	0.95	0	0	0	#NUM!	0.158302
Actinotalea	1	0	0.5	0	3.7	1.85	0	0	0	0	0	0	#DIV/0!	#DIV/0!	0	0	0	0	0	0	#DIV/0!	#DIV/0!
Stenella	0	1	0.5	3	0	1.5	0	0	0	0	0	0	#DIV/0!	#DIV/0!	0	0	0	0	0	0	#DIV/0!	#DIV/0!
Heteropoda	1	0	0.5	2	0	1	0	0	0	0	0	0	#DIV/0!	#DIV/0!	0	0	0	0	0	0	#DIV/0!	#DIV/0!
Micropterus	0	1	0.5	1	1	1	0	0	0	0	0	0	#DIV/0!	#DIV/0!	0	0	0	0	0	0	#DIV/0!	#DIV/0!
Otocyon	0	1	0.5	0	0	0	0	0	0	0	0	0	#DIV/0!	#DIV/0!	2	0	1	0	0	0	#NUM!	0.158302
Onthophagus	1	0	0.5	1.9	0	0.95	0	0	0	0	0	0	#DIV/0!	#DIV/0!	0	0	0	0	0	0	#DIV/0!	#DIV/0!
Juglans	0	1	0.5	0	1	0.5	0	0	0	0	0	0	#DIV/0!	#DIV/0!	0	0	0	0	0	0	#DIV/0!	#DIV/0!
Capricornis	0	1	0.5	0	1	0.5	0	0	0	0	0	0	#DIV/0!	#DIV/0!	0	0	0	0	0	0	#DIV/0!	#DIV/0!
Wenxinia	1	0	0.5	0	1	0.5	0	0	0	0	0	0	#DIV/0!	#DIV/0!	0	0	0	0	0	0	#DIV/0!	#DIV/0!
Ornithorhynchus	1	0	0.5	0	0	0	0	0	0	0	0	0	#DIV/0!	#DIV/0!	0	0	0	0	0	0	#DIV/0!	#DIV/0!
Euroglyphus	0	1	0.5	0	0	0	0	0	0	0	0	0	#DIV/0!	#DIV/0!	0	0	0	0	0	0	#DIV/0!	#DIV/0!
Madurella	0	1	0.5	0	0	0	0	0	0	0	0	0	#DIV/0!	#DIV/0!	0	0	0	0	0	0	#DIV/0!	#DIV/0!
Rusa	1	0	0.5	0	0	0	0	0	0	0	0	0	#DIV/0!	#DIV/0!	0	0	0	0	0	0	#DIV/0!	#DIV/0!
Pararhodobacter	1	0	0.5	0	0	0	0	0	0	0	0	0	#DIV/0!	#DIV/0!	0	0	0	0	0	0	#DIV/0!	#DIV/0!
Chenopodium	1	0	0.5	0	0	0	0	0	0	0	0	0	#DIV/0!	#DIV/0!	0	0	0	0	0	0	#DIV/0!	#DIV/0!
Dorea	0	0	0	0	2	1	261706	117874	189790	62870.6	37363.8	50117.2	-1.92102	0.0295924	13683.8	13178.7	13431.2	54483.2	12134.3	33308.8	1.31031	0.179309
Parabacteroides	0	0	0	0	2.7	1.35	96564.9	14415.8	55490.3	56907	87716.6	72311.8	0.381994	0.542915	34852.7	26552.7	30702.7	87634	45448.3	66541.1	1.11588	0.0446734
Prevotellamassilia	0	0	0	0	0	0	5954.2	22515.7	14235	27290.8	9445.8	18368.3	0.367781	0.588054	95564.6	952.7	48258.7	25233.7	113982	69607.8	0.528461	0.599098
Pseudoflavonifractor	0	0	0	0	0	0	12369.1	30524.1	21446.6	75476.8	58073.4	66775.1	1.63856	0.00335392	11370.3	17798.1	14584.2	36475	18229.4	27352.2	0.907251	0.084191
Anaeromassilibacillus	0	0	0	0	0	0	62050.5	14078.5	38064.5	74061.8	8237.5	41149.7	0.112434	0.901942	2785.3	4782.4	3783.85	48916.9	24367.5	36642.2	3.27558	0.00987153
Tyzzerella	0	0	0	0	0	0	9705.2	107854	58779.5	22573.7	23742.8	23158.2	-1.34379	0.2771	10397.2	29865.4	20131.3	4254.6	3063.5	3659.05	-2.4599	0.0430047
Mycoplasma	0	0	0	0	0	0	5839.9	563.3	3201.6	65451.5	1897.5	33674.5	3.39479	0.173211	6382.2	3127.5	4754.85	88342.7	36427.7	62385.2	3.71373	0.0184922
Alistipes	0	0	0	0	0	0	22662.4	5608	14135.2	30672.9	13674.3	22173.6	0.649551	0.311869	18057.7	9321.6	13689.7	58743.1	34762.4	46752.8	1.77197	0.0109261
Sutterella	0	0	0	2	0	1	896.8	3251.7	2074.25	6813.3	10260.8	8537.05	2.04115	0.00583725	70058.3	32917.8	51488.1	9697.9	32582.8	21140.3	-1.28424	0.0735705
Alloprevotella	0	0	0	0	0	0	4193.5	10086.6	7140.05	23995.8	3158.2	13577	0.927159	0.361335	32993.2	3702.7	18347.9	19560.7	57645.3	38603	1.07309	0.217967
Intestinimonas	0	0	0	0	0	0	12337.8	16105.3	14221.5	23924.6	39402.8	31663.7	1.15475	0.0192208	7169.3	10222.7	8696	17633.2	25082.1	21357.7	1.29633	0.00551263
Negativibacillus	0	0	0	0	0	0	2155.7	32583.9	17369.8	8282.8	24071.5	16177.1	-0.102624	0.909883	5752.5	6834	6293.25	16044.4	12757.4	14400.9	1.19428	0.00125305
Agathobaculum	0	0	0	0	0	0	35181.5	21854.5	28518	6489.8	17321.8	11905.8	-1.26021	0.0285473	1261.3	3080.6	2170.95	4326	2183.5	3254.75	0.58422	0.252569
Butyrivibrio	0	0	0	0	0	0	13725	7450.7	10587.9	18381.9	6573.9	12477.9	0.236965	0.650021	4549.1	5621.1	5085.1	19235.5	6640.2	12937.9	1.34725	0.0977651
Flintibacter	0	0	0	0	0	0	2422.8	10286.4	6354.6	2776.5	9783.7	6280.1	-0.0170138	0.981626	9225.8	12979.9	11102.8	4949.5	28737.2	16843.3	0.601249	0.455352
Muribaculum	0	0	0	0	0	0	2961.6	7653.7	5307.65	1801.2	6828.4	4314.8	-0.29878	0.643236	8599.1	4845.6	6722.35	24945.6	10965	17955.3	1.41737	0.0547661
Massilimicrobiota	0	0	0	0	0	0	5082.8	21539.7	13311.2	17456.8	1350	9403.4	-0.501392	0.588203	2071	5758.8	3914.9	11973.3	1227.6	6600.45	0.753589	0.458845
Anaerofilum	0	0	0	0	0	0	11750.9	9938.7	10844.8	7911.9	6575.6	7243.75	-0.582195	0.00518982	4358.4	2668.3	3513.35	7187.5	11259.8	9223.65	1.39249	0.0109357
Hungatella	0	0	0	1	0	0.5	10316.1	7376.5	8846.3	8520.9	8210.1	8365.5	-0.0806224	0.603218	3796.4	5682.8	4739.6	10830.4	4572.4	7701.4	0.700355	0.191563
Frisingicoccus	0	0	0	0	0	0	6123.7	13335.5	9729.6	3666.2	4766	4216.1	-1.20647	0.0589182	10581.5	1531.3	6056.4	7530.7	3777.6	5654.15	-0.0991503	0.89378
Butyricimonas	0	0	0	0	0	0	3281.4	1467.2	2374.3	2971.8	7066.6	5019.2	1.07996	0.110224	4389.9	1525	2957.45	17034.2	11338.1	14186.2	2.26206	0.00365268
Paraprevotella	0	0	0	0	0	0	1749.1	1876	1812.55	2852.1	4816.9	3834.5	1.08102	0.02364	12558	1440.8	6999.4	6215.3	13640.6	9927.95	0.504265	0.490207
Evtepia	0	0	0	0	0	0	16547.2	257.8	8402.5	5316.4	365	2840.7	-1.56457	0.321028	133.8	140.8	137.3	16963.3	531.4	8747.35	5.99344	0.143687
Acholeplasma	0	0	0	0	0	0	2430.8	90.9	1260.85	34372	343	17357.5	3.78309	0.17744	89.3	416.7	253	1681	594.2	1137.6	2.16878	0.0541079
Ruthenibacterium	0	0	0	0	0	0	9067.3	2694.3	5880.8	10807	3659.5	7233.25	0.298632	0.650286	1401.9	2141.6	1771.75	6014.5	1891.9	3953.2	1.15785	0.145526
Marvinbryantia	0	0	0	0	0	0	10427.9	4566.2	7497.05	5085.5	4066.2	4575.85	-0.712283	0.164196	2492.5	2723.5	2608	5445.9	2138.3	3792.1	0.540053	0.283709
Sharpea	0	0	0	0	0	0	26077.6	5100.9	15589.2	365.9	229	297.45	-5.71176	0.064993	107.7	292.8	200.25	638.4	161	399.7	0.997115	0.248536
Slackia	0	0	0	0	0	0	5976.4	3514.2	4745.3	1302.1	10055.3	5678.7	0.259061	0.740104	196.9	3872.7	2034.8	1727.8	3473.9	2600.85	0.354096	0.655091
Intestinibacillus	0	0	0	0	0	0	4969.6	5130.4	5050	5667.6	4855.8	5261.7	0.0592456	0.425601	1274.5	3253.7	2264.1	2581.1	2204	2392.55	0.0796114	0.836026
Holdemanella	0	0	0	0	0	0	4312.6	6116.6	5214.6	1541.4	2558.1	2049.75	-1.34711	0.00611053	1685.3	4920.1	3302.7	5929.6	2644.3	4286.95	0.376306	0.500646
Eisenbergiella	0	0	0	0	0	0	4138.4	2746.7	3442.55	4842.4	4200.9	4521.65	0.393372	0.0712598	2944.4	3422.5	3183.45	4970.6	2244.6	3607.6	0.180448	0.623603
Mediterranea	0	0	0	0	0	0	849.2	1252	1050.6	3588.9	3529.9	3559.4	1.76042	2.84705e-05	6398.3	4668	5533.15	3328.6	4797.5	4063.05	-0.445538	0.0882584
Veillonella	0	0	0	0	0	0	9450.6	4619.7	7035.15	2035.9	2872.7	2454.3	-1.51927	0.0317761	379.5	5126.2	2752.85	2008	1518.9	1763.45	-0.642525	0.512318
Candidatus Amulumruptor	0	0	0	0	0	0	395.7	919	657.35	526.7	251.1	388.9	-0.757262	0.190976	730.2	570.1	650.15	21831.8	2562.6	12197.2	4.22963	0.10653
Dielma	0	0	0	0	0	0	994	942.4	968.2	1975.8	5784.3	3880.05	2.0027	0.0570835	10220.1	986	5603.05	5379.4	1324.8	3352.1	-0.741147	0.482569
Fibrobacter	0	0	0	1	0	0.5	1416.2	1984.7	1700.45	1742.2	1317.8	1530	-0.152385	0.452053	3012.6	8427.1	5719.85	3123.5	4622.5	3873	-0.562526	0.318379
Drancourtella	0	0	0	0	0	0	6535	4384.6	5459.8	4097.8	2940.6	3519.2	-0.633601	0.0512244	1395.5	1440.7	1418.1	3191.3	1191.7	2191.5	0.627959	0.251452
Neglecta	0	0	0	0	0	0	7461.3	5538.6	6499.95	3091.4	2042.7	2567.05	-1.34032	0.00339976	678.3	479.4	578.85	3246.3	2387.2	2816.75	2.28277	0.000923402
Schaedlerella	0	0	0	0	0	0	5895.2	2841.6	4368.4	4452.3	2883.4	3667.85	-0.25217	0.518643	1113.2	1336.9	1225.05	3752.8	1347.7	2550.25	1.0578	0.130163
Pygmaiobacter	0	0	0	0	0	0	1493.9	828.3	1161.1	7410.7	1672.9	4541.8	1.96777	0.112539	1143.3	1379.4	1261.35	6084	2397.3	4240.65	1.74932	0.0491266
Duncaniella	0	0	0	0	0	0	1732.6	891	1311.8	249	854.7	551.85	-1.2492	0.0640585	5337.8	770.9	3054.35	9089.4	3301.8	6195.6	1.02038	0.213988
Faecalitalea	0	0	0	0	0	0	1886.1	1177.8	1531.95	2684.9	9509	6096.95	1.99272	0.0824899	611	493.3	552.15	3896.7	1559.9	2728.3	2.30487	0.0322233
Angelakisella	0	0	0	0	0	0	2471.5	2051.2	2261.35	4933.7	3509.5	4221.6	0.900606	0.0102378	1157.2	1814.1	1485.65	3630.8	2084.2	2857.5	0.943659	0.0474334
Hydrogenoanaerobacterium	0	0	0	0	0	0	2457.8	593.4	1525.6	1580	2331.6	1955.8	0.358382	0.499646	960.5	1465.2	1212.85	10951.1	1021.7	5986.4	2.30329	0.171603
Coprobacter	0	0	0	0	0	0	1484.3	2498.6	1991.45	1575.3	1243.6	1409.45	-0.498687	0.131868	2267.3	653	1460.15	5224.1	6296.3	5760.2	1.98	0.00154087
Massilimaliae	0	0	0	0	0	0	3803.3	884	2343.65	6206.5	3004	4605.25	0.974522	0.144898	500.2	923.8	712	3861.3	962.2	2411.75	1.76013	0.114842
Selenomonas	0	0	0	0	0	0	3102.6	570.5	1836.55	1430.9	2735.4	2083.15	0.181769	0.779188	634.1	4734.3	2684.2	2167.8	4554	3360.9	0.324355	0.64712
Hespellia	0	0	0	0	0	0	4481.2	2247.9	3364.55	2779.1	3261.1	3020.1	-0.155817	0.62908	1267	2005.6	1636.3	2130.9	1157.8	1644.35	0.00708013	0.982882
Anaerovibrio	0	0	0	0	0	0	1011.5	344.5	678	603.8	4724.9	2664.35	1.97443	0.17465	184.2	474	329.1	918.6	10065.8	5492.2	4.06079	0.122349
Porphyromonas	0	0	0	0	0	0	1173.2	1384.5	1278.85	982.8	1731.9	1357.35	0.0859457	0.744423	2699	1473.9	2086.45	2755.6	5992.1	4373.85	1.06785	0.0838839
Faecalimonas	0	0	0	0	0	0	5263.2	2432.2	3847.7	2785.5	3187.2	2986.35	-0.365613	0.35562	733.4	1046.1	889.75	1602.6	639.1	1120.85	0.333121	0.473567
Oribacterium	0	0	0	0	0	0	3037	1924.7	2480.85	3226.9	1382.7	2304.8	-0.106193	0.791097	910	1511.2	1210.6	3764.4	1586.1	2675.25	1.14395	0.0881071
Acutalibacter	0	0	0	0	0	0	2601.4	2152.7	2377.05	2343.8	1787.6	2065.7	-0.202542	0.20574	1564.7	1110.7	1337.7	3395.4	1573.4	2484.4	0.893143	0.101858
Lachnotalea	0	0	0	0	0	0	2283.4	3039.3	2661.35	2941.5	2317.2	2629.35	-0.0174521	0.915422	718.6	741.9	730.25	2590.5	1608.9	2099.7	1.52372	0.00845221
Methanobrevibacter	0	0	0	2.3	0	1.15	3647.7	622.9	2135.3	3269.2	511.2	1890.2	-0.1759	0.845814	895.5	459.9	677.7	4625.6	2141.5	3383.55	2.31982	0.0205349
Mediterraneibacter	0	0	0	0	0	0	6247.6	2205.3	4226.45	1292.8	1687	1489.9	-1.50423	0.0798969	658	1225.8	941.9	1736.7	691.3	1214	0.366123	0.472514
Lawsonibacter	0	0	0	0	0	0	1019.2	1552.2	1285.7	1928.4	2773.5	2350.95	0.87069	0.0209579	935.2	1144.7	1039.95	2057.1	2894.6	2475.85	1.25141	0.004502
Pseudobutyrivibrio	0	0	0	0	0	0	1618.2	1128.6	1373.4	3168.4	1332.7	2250.55	0.712526	0.184993	739.3	1117.3	928.3	2988.6	1297.8	2143.2	1.2071	0.0720497
Bariatricus	0	0	0	0	0	0	1729.8	2267.7	1998.75	2591.5	1500.8	2046.15	0.0338139	0.89912	411.8	946	678.9	3369.3	566.3	1967.8	1.53531	0.192696
Fusicatenibacter	0	0	0	0	0	0	1366	3267.9	2316.95	1418.8	800.9	1109.85	-1.06186	0.104711	1293.7	1060.9	1177.3	2182.1	1724.8	1953.45	0.730542	0.00634215
Acetatifactor	0	0	0	0	0	0	1989.2	1229.9	1609.55	1500.6	1794.4	1647.5	0.0336211	0.87955	1144.1	1176.6	1160.35	3088.5	864.3	1976.4	0.768315	0.272669
Desulfosporosinus	0	0	0	3.8	1	2.4	2915.5	1862.4	2388.95	2390.5	970.8	1680.65	-0.507357	0.237424	575	798	686.5	2296.6	811.3	1553.95	1.17861	0.116025
Mogibacterium	0	0	0	0	0	0	2691.1	1806.7	2248.9	3908.2	512.9	2210.55	-0.0248141	0.971611	502.9	208.5	355.7	2103.4	147.6	1125.5	1.66183	0.248857
Lactonifactor	0	0	0	0	0	0	3481.5	2420.3	2950.9	1400.7	1504.7	1452.7	-1.02242	0.00823577	655	291.2	473.1	1431.4	608.2	1019.8	1.10807	0.103159
Catenibacterium	0	0	0	0	0	0	1622.8	1605.4	1614.1	4190.6	797.7	2494.15	0.627818	0.419712	311.5	449.7	380.6	1737.9	801.6	1269.75	1.7382	0.0312456
Beduini	0	0	0	0	0	0	417.6	110.2	263.9	553.8	92.2	323	0.291543	0.730724	260.2	8470.4	4365.3	869.6	179.8	524.7	-3.05652	0.181664
Succinivibrio	0	0	0	0	0	0	610.2	1386.6	998.4	114.9	102	108.45	-3.20259	0.0165361	1033.1	47.9	540.5	424.4	7189.7	3807.05	2.81631	0.173237
Merdimonas	0	0	0	0	0	0	3325.8	1590.4	2458.1	1531	1075	1303	-0.915707	0.0896069	389.6	725	557.3	1555.8	455.6	1005.7	0.851674	0.248211
Traorella	0	0	0	0	0	0	749.5	418.8	584.15	1338	1203	1270.5	1.12099	0.00264573	1794.3	691.3	1242.8	3377.3	520.8	1949.05	0.649177	0.469055
Massilioclostridium	0	0	0	0	0	0	2919.3	990.8	1955.05	1928.6	987	1457.8	-0.423413	0.467167	234	511	372.5	1907.4	473.6	1190.5	1.67626	0.124316
Paramuribaculum	0	0	0	0	0	0	228.5	654	441.25	55.9	398	226.95	-0.959222	0.24552	1758	79.6	918.8	4990.8	1386.5	3188.65	1.79512	0.119122
Merdibacter	0	0	0	0	0	0	478.2	792.2	635.2	910.2	758.3	834.25	0.393269	0.119238	541.7	742.3	642	4298.2	1022	2660.1	2.05084	0.100224
Candidatus Stoquefichus	0	0	0	0	0	0	765.1	401.7	583.4	3965.1	398.1	2181.6	1.90283	0.197444	502.1	1959.4	1230.75	1158.4	381.5	769.95	-0.676701	0.388491
Anaerocolumna	0	0	0	0	0	0	2050.9	831.5	1441.2	1787.6	774	1280.8	-0.170225	0.743701	640	737.8	688.9	1889	730.3	1309.65	0.926815	0.13811
Emergencia	0	0	0	0	0	0	1581.5	431	1006.25	1385.1	762.7	1073.9	0.0938709	0.866525	597	264.9	430.95	3430.1	821.4	2125.75	2.30238	0.0893612
Paraeggerthella	0	0	0	0	0	0	1779.3	3203.7	2491.5	431.2	656.8	544	-2.19534	0.00946209	367.6	2286.1	1326.85	298.2	238.2	268.2	-2.30662	0.128657
Massilicoli	0	0	0	0	0	0	1322.8	772.5	1047.65	1485.8	935.2	1210.5	0.208446	0.508769	1464.9	879.1	1172	1903.3	464.6	1183.95	0.0146356	0.980016
Desulfotomaculum	0	0	0	0	0	0	1336.9	632.8	984.85	1392.3	1000.2	1196.25	0.280543	0.414921	525.4	1037.1	781.25	1146.8	1444.8	1295.8	0.729987	0.0395448
Mordavella	0	0	0	0	0	0	1998.4	954.6	1476.5	1320	1132.8	1226.4	-0.267752	0.459803	369.1	424	396.55	1683.3	588.8	1136.05	1.51845	0.0795884
Cuneatibacter	0	0	0	0	0	0	1810.6	666.3	1238.45	919.3	1249.2	1084.25	-0.191838	0.676991	572	643.6	607.8	1884.2	465.4	1174.8	0.950747	0.238962
Sarcina	0	0	0	0	1	0.5	469.2	804.1	636.65	3983.9	248.5	2116.2	1.7329	0.243524	247.8	880.1	563.95	1220.3	297.9	759.1	0.428723	0.578125
Cellulosilyticum	0	0	0	0	0	0	1601.2	794.5	1197.85	1492.2	356.7	924.45	-0.37378	0.533855	477.2	352	414.6	1294.1	1553.6	1423.85	1.78001	0.000264666
Christensenella	0	0	0	0	0	0	1268.3	1713.1	1490.7	1413.5	782.2	1097.85	-0.441309	0.152825	401.9	548.1	475	1037.2	670.4	853.8	0.845971	0.0292913
Culturomica	0	0	0	0	0	0	536.9	246.3	391.6	1213.2	1366.6	1289.9	1.71981	0.000693703	292.9	136.2	214.55	2085.5	1946.7	2016.1	3.23218	7.53883e-06
Succinatimonas	0	0	0	0	1	0.5	890.9	42.6	466.75	292.4	106	199.2	-1.22843	0.346049	39.1	94.7	66.9	241.7	5787.5	3014.6	5.49382	0.139413
Alphabaculovirus	0	0	0	0	0	0	0	0	0	1.2	7170.3	3585.75	#DIV/0!	0.158195	0	0	0	0	0	0	#DIV/0!	#DIV/0!
Desulfallas	0	0	0	0	0	0	3254.3	110.5	1682.4	989.3	234.5	611.9	-1.45915	0.315336	28.2	141.5	84.85	2275.7	133.1	1204.4	3.82726	0.144962
Phocea	0	0	0	0	0	0	380.5	1398.6	889.55	617.6	1782.1	1199.85	0.431706	0.525357	134.7	115.8	125.25	2254.3	333.3	1293.8	3.36873	0.102824
Anaerorhabdus	0	0	0	0	0	0	645.9	253.9	449.9	726.6	70.8	398.7	-0.174301	0.827822	156.4	66.6	111.5	4733.5	285.9	2509.7	4.4924	0.135221
Lachnoanaerobaculum	0	0	0	0	0	0	669.1	554.6	611.85	891	589.7	740.35	0.275029	0.23941	1058.5	715.9	887.2	1568.9	835.1	1202	0.438106	0.249361
Gordonibacter	0	0	0	0	0	0	4212.5	657.5	2435	306	417.6	361.8	-2.75066	0.113602	98.6	201.7	150.15	514.2	344.8	429.5	1.51625	0.00816195
Longibaculum	0	0	0	0	0	0	466.7	871.8	669.25	2761.5	406.4	1583.95	1.24291	0.255505	240.5	568.4	404.45	1104.3	222.6	663.45	0.714026	0.394214
Anaerobium	0	0	0	0	0	0	1790.4	626.3	1208.35	1129	693.4	911.2	-0.407199	0.454126	333.8	337.6	335.7	1240.8	361.9	801.35	1.25526	0.140362
Sporomusa	0	0	0	0	0	0	655.4	1936.3	1295.85	446.2	1729.2	1087.7	-0.252618	0.711146	159.5	331.1	245.3	556.3	503.2	529.75	1.11076	0.00537882
Pseudoclostridium	0	0	0	0	0	0	1310.1	323	816.55	2426.9	326.3	1376.6	0.753496	0.450242	222.7	185	203.85	1150.9	326.8	738.85	1.85777	0.0879836
Desulfocucumis	0	0	0	0	0	0	2926.1	61	1493.55	550.7	445.7	498.2	-1.58395	0.295435	7.9	38.2	23.05	1888.5	158.1	1023.3	5.47232	0.115838
Acetobacterium	0	0	0	0	0	0	1849.7	604.1	1226.9	1306.4	572.7	939.55	-0.384976	0.528952	203.1	249.2	226.15	982.8	277	629.9	1.47784	0.119154
Acidaminococcus	0	0	0	0	0	0	727	496.6	611.8	935.3	627.4	781.35	0.352909	0.2014	368.5	321.3	344.9	1216.7	1245.7	1231.2	1.83582	6.34559e-07
Cylicostephanus	0	0	0	0	0	0	25.9	90.5	58.2	1150	4.9	577.45	3.3106	0.191883	57.9	704.1	381	3798.7	104.9	1951.8	2.35694	0.220381
Paludibacter	0	0	0	0	0	0	1456.7	669.3	1063	304.8	108.5	206.65	-2.36288	0.021665	217.8	216.6	217.2	913.6	1989.9	1451.75	2.7407	0.0164913
Ileibacterium	0	0	0	0	0	0	442	2412.9	1427.45	414.2	322.5	368.35	-1.95429	0.136481	244.5	1443	843.75	245.1	187.8	216.45	-1.96278	0.14437
Marasmitruncus	0	0	0	0	0	0	648.4	485.9	567.15	1371.3	496.4	933.85	0.71946	0.22661	214.3	398.7	306.5	1663.9	388.3	1026.1	1.74321	0.125225
Anaerococcus	0	0	0	0	0	0	752.4	235.5	493.95	432.2	2587.2	1509.7	1.61182	0.187536	127.3	289.2	208.25	733.2	432.3	582.75	1.48456	0.0191575
Bittarella	0	0	0	0	0	0	629.8	530.4	580.1	1378.9	653.3	1016.1	0.808669	0.108175	225.7	235.7	230.7	1545.5	312	928.75	2.00927	0.121512
Enorma	0	0	0	0	0	0	2155	1003.1	1579.05	226.8	928.5	577.65	-1.45079	0.0618555	153.8	375.8	264.8	402	224.7	313.35	0.242872	0.585717
Cetobacterium	0	0	0	0	0	0	83.6	20.1	51.85	34.4	115	74.7	0.526764	0.483499	2004.3	2918.4	2461.35	169.2	85.5	127.35	-4.27258	0.000916613
Sphingobium	0	0	0	0	4.8	2.4	3134.3	12.3	1573.3	490.7	8.9	249.8	-2.65495	0.220312	25.2	19.4	22.3	1607.9	16.8	812.35	5.18699	0.160538
Salasvirus	0	0	0	0	0	0	2158.3	105.4	1131.85	2150.7	189.2	1169.95	0.0477641	0.965153	51.5	75.3	63.4	366	198.7	282.35	2.15493	0.0109194
Peptoniphilus	0	0	0	0	0	0	782.9	331.5	557.2	673	716.6	694.8	0.318402	0.352532	245.7	529.5	387.6	1466.2	445	955.6	1.30184	0.136969
Peptococcus	0	0	0	0	0	0	4253.5	68.2	2160.85	144.9	13.2	79.05	-4.77269	0.160134	1	10.5	5.75	172.7	468.1	320.4	5.80017	0.0210568
Succiniclasticum	0	0	0	0	0	0	363.6	138.5	251.05	1259.2	997.6	1128.4	2.16823	0.000917305	254.1	497.8	375.95	1282.7	278.7	780.7	1.05423	0.246276
Lactimicrobium	0	0	0	0	0	0	1280.9	238.7	759.8	1440	266.3	853.15	0.16718	0.846837	180.3	225.9	203.1	1082.3	273	677.65	1.73835	0.112464
Thermoanaerobacterium	0	0	0	0	0	0	750.5	373.7	562.1	916.7	885.3	901	0.6807	0.0360493	112.1	1016.5	564.3	718	200.8	459.4	-0.296711	0.744832
Solobacterium	0	0	0	0	0	0	728.9	259.8	494.35	634.5	184.7	409.6	-0.271317	0.674872	147.7	427.6	287.65	1901.9	453.2	1177.55	2.0334	0.104917
Virgibacillus	0	0	0	0	2.9	1.45	542.9	203.2	373.05	340.1	423.9	382	0.0342036	0.93365	464.3	1149.9	807.1	1034.9	574.9	804.9	-0.00393788	0.993077
Teseptimavirus	0	0	0	0	0	0	520.1	2.2	261.15	6	3536.9	1771.45	2.76198	0.216518	345	141.7	243.35	4.6	100.1	52.35	-2.21677	0.0421493
Anaeroplasma	0	0	0	0	0	0	355.7	70.8	213.25	167.9	76.3	122.1	-0.804483	0.350892	25.4	3319.9	1672.65	216.3	306.1	261.2	-2.67891	0.21208
Peptostreptococcus	0	0	0	0	0	0	812.6	244.5	528.55	384.7	377.6	381.15	-0.471681	0.419606	287.2	1187.2	737.2	1012.7	226.8	619.75	-0.25037	0.750602
Akkermansia	0	0	0	0	0	0	450.7	518.6	484.65	403.3	505.5	454.4	-0.0929804	0.441219	626.3	166.3	396.3	1027.6	831	929.3	1.22955	0.0210026
Mitsuokella	0	0	0	0	0	0	1100.4	129	614.7	261	569.8	415.4	-0.565381	0.535353	138.3	942.2	540.25	195.3	1059.6	627.45	0.215873	0.810641
Extibacter	0	0	0	0	0	0	821.8	609.6	715.7	778.4	559.4	668.9	-0.0975644	0.623128	175.9	296.3	236.1	506.3	627.1	566.7	1.26319	0.00256092
Galactobacillus	0	0	0	0	0	0	925.1	259.3	592.2	788.8	79.2	434	-0.448389	0.603371	124	368.5	246.25	1590.9	237.9	914.4	1.8927	0.167584
Senegalimassilia	0	0	0	0	0	0	1581.3	1897.9	1739.6	171.8	323	247.4	-2.81384	0.000123525	20.3	53.9	37.1	189.3	102.4	145.85	1.97499	0.0155604
Anoxybacillus	0	0	0	0	0	0	343.8	336	339.9	235.1	1232.3	733.7	1.11008	0.243139	166	1208.5	687.25	422	383.1	402.55	-0.771667	0.398002
Anaerosporobacter	0	0	0	0	0	0	811.3	361.7	586.5	1022.4	543.5	782.95	0.416789	0.358722	148.2	274.6	211.4	730.6	418.6	574.6	1.44258	0.0201648
Kineothrix	0	0	0	0	0	0	745.5	569.8	657.65	687.3	378.2	532.75	-0.303861	0.290528	514.9	357.8	436.35	623.4	387.4	505.4	0.21194	0.446336
Finegoldia	0	0	0	0	0	0	208.1	1033.9	621	922.1	394.3	658.2	0.0839328	0.901739	162.8	758.8	460.8	541.7	236.1	388.9	-0.244741	0.728854
Muricomes	0	0	0	0	0	0	1185.8	852.6	1019.2	486.4	640.9	563.65	-0.854566	0.0126789	197.7	248.2	222.95	523	119.3	321.15	0.526527	0.450123
Haloimpatiens	0	0	0	0	0	0	165.7	1930.2	1047.95	203.9	1430.4	817.15	-0.358897	0.728722	31	28.4	29.7	421.1	28.8	224.95	2.92107	0.159788
Leptotrichia	0	0	0	0	0	0	1020	605.9	812.95	568.1	104.3	336.2	-1.27385	0.0566158	293.5	464.8	379.15	731.1	389.7	560.4	0.563688	0.175566
Anaerosacchariphilus	0	0	0	0	0	0	1031.8	160.6	596.2	793.8	518.2	656	0.137899	0.831767	276.2	369.4	322.8	439.9	554.8	497.35	0.623621	0.015012
Faecalibacillus	0	0	0	0	0	0	443.1	2145.3	1294.2	324.8	358.4	341.6	-1.92168	0.12463	178	295.1	236.55	241.2	82.7	161.95	-0.546597	0.259946
Millionella	0	0	0	0	0	0	210.9	181.6	196.25	490.3	562.4	526.35	1.42333	0.000124857	869.1	911	890.05	356.9	457.6	407.25	-1.12797	0.000105515
Anaerofustis	0	0	0	0	0	0	557.3	146.9	352.1	1241	397.5	819.25	1.21832	0.159587	155.4	845.3	500.35	457.3	213.7	335.5	-0.576625	0.478697
Candidatus Soleaferrea	0	0	0	0	0	0	434.1	138.4	286.25	951.9	301.5	626.7	1.1305	0.174148	161.7	133.1	147.4	1448.1	428.3	938.2	2.67016	0.0549329
Alloscardovia	0	0	0	0	0	0	1502.3	760.1	1131.2	282.5	54.8	168.65	-2.74575	0.012696	62.8	223.6	143.2	948.4	112.6	530.5	1.88932	0.190081
Skunavirus	0	0	0	0	0	0	364.9	372.5	368.7	10.5	1467.5	739	1.00313	0.428362	181	1105.2	643.1	241.3	169.3	205.3	-1.64731	0.177178
Monoglobus	0	0	0	0	0	0	1057.1	347.7	702.4	819.8	238.7	529.25	-0.408343	0.548755	131.2	288.4	209.8	671	311.3	491.15	1.22715	0.0680067
Parolsenella	0	0	0	0	0	0	847.9	992.2	920.05	206.8	364.9	285.85	-1.68645	0.000508114	111.1	967	539.05	257.4	105.3	181.35	-1.57164	0.227177
Candidatus Izimaplasma	0	0	0	0	0	0	738.9	167	452.95	16.8	223.5	120.15	-1.91452	0.130871	99.9	1196.5	648.2	1115.3	274.2	694.75	0.100055	0.912737
Petroclostridium	0	0	0	0	0	0	1346.8	90.9	718.85	938.5	430.4	684.45	-0.0707456	0.934137	65.4	63.3	64.35	703.3	187	445.15	2.79028	0.0629743
Cequinquevirus	0	0	0	0	0	0	745.5	149.9	447.7	317.1	605.6	461.35	0.0433293	0.94647	286.3	785	535.65	423.5	377	400.25	-0.420389	0.402053
Anaerovorax	0	0	0	0	0	0	477.3	108	292.65	1886.8	282.4	1084.6	1.88991	0.170973	57.9	84.4	71.15	533.5	193.1	363.3	2.35223	0.0413851
Harryflintia	0	0	0	0	0	0	405	862.4	633.7	558.5	355.9	457.2	-0.470975	0.28873	99	130	114.5	839.1	278.9	559	2.2875	0.0516684
Agathobacter	0	0	0	0	0	0	598.9	386.4	492.65	535.8	334.6	435.2	-0.178885	0.533789	211	366.7	288.85	798.4	289.4	543.9	0.913021	0.172278
Natranaerovirga	0	0	0	0	0	0	845.8	314.5	580.15	827.9	176.2	502.05	-0.208595	0.763746	136.9	115.3	126.1	882	183.1	532.55	2.07835	0.114327
Denitrobacterium	0	0	0	0	0	0	2220.1	266.7	1243.4	177.1	281.2	229.15	-2.43993	0.146905	64.3	129	96.65	252.5	34.5	143.5	0.570209	0.514847
Kandleria	0	0	0	0	0	0	734.6	464.9	599.75	529	195.8	362.4	-0.726778	0.127561	265	158.2	211.6	600.9	354.8	477.85	1.17522	0.026343
Proteiniborus	0	0	0	0	0	0	720.5	161.2	440.85	375.3	369.1	372.2	-0.24421	0.69259	103.6	389.9	246.75	923.8	204.4	564.1	1.1929	0.228679
Papillibacter	0	0	0	0	0	0	334.7	87.4	211.05	1346.3	244	795.15	1.91364	0.147765	112.6	83.3	97.95	651.4	350.9	501.15	2.35513	0.00983619
Mailhella	0	0	0	0	0	0	1443.2	17.9	730.55	68.1	66.5	67.3	-3.4403	0.182258	52	197.1	124.55	170	1169.9	669.95	2.42733	0.134843
Bacilliculturomica	0	0	0	0	0	0	259.9	162.4	211.15	777.7	172.2	474.95	1.16951	0.210467	183.8	181.7	182.75	913.6	475.8	694.7	1.92652	0.0154659
Caldicellulosiruptor	0	0	0	0	0	0	751.6	131.5	441.55	505.2	348.8	427	-0.0483407	0.940966	36.2	273.8	155	910.5	127.6	519.05	1.74361	0.198076
Alicyclobacillus	0	0	0	0	0	0	633	97.2	365.1	526.4	156.5	341.45	-0.0966173	0.905937	164	998.9	581.45	131.3	373.7	252.5	-1.20337	0.260138
Lachnobacterium	0	0	0	0	0	0	572.1	329.2	450.65	463.3	323.4	393.35	-0.196194	0.51795	76.3	213.6	144.95	432.8	648.9	540.85	1.89967	0.00585971
Mucilaginibacter	0	0	0	0	3.2	1.6	242.7	237.9	240.3	124.4	109.5	116.95	-1.03894	1.07119e-05	148.8	779.2	464	908.8	459.1	683.95	0.559766	0.380849
Sporobacter	0	0	0	0	0	0	355.6	138.1	246.85	867.8	359.8	613.8	1.31413	0.0829118	112.1	232.4	172.25	615.3	275	445.15	1.36979	0.0588514
Aminipila	0	0	0	0	0	0	470.1	528.3	499.2	818.7	152.7	485.7	-0.0395524	0.94759	96.2	143.6	119.9	463.9	249.4	356.65	1.57268	0.0202375
Raoultibacter	0	0	0	0	0	0	2093.4	176.9	1135.15	96.4	160.5	128.45	-3.1436	0.143108	20.2	55.9	38.05	211.8	76.1	143.95	1.9196	0.0591449
Acetitomaculum	0	0	0	0	0	0	513.3	162.1	337.7	312.7	791.4	552.05	0.709057	0.279224	103.4	172	137.7	616.3	190.2	403.25	1.55015	0.100048
Candidatus Saccharimonas	0	0	0	0	0	0	97.6	867.7	482.65	73.3	538.7	306	-0.657446	0.533782	482	69.1	275.55	456.4	157.1	306.75	0.154749	0.842519
Sellimonas	0	0	0	0	0	0	342.1	813.4	577.75	230	430.8	330.4	-0.806232	0.169729	138	281.1	209.55	305.2	195.5	250.35	0.256652	0.476945
Gemella	0	0	0	0	0	0	1580.7	221	900.85	196	66.2	131.1	-2.78062	0.122645	44.3	191.4	117.85	294.2	123.8	209	0.826551	0.233366
Allobaculum	0	0	0	0	0	0	152.4	116.2	134.3	325.6	381.5	353.55	1.39645	0.000337231	391.1	376.3	383.7	723.7	237.1	480.4	0.324257	0.529223
Giardia	0	0	0	0	0	0	0	2110	1055	7.3	3.4	5.35	-7.62349	0.159938	16.3	159.8	88.05	12	385.3	198.65	1.17383	0.392319
Peptoanaerobacter	0	0	0	0	0	0	251.7	199.4	225.55	621.6	233.4	427.5	0.922477	0.148648	211.5	322	266.75	489.7	351.6	420.65	0.657132	0.0393843
Lechevalieria	0	0	0	0	0	0	94.3	1400	747.15	190	230	210	-1.83101	0.227438	130	460	295	87.1	78	82.55	-1.83737	0.0896807
Mucinivorans	0	0	0	0	0	0	98.1	372.8	235.45	59.7	332.2	195.95	-0.264935	0.741466	319.1	10.9	165	389	1004.9	696.95	2.07859	0.0554802
Sporanaerobacter	0	0	0	0	0	0	988.1	119.7	553.9	405.1	148.6	276.85	-1.00052	0.348948	50.9	237.9	144.4	484.3	144.8	314.55	1.12322	0.202974
Caloramator	0	0	0	0	0	0	671.6	176.2	423.9	656.1	135.1	395.6	-0.0996815	0.898124	66	165.9	115.95	516.9	188.4	352.65	1.60473	0.0753259
Fermentimonas	0	0	0	0	0	0	858.8	34.7	446.75	670.8	239.8	455.3	0.0273497	0.97612	163.9	120.6	142.25	245.4	238.1	241.75	0.765087	0.00142299
Vagococcus	0	0	0	0	0	0	212	345.6	278.8	134.1	825.7	479.9	0.783503	0.378654	77.2	563.9	320.55	225	165.9	195.45	-0.71375	0.426673
Tepidibacter	0	0	0	0	0	0	527.1	144	335.55	421.4	158.2	289.8	-0.21147	0.750284	107.2	513.4	310.3	526	102.5	314.25	0.018249	0.982514
Halobacteroides	0	0	0	0	0	0	1066.7	27.9	547.3	329.8	146.9	238.35	-1.19925	0.367656	26.7	63.9	45.3	698.6	102.9	400.75	3.14512	0.108086
Methanosarcina	0	0	0	0	0	0	394.2	445	419.6	366.2	248.9	307.55	-0.448194	0.0385331	108.4	186.8	147.6	411	278.5	344.75	1.22386	0.0113694
Rikenella	0	0	0	0	0	0	31.4	110.2	70.8	29.2	138.1	83.65	0.240616	0.75715	213.9	1008.5	611.2	289	569.5	429.25	-0.509826	0.496049
Cohnella	0	0	0	2.1	2.3	2.2	545.2	215.2	380.2	536.3	181.9	359.1	-0.0823729	0.88733	76.1	130.6	103.35	555.5	138.5	347	1.7474	0.115195
Okubovirus	0	0	0	0	0	0	21.6	2.9	12.25	6.1	2020	1013.05	6.36978	0.160288	14.5	5.5	10	14.1	192.7	103.4	3.37016	0.144669
Caproiciproducens	0	0	0	0	0	0	283.8	156.7	220.25	365.8	170.5	268.15	0.283898	0.515735	169.4	147.5	158.45	567.7	414.7	491.2	1.63228	0.00172726
Cloacibacillus	0	0	0	0	0	0	209	295	252	537.3	200.3	368.8	0.549415	0.309361	144.2	162.5	153.35	525.8	168	346.9	1.17769	0.134607
Sporosarcina	0	0	0	0	0	0	728	341.2	534.6	351.9	122.1	237	-1.17357	0.083731	90.3	275.9	183.1	202.4	109.2	155.8	-0.232937	0.672479
Catabacter	0	0	0	0	0	0	718	91.6	404.8	278.2	172.1	225.15	-0.846323	0.382773	90	149.3	119.65	559.8	136.7	348.25	1.5413	0.137426
Siminovitchvirus	0	0	0	0	0	0	5	4.8	4.9	8	2025	1016.5	7.69661	0.15732	9	1.9	5.45	3.9	129.9	66.9	3.61768	0.166926
Niameybacter	0	0	0	0	0	0	260.5	47.5	154	669	167.8	418.4	1.44195	0.167889	180.2	377.6	278.9	260.3	155	207.65	-0.425594	0.331848
Oxobacter	0	0	0	0	0	0	243.3	227.4	235.35	213.4	700.3	456.85	0.956913	0.190366	24.2	413.1	218.65	114.4	180.6	147.5	-0.567908	0.565989
Cryptobacterium	0	0	0	0	0	0	948.1	29.2	488.65	36.2	113.4	74.8	-2.70769	0.194997	27.1	700.5	363.8	153.3	85.9	119.6	-1.60493	0.27945
Syntrophomonas	0	0	0	0	0	0	610.2	382.8	496.5	325.3	157.7	241.5	-1.03977	0.0352872	130.2	139	134.6	202.8	107.5	155.15	0.204985	0.498306
Pseudoruminoccoccus	0	0	0	0	0	0	296.6	155.2	225.9	644.1	146	395.05	0.806351	0.321023	114.9	164.9	139.9	255.1	262	258.55	0.886047	0.00123747
Geosporobacter	0	0	0	0	0	0	441.9	114.2	278.05	394	232.4	313.2	0.17174	0.75568	31.9	131.7	81.8	329	326	327.5	2.00132	0.00103907
Enterorhabdus	0	0	0	0	0	0	1168.7	98.1	633.4	95.8	254.8	175.3	-1.85329	0.216483	10.3	107.4	58.85	195.7	57.9	126.8	1.10744	0.235118
Alterileibacterium	0	0	0	0	0	0	410.5	307.7	359.1	608	73.4	340.7	-0.0758837	0.912437	116.5	38.6	77.55	373.2	52.2	212.7	1.45562	0.229349
Pseudobacteroides	0	0	0	0	0	0	630.1	104.4	367.25	375.7	215	295.35	-0.314337	0.673975	43.7	113.4	78.55	431.3	63.7	247.5	1.65575	0.192808
Libanicoccus	0	0	0	0	0	0	921.5	199.4	560.45	106.3	247.4	176.85	-1.66406	0.145209	39.3	49.1	44.2	310.4	86	198.2	2.16484	0.0763988
Sanguibacteroides	0	0	0	0	3.7	1.85	120.1	30	75.05	92.4	330	211.2	1.49269	0.137028	125.3	95.9	110.6	653.5	477.1	565.3	2.35367	0.000916753
Provencibacterium	0	0	0	0	0	0	190.2	151.9	171.05	68.3	84.8	76.55	-1.15994	0.00142281	145.7	535.1	340.4	441.1	280.2	360.65	0.0833684	0.875848
Siphonobacter	0	0	0	0	0	0	8.5	620	314.25	880.5	3.9	442.2	0.492786	0.699641	104.8	100.3	102.55	47.7	111.8	79.75	-0.362771	0.286382
Thermoclostridium	0	0	0	0	0	0	237.6	7.5	122.55	653.4	91.8	372.6	1.60426	0.226685	28.9	44.4	36.65	679.4	124.5	401.95	3.45513	0.0848252
Petrocella	0	0	0	0	0	0	578.2	86.9	332.55	185.7	103.8	144.75	-1.20001	0.261552	78	24.4	51.2	736.4	65.7	401.05	2.96957	0.146034
Sphaerochaeta	0	0	0	0	0	0	148.5	83.8	116.15	441.6	150	295.8	1.34863	0.105603	65.5	67.1	66.3	718.1	175.5	446.8	2.75255	0.072043
Trichococcus	0	0	0	0	0	0	329.6	54.4	192	609.5	93.6	351.55	0.872624	0.398055	47.9	67.8	57.85	504.8	139.7	322.25	2.47779	0.0664156
Lewinella	0	0	0	0	21.8	10.9	101.2	250	175.6	12.9	727	369.95	1.07504	0.408259	29.8	473.1	251.45	48.1	176.1	112.1	-1.16549	0.354525
Caloranaerobacter	0	0	0	0	0	0	381.2	83.6	232.4	375.4	179.5	277.45	0.255618	0.683995	29.8	376.1	202.95	351.8	60	205.9	0.0208195	0.983077
Stomatobaculum	0	0	0	0	0	0	151.9	415.5	283.7	209.3	176.3	192.8	-0.557261	0.3015	73.9	153.5	113.7	476.4	172.9	324.65	1.51365	0.0803418
Pelotomaculum	0	0	0	0	0	0	230.4	69.2	149.8	395.6	241.4	318.5	1.08826	0.0588177	76.6	279.1	177.85	371.6	165.8	268.7	0.595335	0.336967
Intestinibaculum	0	0	0	0	0	0	864.8	119.7	492.25	169.8	36	102.9	-2.25815	0.149395	61.7	77.3	69.5	231.1	199.1	215.1	1.62992	0.000144097
Acetobacter	0	0	0	0	0	0	139.5	63.6	101.55	137.2	101.3	119.25	0.231799	0.505697	58.1	92.4	75.25	1015.2	150.7	582.95	2.95361	0.111858
Maledivibacter	0	0	0	0	0	0	406.1	126.9	266.5	315.7	58.6	187.15	-0.50994	0.509016	80.9	112.9	96.9	532.3	104.1	318.2	1.71537	0.148759
Helcococcus	0	0	0	0	0	0	488.2	166.1	327.15	322.3	149.2	235.75	-0.472694	0.435408	97.8	56.9	77.35	392.7	60.5	226.6	1.55067	0.197309
Parasporobacterium	0	0	0	0	0	0	99.2	127.7	113.45	500.9	258.1	379.5	1.74204	0.0196056	36.8	68.5	52.65	510.8	128.4	319.6	2.60176	0.0735555
Dialister	0	0	0	0	0	0	331.4	221.6	276.5	246.2	180.5	213.35	-0.374057	0.162508	83.8	109.5	96.65	237.7	317.5	277.6	1.52217	0.00171076
Longicatena	0	0	0	0	0	0	380.8	110.7	245.75	400.4	147	273.7	0.155404	0.806673	161.2	71.1	116.15	326.6	79.9	203.25	0.807266	0.314657
Dubosiella	0	0	0	0	0	0	145.1	16.2	80.65	112.8	13.7	63.25	-0.350609	0.729646	135.3	783.5	459.4	259.1	178.2	218.65	-1.07113	0.270787
Bulleidia	0	0	0	0	0	0	450.5	24	237.25	94.1	19.7	56.9	-2.05991	0.222486	80.7	636	358.35	258.6	77.2	167.9	-1.09377	0.321892
Caldicoprobacter	0	0	0	0	0	0	754.1	62.4	408.25	289.5	140.9	215.2	-0.923775	0.398056	22.9	77.9	50.4	193.6	91.5	142.55	1.49997	0.0512403
Massilibacillus	0	0	0	0	4.2	2.1	914	56.2	485.1	114.4	40.6	77.5	-2.64601	0.176354	28.1	182.9	105.5	121.4	162.1	141.75	0.426106	0.476583
Massilibacteroides	0	0	0	0	0	0	78.4	14	46.2	37.8	185.7	111.75	1.27431	0.231993	295	387.5	341.25	266.4	292.9	279.65	-0.287207	0.0908452
Candidatus Kentron	0	0	0	0	0	0	72	165.7	118.85	38.5	64	51.25	-1.21352	0.0734374	180.8	830	505.4	22.9	180.7	101.8	-2.31169	0.104516
Pseudoscardovia	0	0	0	0	0	0	182.3	323.1	252.7	38	44	41	-2.62373	0.00649949	95.2	663.6	379.4	139.6	64	101.8	-1.89798	0.168837
Pelosinus	0	0	0	0	0	0	735.9	92	413.95	215.9	66.9	141.4	-1.54967	0.226334	42.8	58.1	50.45	177.5	145.6	161.55	1.67905	0.000405372
Dehalobacterium	0	0	0	0	0	0	666.5	40.6	353.55	191.4	63.2	127.3	-1.47368	0.287192	28.9	49.1	39	329.4	138.6	234	2.58496	0.0244351
Paraburkholderia	0	0	0	1	6.1	3.55	70.6	164	117.3	72.4	20.4	46.4	-1.33801	0.0831653	153.3	812.2	482.75	128.1	71	99.55	-2.27778	0.115178
Maribacter	0	0	0	0	3.5	1.75	25.4	174.8	100.1	199.8	531.9	365.85	1.86981	0.0648034	50.4	366.1	208.25	31.1	115.3	73.2	-1.5084	0.225457
Varibaculum	0	0	0	0	4.9	2.45	262	22.2	142.1	123.6	200.3	161.95	0.188642	0.798283	11.7	31.1	21.4	706.4	115.3	410.85	4.26293	0.0846822
Algoriphagus	0	0	0	0	5.5	2.75	108	218.9	163.45	80.5	108.5	94.5	-0.790463	0.105043	342.9	94.5	218.7	136.9	381.6	259.25	0.245391	0.707657
Halanaerobium	0	0	0	0	0	0	364.6	80	222.3	258.7	206.5	232.6	0.0653431	0.907807	14.8	66.2	40.5	414	56	235	2.53667	0.135939
Criibacterium	0	0	0	0	0	0	79.6	526.2	302.9	129.3	171.8	150.55	-1.0086	0.304663	56.5	189.8	123.15	249.1	58	153.55	0.318292	0.674714
Mangrovibacterium	0	0	0	0	0	0	126.9	223.2	175.05	22.2	59.8	41	-2.09407	0.0108908	362.6	63.4	213	263.7	300.6	282.15	0.405609	0.471333
Flammeovirga	0	0	0	0	0	0	62.8	248	155.4	60.5	87.3	73.9	-1.07234	0.20587	440.9	62.1	251.5	185.6	259.8	222.7	-0.175457	0.808805
Nostoc	0	0	0	0	3	1.5	87.6	46.8	67.2	34.6	100.2	67.4	0.00428736	0.993274	805.6	87	446.3	139.6	83.3	111.45	-2.00162	0.182845
Planococcus	0	0	0	0	0	0	91.2	21.2	56.2	1033.6	15.1	524.35	3.22189	0.187368	11.6	56.5	34.05	109.8	42.7	76.25	1.16308	0.14444
Gottschalkia	0	0	0	0	0	0	627.8	29.2	328.5	250.1	90.5	170.3	-0.947815	0.426341	32.2	54.1	43.15	236.2	56.8	146.5	1.76347	0.118677
Desnuesiella	0	0	0	0	0	0	354.6	56.4	205.5	284.2	74.2	179.2	-0.197568	0.81505	61.5	25.7	43.6	228.3	278.2	253.25	2.53816	0.000292716
Ethanoligenens	0	0	0	0	0	0	164.6	37.5	101.05	369.7	195.4	282.55	1.48344	0.0434779	74.1	131.2	102.65	322.8	66.9	194.85	0.92463	0.290104
Gardnerella	0	0	0	0	0	0	37.4	57	47.2	163.8	75.2	119.5	1.34015	0.0508459	55.9	199.2	127.55	699.2	66.6	382.9	1.5859	0.244352
Tepidanaerobacter	0	0	0	0	0	0	359.8	20.9	190.35	272.5	101	186.75	-0.0275463	0.975381	50.2	208.7	129.45	242.2	84	163.1	0.333362	0.630181
Propionispora	0	0	0	0	0	0	233.4	66.9	150.15	66.5	228.7	147.6	-0.0247118	0.971507	140.8	199.9	170.35	219	167	193	0.180099	0.37531
Asaccharobacter	0	0	0	0	0	0	701.8	108.5	405.15	32.7	187.1	109.9	-1.88226	0.170579	24.1	52.8	38.45	157	46	101.5	1.40042	0.129486
Arabia	0	0	0	0	0	0	774.6	40.3	407.45	217.6	78.6	148.1	-1.46005	0.295605	8.7	9.8	9.25	141.7	19.4	80.55	3.12236	0.113567
Anaerobacterium	0	0	0	0	0	0	274.3	83.9	179.1	475.8	55.4	265.6	0.56849	0.551558	53.2	16.5	34.85	204.6	119.9	162.25	2.21899	0.00876936
Pseudoramibacter	0	0	0	0	0	0	362.9	205.1	284	149	161.5	155.25	-0.871298	0.0479471	33.1	158.8	95.95	181.8	25.6	103.7	0.112061	0.899947
Lutispora	0	0	0	0	0	0	125.2	78.3	101.75	423.6	80.7	252.15	1.30925	0.206682	78.6	22.1	50.35	322.7	144.8	233.75	2.2149	0.0271854
Murdochiella	0	0	0	0	0	0	166.4	124.3	145.35	312.9	238.2	275.55	0.922783	0.00625458	23.9	86.2	55.05	177.3	146.1	161.7	1.55451	0.00607749
Duodenibacillus	0	0	0	0	0	0	5.5	121.9	63.7	50.4	153.5	101.95	0.678496	0.442155	268.7	278.9	273.8	75.7	318.2	196.95	-0.475293	0.334314
Pyramidobacter	0	0	0	0	0	0	155.8	50.6	103.2	392	47.7	219.85	1.09108	0.3245	25.4	44.5	34.95	335.2	199	267.1	2.93402	0.00426648
Labilibaculum	0	0	0	0	2.5	1.25	98.4	129.8	114.1	36.8	143.1	89.95	-0.343104	0.492395	192	2.2	97.1	368.8	263.9	316.35	1.70398	0.0248447
Candidatus Symbiothrix	0	0	0	0	0	0	87.8	150	118.9	37.6	188.8	113.2	-0.0708748	0.909696	117.7	78.9	98.3	296.9	256.6	276.75	1.49332	0.000381359
Cyanophora	0	0	0	0	0	0	0	0	0	9.7	110	59.85	#DIV/0!	0.107588	31	440	235.5	4.3	600	302.15	0.359538	0.765324
Anaerobacillus	0	0	0	0	0	0	26.3	177	101.65	261.3	269.7	265.5	1.3851	0.0197656	57.9	182.6	120.25	93	110.5	101.75	-0.241008	0.637587
Oceanobacillus	0	0	0	0	0	0	332.9	67	199.95	156.8	43.3	100.05	-0.998918	0.297399	52.9	216.9	134.9	242.9	64	153.45	0.185878	0.804269
Streptobacillus	0	0	0	0	0	0	383	190.6	286.8	191	54.9	122.95	-1.22197	0.0736816	43	116.2	79.6	123	68	95.5	0.262732	0.579896
Mahella	0	0	0	0	0	0	217.4	35.5	126.45	585.9	74.3	330.1	1.38434	0.263683	20.9	22	21.45	143.1	70.3	106.7	2.31451	0.0153986
Natronincola	0	0	0	0	0	0	299.7	121.5	210.6	130.3	174	152.15	-0.469011	0.331717	15.7	129	72.35	221.4	77.4	149.4	1.04612	0.218923
Propionispira	0	0	0	0	0	0	477.3	32.9	255.1	26.6	150.6	88.6	-1.52568	0.279401	16.7	142.8	79.75	83	238	160.5	1.00902	0.234122
Alkalibacillus	0	0	0	0	0	0	6.1	140	73.05	2.1	510	256.05	1.80947	0.29396	39	342.8	190.9	28.5	84.7	56.6	-1.75394	0.206575
Gudongella	0	0	0	0	0	0	696.6	71.2	383.9	170.3	65.1	117.7	-1.70562	0.219607	17.6	9.9	13.75	91.5	23.6	57.55	2.06538	0.0905776
Sporolactobacillus	0	0	0	0	0	0	273	58.6	165.8	285.9	152.1	219	0.401487	0.506275	13.5	59.2	36.35	155	142.8	148.9	2.03432	0.00118144
Sulfurihydrogenibium	0	0	0	0	0	0	15.1	0	7.55	28.3	5.5	16.9	1.16247	0.301826	58	965.5	511.75	26.1	30.6	28.35	-4.17402	0.138758
Macellibacteroides	0	0	0	0	0	0	56.1	53.4	54.75	63.9	132	97.95	0.839187	0.0930911	47.3	33.6	40.45	328.5	413.7	371.1	3.1976	0.000186204
Dethiosulfatibacter	0	0	0	0	0	0	159.5	116.9	138.2	137	180.1	158.55	0.19818	0.309382	24.4	35.4	29.9	410.7	61.2	235.95	2.98026	0.110783
Ehrlichia	0	0	0	0	0	0	0	36	18	1.5	28	14.75	-0.287282	0.813565	890	87	488.5	5.2	67	36.1	-3.75829	0.123541
Youngiibacter	0	0	0	0	0	0	217.8	228.9	223.35	161.7	85.6	123.65	-0.853044	0.0108986	61.3	37.5	49.4	225.8	77.8	151.8	1.61959	0.0771244
Desulfitibacter	0	0	0	0	0	0	162.7	15	88.85	282.1	150.7	216.4	1.28426	0.0891101	18	21.5	19.75	362.9	69.7	216.3	3.45311	0.0809558
Ancylomarina	0	0	0	0	0	0	82.7	90	86.35	9.3	555.8	282.55	1.71024	0.281571	55.6	14.2	34.9	102	171.9	136.95	1.97235	0.0121434
Heliobacterium	0	0	0	0	0	0	296.7	195.9	246.3	137.4	68.8	103.1	-1.25637	0.0152425	57.8	173.2	115.5	98.4	41.6	70	-0.722466	0.287631
Anaerovirgula	0	0	0	0	0	0	52.7	18.2	35.45	385.8	68.5	227.15	2.67979	0.10595	24	4.8	14.4	425	84.1	254.55	4.14381	0.0714812
Enteroscipio	0	0	0	0	0	0	847.9	88.4	468.15	23.8	22.4	23.1	-4.34101	0.112228	1.2	14.9	8.05	43.6	12.6	28.1	1.80351	0.109779
Alcyoneusvirus	0	0	0	0	0	0	860	2.6	431.3	17.1	56.8	36.95	-3.54505	0.186696	3.7	21.8	12.75	35.9	52.4	44.15	1.79192	0.0113239
Methanocaldococcus	0	0	0	0	0	0	364.4	1.1	182.75	35.5	0	17.75	-3.36398	0.192446	1.4	3.8	2.6	640	3.4	321.7	6.95106	0.157501
Calothrix	0	0	0	0	0	0	457.8	20.5	239.15	105.1	26.3	65.7	-1.86395	0.247701	18.7	67.6	43.15	325.4	27.1	176.25	2.03019	0.201874
Marinifilum	0	0	0	0	0	0	5.3	0	2.65	13.9	2.8	8.35	1.65578	0.183707	28	880	454	94	23.9	58.95	-2.94513	0.184674
Aliiarcobacter	0	0	0	0	0	0	5	35	20	0	31.3	15.65	-0.353837	0.745685	801	82	441.5	14.5	71	42.75	-3.36842	0.127969
Ruminobacter	0	0	0	0	0	0	444.7	43.2	243.95	249.1	15.9	132.5	-0.880593	0.452447	19.5	45.2	32.35	146.3	72.6	109.45	1.75843	0.0267352
Acetonema	0	0	0	0	0	0	297.6	164.8	231.2	378.3	30.8	204.55	-0.176688	0.81623	23.2	37	30.1	61.2	36.8	49	0.703018	0.0797624
Caldanaerobius	0	0	0	0	0	0	328.6	1.6	165.1	228.8	102.1	165.45	0.00305517	0.997407	31.5	107.8	69.65	172.1	41	106.55	0.613335	0.44684
Ophiostoma	0	0	0	0	0	0	2.6	1.2	1.9	1000	1.8	500.9	8.04238	0.158367	1.6	0	0.8	0	0	0	#NUM!	0.158302
Frigoribacterium	0	0	0	0	0	0	893.4	2.3	447.85	13.9	7.3	10.6	-5.40088	0.164405	4.8	44.6	24.7	20.7	12.1	16.4	-0.590815	0.519072
Phocaeicola	0	0	0	0	0	0	73.2	161.6	117.4	26	158	92	-0.351727	0.609183	85.3	25.4	55.35	150.6	316.3	233.45	2.07646	0.0248609
Acidiphilium	0	0	0	0	2.9	1.45	243.7	20	131.85	128.4	189.4	158.9	0.269222	0.706794	24.3	34.6	29.45	219.5	129.4	174.45	2.56647	0.00519463
Parageobacillus	0	0	0	0	0	0	314.5	34.6	174.55	160.4	192.5	176.45	0.0156191	0.982481	28.4	94.8	61.6	138.3	27.4	82.85	0.427571	0.599477
Microscilla	0	0	0	0	0	0	170.5	9.3	89.9	25.2	42.3	33.75	-1.41343	0.296386	270	262.3	266.15	17.5	193.7	105.6	-1.33363	0.034401
Syntrophobotulus	0	0	0	0	0	0	314.7	66	190.35	150.4	171.6	161	-0.241594	0.704619	33.4	32.6	33	158.9	62.2	110.55	1.74416	0.0499209
Nonlabens	0	0	0	0	0	0	27.9	82.4	55.15	149.2	237.7	193.45	1.81053	0.00995965	147.4	151	149.2	77.8	115.4	96.6	-0.627152	0.00849828
Acetoanaerobium	0	0	0	0	0	0	190.1	17.7	103.9	134.4	201.1	167.75	0.691117	0.297559	7.5	56.8	32.15	293.9	82.6	188.25	2.54976	0.0673254
Pectinatus	0	0	0	0	0	0	12.9	6.4	9.65	20.9	31.5	26.2	1.44097	0.00995018	33.3	459	246.15	16.4	400.6	208.5	-0.23949	0.831233
Lutibacter	0	0	0	0	0	0	17.1	1.3	9.2	844	13.3	428.65	5.54202	0.155228	9	11.5	10.25	35.3	46.7	41	2	0.00079955
Gallibacterium	0	0	0	0	0	0	100.6	102.7	101.65	43.7	10.7	27.2	-1.90193	0.00145794	22.5	91.3	56.9	318.4	288	303.2	2.41377	0.000344368
Spirosoma	0	0	0	0	5.5	2.75	78.1	69.3	73.7	162.7	78.8	120.75	0.712287	0.125523	40.6	32.3	36.45	195	312.3	253.65	2.79885	0.00306387
Solitalea	0	0	0	0	0	0	10.5	37	23.75	0	60.5	30.25	0.349008	0.750327	20	735.6	377.8	12.5	86.4	49.45	-2.93358	0.189017
Thermotoga	0	0	0	0	0	0	86.4	23.5	54.95	20.1	313	166.55	1.59976	0.266432	209	79.4	144.2	185.5	42	113.75	-0.342205	0.614392
Mageeibacillus	0	0	0	0	0	0	24.1	7.7	15.9	83.9	122.8	103.35	2.70044	0.00199716	144.9	21.1	83	151.7	398.5	275.1	1.72877	0.0735464
Orenia	0	0	0	0	0	0	90.4	33.5	61.95	382	44.3	213.15	1.78269	0.200891	2.7	58.2	30.45	326.2	14	170.1	2.48187	0.201803
Fictibacillus	0	0	0	0	0	0	123.3	9.6	66.45	58.5	117.7	88.1	0.406873	0.589922	104.1	92.4	98.25	155.2	285.8	220.5	1.16625	0.031985
Viridibacillus	0	0	0	0	0	0	647.3	36.3	341.8	69.3	58.3	63.8	-2.42152	0.190179	1.8	21.5	11.65	72.2	32.9	52.55	2.17336	0.0321921
Thermicanus	0	0	0	0	0	0	383.5	119.9	251.7	27.2	140.6	83.9	-1.58496	0.112769	7.4	47.1	27.25	200.5	12.7	106.6	1.96788	0.225404
Rubneribacter	0	0	0	0	0	0	665.9	104.8	385.35	31.1	33.8	32.45	-3.56988	0.0948825	9.8	6	7.9	65.5	9.8	37.65	2.25273	0.138643
Exiguobacterium	0	0	0	0	0	0	84.8	17.9	51.35	101.1	35.1	68.1	0.407291	0.570368	20.2	263	141.6	197.2	199.5	198.35	0.486227	0.463563
Sodalis	0	0	0	0	0	0	8	2	5	1	0	0.5	-3.32193	0.0624575	29	860	444.5	14.6	4.1	9.35	-5.57107	0.143907
Shuttleworthia	0	0	0	0	0	0	345.3	56.2	200.75	76.1	59.1	67.6	-1.5703	0.186446	17.7	57.3	37.5	152.3	145.5	148.9	1.98938	0.000656927
Tetrahymena	0	0	0	2	0	1	2.8	0	1.4	10.6	0	5.3	1.92057	0.285332	16	793.7	404.85	57.3	11.4	34.35	-3.55901	0.174811
Corallococcus	0	0	0	1.6	2.7	2.15	239.9	24.1	132	204.4	47.8	126.1	-0.0659697	0.942581	36.9	70.3	53.6	134.8	119.4	127.1	1.24566	0.00228524
Halovenus	0	0	0	0	0	0	4.6	130	67.3	3	500	251.5	1.90188	0.281134	2.7	180	91.35	3.8	50	26.9	-1.7638	0.289971
Haliscomenobacter	0	0	0	0	5.6	2.8	0	0	0	0	0	0	#DIV/0!	#DIV/0!	36	805.5	420.75	15	2.3	8.65	-5.60412	0.137205
Psychrilyobacter	0	0	0	0	0	0	64.4	20	42.2	102	48.8	75.4	0.837322	0.172308	147.7	316.7	232.2	140.4	23.8	82.1	-1.49991	0.0644972
Succinimonas	0	0	0	0	0	0	443.8	30.6	237.2	159.9	10	84.95	-1.48142	0.296391	45.9	15.6	30.75	48	109.1	78.55	1.35302	0.0721442
Clostridiisalibacter	0	0	0	0	0	0	354.5	47.9	201.2	169.2	79.6	124.4	-0.693644	0.451751	10.4	9.7	10.05	182	8.3	95.15	3.24301	0.164907
Eoetvoesia	0	0	0	0	0	0	310	6.1	158.05	1.6	1.4	1.5	-6.71927	0.148904	1	1	1	530	3.2	266.6	8.05853	0.155648
Bilophila	0	0	0	0	0	0	348	22.9	185.45	29.1	48.8	38.95	-2.25134	0.194193	36	125.2	80.6	112.2	130.9	121.55	0.592698	0.194584
Parvibacter	0	0	0	0	0	0	598.6	14.5	306.55	49	47.2	48.1	-2.67201	0.200102	5.5	8.9	7.2	81.6	33.3	57.45	2.99624	0.0228585
Tamlana	0	0	0	0	0	0	28.2	88.3	58.25	16	75.2	45.6	-0.353224	0.630867	144.9	150.9	147.9	96.6	233.2	164.9	0.156969	0.688883
Desulfonispora	0	0	0	0	0	0	213.2	18	115.6	221.4	109.6	165.5	0.51769	0.485085	66.5	92.2	79.35	73.2	38.9	56.05	-0.501516	0.132791
Fibrisoma	0	0	0	0	0	0	280.1	3.4	141.75	0	0	0	#NUM!	0.150627	3.3	17.4	10.35	515.6	9.8	262.7	4.66571	0.159126
Caldanaerobacter	0	0	0	0	0	0	363.8	6.4	185.1	85.1	41.3	63.2	-1.55031	0.305972	42.4	30	36.2	176.3	68.5	122.4	1.75754	0.0512769
Rufibacter	0	0	0	0	0	0	16.4	48	32.2	18.3	124.5	71.4	1.14886	0.287592	24.9	36.1	30.5	146	390.8	268.4	3.1375	0.0282277
Dehalococcoides	0	0	0	0	0	0	95.4	149.3	122.35	235.2	77	156.1	0.351456	0.522761	8.7	45.9	27.3	135.4	53.4	94.4	1.78989	0.0612348
Olegusella	0	0	0	0	0	0	441.4	92.2	266.8	23.1	121.2	72.15	-1.88669	0.136561	10	25.4	17.7	59.1	23.8	41.45	1.22762	0.099509
Defluviitoga	0	0	0	0	0	0	118.3	0	59.15	66.7	0	33.35	-0.826691	0.546429	0	2.2	1.1	566.2	41.4	303.8	8.10947	0.116376
Syntrophorhabdus	0	0	0	0	0	0	14	27.3	20.65	41.4	112.3	76.85	1.8959	0.0541616	98.8	116.3	107.55	104.1	278.6	191.35	0.831206	0.173214
Runella	0	0	0	0	0	0	269.4	19	144.2	243.8	63.2	153.5	0.0901675	0.921915	42	7.6	24.8	79.8	68	73.9	1.57523	0.00946955
Thermosipho	0	0	0	0	0	0	425.4	26.4	225.9	19.4	54.8	37.1	-2.60619	0.177861	40.1	48	44.05	32.5	140	86.25	0.969382	0.246537
Proteiniclasticum	0	0	0	0	0	0	351.1	14.2	182.65	145.1	38	91.55	-0.99645	0.422473	42.4	27.3	34.85	147.8	19.8	83.8	1.26579	0.258639
Schwartzia	0	0	0	0	0	0	111.9	43.6	77.75	63.9	156.6	110.25	0.503864	0.383556	9.4	9.9	9.65	58.5	330.7	194.6	4.33384	0.0781964
Candidatus Arthromitus	0	0	0	0	0	0	146.6	107	126.8	122.9	70.4	96.65	-0.391713	0.18743	65.2	47	56.1	152	72.3	112.15	0.999357	0.076401
Pseudovibrio	0	0	0	0	0	0	3	0	1.5	1.1	0	0.55	-1.44746	0.361249	15	723.5	369.25	25.3	3.4	14.35	-4.68548	0.157868
Tindallia	0	0	0	0	0	0	255.9	41.9	148.9	17	109.7	63.35	-1.23293	0.2727	28.8	114.5	71.65	174.2	22.3	98.25	0.455491	0.625224
Adlercreutzia	0	0	0	0	0	0	509.3	60.4	284.85	50.3	62.3	56.3	-2.339	0.152671	7.6	12.7	10.15	53.1	5.1	29.1	1.51954	0.24545
Desulfurobacterium	0	0	0	0	0	0	150.5	2	76.25	50.2	150.2	100.2	0.394073	0.667162	26.1	148.4	87.25	114	115.8	114.9	0.397152	0.477341
Jonquetella	0	0	0	0	0	0	47.9	4.9	26.4	40.1	0	20.05	-0.396936	0.7273	32.9	338.2	185.55	226.1	66.2	146.15	-0.344358	0.712303
Altibacter	0	0	0	0	0	0	0	0	0	0	0	0	#DIV/0!	#DIV/0!	39	710	374.5	5.3	1	3.15	-6.89347	0.127699
Candidatus Borkfalkia	0	0	0	0	0	0	163	30.9	96.95	196.2	29.1	112.65	0.216535	0.811064	28.2	33.2	30.7	137.9	134.4	136.15	2.14889	4.6671e-07
Candidatus Endobugula	0	0	0	0	0	0	2.1	0	1.05	720	0	360	8.42146	0.159242	2.4	21	11.7	0	1.5	0.75	-3.96347	0.111862
Halocella	0	0	0	0	0	0	201.2	9.1	105.15	72	11.6	41.8	-1.33087	0.337064	23	7.7	15.35	179.9	230.9	205.4	3.74213	0.000245893
Xenorhabdus	0	0	0	0	0	0	192.2	26.3	109.25	89.6	15.8	52.7	-1.05176	0.341361	40.4	201.7	121.05	64.1	103.6	83.85	-0.52972	0.481084
Fretibacterium	0	0	0	0	0	0	70	15.3	42.65	81.6	114.4	98	1.20024	0.0396977	46.7	88.8	67.75	142.2	172.1	157.15	1.21385	0.00388868
Fusibacter	0	0	0	0	0	0	402.1	15	208.55	61.6	43.3	52.45	-1.99138	0.235389	5.5	15.1	10.3	167.8	14.4	91.1	3.14481	0.142699
Obolenskvirus	0	0	0	2.6	5.5	4.05	1.2	84	42.6	525	93.5	309.25	2.85985	0.103382	0	1	0.5	0	6	3	2.58496	0.227622
Gracilibacter	0	0	0	0	0	0	165	9.7	87.35	130.9	39.8	85.35	-0.0334165	0.971149	20	23.4	21.7	203.4	117.2	160.3	2.88501	0.00510484
Aureibaculum	0	0	0	0	1	0.5	640	1.2	320.6	3.6	7.6	5.6	-5.8392	0.162792	3.8	7.6	5.7	0	41	20.5	1.84659	0.281049
Galaxyvirus	0	0	0	0	0	0	0	561	280.5	24.5	2.4	13.45	-4.38232	0.174755	10.3	27.3	18.8	60.8	14.5	37.65	1.00192	0.256122
Ohtaekwangia	0	0	0	0	0	0	1	0	0.5	2.9	3.7	3.3	2.72247	0.00162925	13	670	341.5	3.8	1.8	2.8	-6.93031	0.148672
Candidatus Vecturithrix	0	0	0	0	0	0	2.2	176	89.1	21.9	250.4	136.15	0.6117	0.600571	52	40	46	98.5	46.6	72.55	0.657342	0.159325
Alkalibaculum	0	0	0	0	0	0	62.7	36.4	49.55	147.2	75.8	111.5	1.17009	0.0478102	62.9	24.3	43.6	166.8	107.2	137	1.65178	0.0103664
Candidatus Magnetoglobus	0	0	0	0	0	0	270.2	2.5	136.35	19	70	44.5	-1.61544	0.307834	2.4	91	46.7	214.8	3.9	109.35	1.22746	0.396482
Rothia	0	0	0	0	9.2	4.6	215.8	229.3	222.55	32.9	81.2	57.05	-1.96383	0.000334106	24.3	35	29.65	31.4	13	22.2	-0.417472	0.292043
Kallipyga	0	0	0	0	0	0	46.2	18.5	32.35	68.8	25.3	47.05	0.540429	0.379333	12	12	12	401.8	86.4	244.1	4.34637	0.0633591
Ferruginibacter	0	0	0	0	0	0	1.2	0	0.6	1.6	5.1	3.35	2.48113	0.0616736	27.5	630	328.75	3.2	1.6	2.4	-7.09781	0.133843
Pradoshia	0	0	0	0	0	0	96.2	21.6	58.9	174.6	86.2	130.4	1.1466	0.0989456	53.6	93	73.3	105.3	35.8	70.55	-0.0551671	0.910833
Anaerobiospirillum	0	0	0	0	0	0	0	13	6.5	12.9	2	7.45	0.196801	0.855643	157.3	164.5	160.9	23.4	292.5	157.95	-0.0266964	0.971537
Desulfonauticus	0	0	0	0	0	0	385.6	2.7	194.15	161.2	15.3	88.25	-1.1375	0.42124	3.6	16.6	10.1	66.8	4.8	35.8	1.8256	0.23262
Caldisalinibacter	0	0	0	0	0	0	322.6	2	162.3	49.9	7.1	28.5	-2.50963	0.225142	1.5	25.4	13.45	235.5	12.5	124	3.20466	0.162914
Parascardovia	0	0	0	0	0	0	54.6	0	27.3	80.9	62.5	71.7	1.39307	0.0558376	1.4	15.7	8.55	430	10.6	220.3	4.6874	0.155385
Negadavirga	0	0	0	0	4.9	2.45	4.2	81	42.6	0	0	0	#NUM!	0.127053	370	1.8	185.9	23	170	96.5	-0.945926	0.478366
Paraliobacillus	0	0	0	0	0	0	51.8	53.3	52.55	140	171.2	155.6	1.56608	0.000334481	49.3	32.8	41.05	102.9	53.4	78.15	0.928864	0.0694602
Inordinaticella	0	0	0	0	0	0	62.6	71.2	66.9	51.2	206.5	128.85	0.945614	0.239776	32.8	55.6	44.2	62.7	111.8	87.25	0.981109	0.0511245
Garciella	0	0	0	0	2.3	1.15	281.8	21.9	151.85	91.4	110	100.7	-0.592583	0.533813	5.6	4.1	4.85	93.8	39.5	66.65	3.78055	0.0169446
Defluviitalea	0	0	0	0	0	0	190.7	53	121.85	45.6	115.1	80.35	-0.600736	0.404085	23.4	59.6	41.5	87.7	74.2	80.95	0.96392	0.0240752
Mesotoga	0	0	0	0	0	0	171.4	52.7	112.05	57.4	93.7	75.55	-0.568639	0.365974	36.4	38.2	37.3	103.2	92.9	98.05	1.39434	3.59723e-05
Winogradskyella	0	0	0	0	0	0	47.7	6.2	26.95	56.6	86.3	71.45	1.40665	0.0391379	10.9	14.6	12.75	85.5	336.9	211.2	4.05004	0.0522168
Marinilabilia	0	0	0	0	0	0	11.2	35	23.1	17.3	46.3	31.8	0.461134	0.466805	78.1	81.6	79.85	194.7	177.3	186	1.21994	3.20658e-05
Johnsonella	0	0	0	0	0	0	83.7	187.7	135.7	32.9	22.7	27.8	-2.28726	0.0232331	53.8	33.8	43.8	145.9	75.9	110.9	1.34026	0.0331267
Leeuwenhoekiella	0	0	0	0	0	0	31.3	30.4	30.85	16	110.6	63.3	1.03694	0.300476	81.7	31	56.35	194.2	138.8	166.5	1.56303	0.00707579
Ilyobacter	0	0	0	0	0	0	3.7	1.8	2.75	4.5	21.8	13.15	2.25756	0.107228	287.2	297.8	292.5	8.9	6	7.45	-5.29505	9.19738e-08
Coprothermobacter	0	0	0	0	0	0	7.7	1.4	4.55	550	1.9	275.95	5.9224	0.161457	10.8	5.4	8.1	47.8	0	23.9	1.56102	0.318731
Planifilum	0	0	0	0	0	0	76	5.5	40.75	2.4	5.9	4.15	-3.29562	0.146891	11	491.3	251.15	12	13.7	12.85	-4.28871	0.160795
Mariniphaga	0	0	0	0	4.8	2.4	85.6	78	81.8	15.1	30.4	22.75	-1.84623	0.000278804	111.2	3.2	57.2	92.1	195.6	143.85	1.33048	0.115242
Candidatus Methanomethylophilus	0	0	0	0	0	0	521.2	6	263.6	15.8	1.1	8.45	-4.96326	0.161515	3.7	24.2	13.95	32.5	2.6	17.55	0.331206	0.748172
Spirochaeta	0	0	0	0	0	0	9.7	540	274.85	7.3	16.6	11.95	-4.52356	0.161098	4.9	0	2.45	8.6	18	13.3	2.44057	0.0238919
Methylomusa	0	0	0	0	0	0	188.2	45.4	116.8	58.1	76.8	67.45	-0.79215	0.300898	71.1	61.4	66.25	57.3	45.7	51.5	-0.363348	0.0278094
Candidatus Scalindua	0	0	0	0	0	0	311.9	9.6	160.75	241.6	2.9	122.25	-0.394984	0.746602	0	2.7	1.35	18.7	16	17.35	3.6839	0.00013098
Gilliamella	0	0	0	0	0	0	332.9	1.6	167.25	87.2	16.2	51.7	-1.69377	0.302894	28.3	26	27.15	64.6	42.9	53.75	0.985313	0.0134488
Amphibacillus	0	0	0	0	0	0	49.4	48.5	48.95	134.2	70.6	102.4	1.06483	0.0436358	27.4	54.4	40.9	144.3	65.8	105.05	1.3609	0.0554047
Firehammervirus	0	0	0	0	0	0	70.6	64	67.3	6.4	83.5	44.95	-0.582285	0.373675	1.6	210.3	105.95	63.1	90.8	76.95	-0.46139	0.658142
Legionella	0	0	0	0	6.2	3.1	185.2	42	113.6	31.1	76.5	53.8	-1.07828	0.239997	4	17.1	10.55	201	24.9	112.95	3.42037	0.114959
Rathayibacter	0	0	0	0	1.5	0.75	9.6	332.6	171.1	12.3	14.4	13.35	-3.67993	0.165943	18.1	99.5	58.8	64.6	34	49.3	-0.254229	0.724338
Apibacter	0	0	0	0	0	0	40.5	66	53.25	59.9	66.7	63.3	0.249424	0.257561	101.2	103.1	102.15	101.4	44.9	73.15	-0.481759	0.150203
Aneurinibacillus	0	0	0	0	0	0	86.9	36.6	61.75	34.3	38.9	36.6	-0.754595	0.159641	19	104.2	61.6	91.9	167.8	129.85	1.07584	0.106987
Flexilinea	0	0	0	0	0	0	77.5	32.4	54.95	88.9	69.6	79.25	0.528291	0.161313	22.2	12.6	17.4	235.5	39.6	137.55	2.9828	0.101106
Serpentinicella	0	0	0	0	0	0	280.4	6.3	143.35	158.1	9.5	83.8	-0.77452	0.544382	2.6	0	1.3	108	9.8	58.9	5.50168	0.112062
Aeribacillus	0	0	0	0	0	0	160.2	14.5	87.35	47	48.6	47.8	-0.869797	0.400317	11	68.7	39.85	104.7	117.8	111.25	1.48115	0.0139159
Alkalibacter	0	0	0	0	0	0	154.6	11.8	83.2	114.9	152.1	133.5	0.682184	0.303102	13.6	14.6	14.1	92	18.3	55.15	1.96767	0.125919
Paramaledivibacter	0	0	0	0	0	0	58.1	29.1	43.6	56.1	144.4	100.25	1.2012	0.10232	1.8	19.9	10.85	253.2	8.5	130.85	3.59215	0.165485
Halorubrum	0	0	0	0	0	0	40.2	3	21.6	0	77.5	38.75	0.843165	0.527528	55	263.8	159.4	14	116.4	65.2	-1.28971	0.233225
Adhaeribacter	0	0	0	0	3.6	1.8	33.5	1.8	17.65	131.8	25.9	78.85	2.15944	0.127589	84.5	124	104.25	42.3	118.8	80.55	-0.372091	0.394296
Fipvunavirus	0	0	0	0	0	0	0	0	0	0	0	0	#DIV/0!	#DIV/0!	1.8	3	2.4	560	0	280	6.86625	0.161077
Niabella	0	0	0	0	6.8	3.4	34.8	140	87.4	30.3	26.8	28.55	-1.61414	0.124838	171.7	73.6	122.65	33.3	41.3	37.3	-1.7173	0.0397886
Aquimarina	0	0	0	0	1	0.5	26.1	28.1	27.1	118.3	31.6	74.95	1.46764	0.128547	45	51.3	48.15	120.5	135.9	128.2	1.41279	7.59416e-05
Anaerosphaera	0	0	0	0	0	0	57.6	38.7	48.15	168.4	48.6	108.5	1.17209	0.159848	29.7	82.7	56.2	85.1	41.3	63.2	0.169354	0.742131
Saprospira	0	0	0	0	3.2	1.6	0	0	0	0	0	0	#DIV/0!	#DIV/0!	0	3.2	1.6	540	1.7	270.85	7.40328	0.158189
Anaerosalibacter	0	0	0	0	0	0	48.6	56.9	52.75	110.7	39.3	75	0.50772	0.34398	1.3	27.7	14.5	169.2	93.3	131.25	3.17819	0.00731925
Eufriesea	0	0	0	0	0	0	0	0	0	0	0	0	#DIV/0!	#DIV/0!	2.7	540	271.35	2.6	1.2	1.9	-7.15801	0.157352
Rodentibacter	0	0	0	0	0	0	5.4	1.4	3.4	30.7	22.5	26.6	2.96782	0.000916387	62.3	71.9	67.1	287	54.9	170.95	1.34919	0.196389
Schizotequatrovirus	0	0	0	0	0	0	4.1	140	72.05	17	1.4	9.2	-2.96929	0.186688	0	50.5	25.25	51	270.6	160.8	2.67091	0.105561
Gorillibacterium	0	0	0	0	0	0	151.9	4.3	78.1	119.7	23.2	71.45	-0.128389	0.902374	28.3	1	14.65	114.1	89.6	101.85	2.79747	0.00118572
Filifactor	0	0	0	0	0	0	16	202	109	20.8	2.1	11.45	-3.25091	0.144938	27.3	37.9	32.6	109.4	114.9	112.15	1.78249	2.08983e-05
Levyella	0	0	0	0	0	0	43.1	58.3	50.7	155.2	42.8	99	0.965443	0.214199	12.6	24.4	18.5	170.6	20.7	95.65	2.37024	0.15014
Dysosmobacter	0	0	0	0	0	0	24.2	72.6	48.4	150.3	80.3	115.3	1.25231	0.0528151	19.7	11	15.35	111.3	53.8	82.55	2.42703	0.016091
Weeksella	0	0	0	0	8.5	4.25	21.7	13.3	17.5	18.8	62.1	40.45	1.20878	0.145822	101	187.6	144.3	23	82.8	52.9	-1.44773	0.039608
Miniphocibacter	0	0	0	0	0	0	22.4	31.6	27	27.4	92.8	60.1	1.15441	0.157547	21.6	172.6	97.1	104.2	41.2	72.7	-0.417516	0.632682
Anaeromyces	0	0	0	0	0	0	153.8	8.3	81.05	124.1	7.1	65.6	-0.305116	0.788611	25.4	3.7	14.55	164.8	24.3	94.55	2.70006	0.123052
Formosa	0	0	0	0	0	0	31.4	4.6	18	36.6	164	100.3	2.47825	0.0937056	39.1	18.8	28.95	68.6	147.6	108.1	1.90073	0.0282662
Desulfuromonas	0	0	0	0	0	0	169	21.4	95.2	151.7	11.7	81.7	-0.220625	0.829463	84.1	33.4	58.75	35.2	4.2	19.7	-1.57639	0.0851318
Edaphobacillus	0	0	0	0	0	0	498.5	1.4	249.95	2.3	1.5	1.9	-7.0395	0.158949	0	0	0	2.2	3.8	3	#DIV/0!	0.00289796
Flagellimonas	0	0	0	1.9	0	0.95	12.9	0	6.45	37.2	32	34.6	2.4234	0.00217918	21.9	96	58.95	206.6	98.8	152.7	1.37314	0.0680175
Tepidimicrobium	0	0	0	0	0	0	97.6	11.7	54.65	167.2	34.1	100.65	0.881054	0.37137	12.6	55.2	33.9	105.3	15.5	60.4	0.833263	0.407966
Andreesenia	0	0	0	0	0	0	265.1	3.5	134.3	18.7	25.3	22	-2.60988	0.211319	23.5	59.7	41.6	71.4	23.9	47.65	0.195893	0.743348
Heliophilum	0	0	0	0	0	0	3.6	0	1.8	9.9	320	164.95	6.51789	0.142477	2	0	1	26	129.2	77.6	6.27798	0.0619303
Friunavirus	0	0	0	0	7.7	3.85	217	0	108.5	3.7	0	1.85	-5.87403	0.163918	5.8	242	123.9	0	14.4	7.2	-4.10504	0.162756
Methanobacterium	0	0	0	0	0	0	137.1	4.8	70.95	71.4	49.3	60.35	-0.233449	0.797828	71.9	14	42.95	109.6	28.5	69.05	0.684983	0.415551
Parasutterella	0	0	0	0	0	0	20.4	22	21.2	23.6	43.8	33.7	0.668684	0.0994297	105.1	134.3	119.7	25.4	110.9	68.15	-0.812638	0.119278
Thornevirus	0	0	0	0	0	0	0	0	0	12.9	2.1	7.5	#DIV/0!	0.0739042	1.4	32.3	16.85	306	128.8	217.4	3.68953	0.0181119
Anaerophaga	0	0	0	0	0	0	27.9	170	98.95	18.4	48.6	33.5	-1.56254	0.19362	156.1	21.5	88.8	15	24.1	19.55	-2.18339	0.150003
Paenisporosarcina	0	0	0	0	0	0	31.4	65.1	48.25	75.8	66.2	71	0.55729	0.0877373	44	70.9	57.45	92.3	34.5	63.4	0.142176	0.762664
Domibacillus	0	0	0	0	0	0	43.5	11.2	27.35	24.6	16.8	20.7	-0.40191	0.526291	11.3	171.8	91.55	100.3	95.1	97.7	0.0937987	0.900863
Nosocomiicoccus	0	0	0	0	2.8	1.4	3.7	0	1.85	0	3	1.5	-0.302563	0.811635	2	3.8	2.9	38.6	418.3	228.45	6.29968	0.108732
Riemerella	0	0	0	0	4.3	2.15	62	3	32.5	37.9	20.5	29.2	-0.154471	0.861613	202.5	66.1	134.3	19.4	56.4	37.9	-1.82519	0.0774222
Terrimonas	0	0	0	0	0	0	0	120	60	13	0	6.5	-3.20645	0.199476	129	76.6	102.8	8.7	122.8	65.75	-0.644777	0.364474
Phimunavirus	0	0	0	0	0	0	409	1.8	205.4	5.6	2.2	3.9	-5.71882	0.161658	0	38	19	13	0	6.5	-1.54749	0.341641
Sebaldella	0	0	0	0	0	0	152	69.4	110.7	24.7	18.2	21.45	-2.36761	0.0202712	26.3	93	59.65	57.6	27.3	42.45	-0.490758	0.461681
Proteocatella	0	0	0	0	0	0	47.8	74.9	61.35	56.8	33.6	45.2	-0.440741	0.191903	21.3	35.5	28.4	131.7	51.8	91.75	1.69182	0.0538599
Arachidicoccus	0	0	0	0	0	0	61.4	0	30.7	0	6.6	3.3	-3.2177	0.199103	76.6	162.6	119.6	7.4	137.2	72.3	-0.72615	0.352021
Lucifera	0	0	0	0	0	0	62.6	24.6	43.6	91.3	20.1	55.7	0.353349	0.630922	126.6	37.3	81.95	50.1	39.1	44.6	-0.8777	0.223815
Sedimentisphaera	0	0	0	0	0	0	275	20	147.5	104	17.6	60.8	-1.27857	0.327127	0	0	0	32.2	2.7	17.45	#DIV/0!	0.109802
Actinotignum	0	0	0	0	2.5	1.25	90.9	108	99.45	13.6	112.7	63.15	-0.655189	0.279305	14.2	44.4	29.3	26.8	37.1	31.95	0.124915	0.787869
Haloplasma	0	0	0	0	0	0	158.3	10.5	84.4	13.6	17.3	15.45	-2.44964	0.1815	34.2	49.8	42	82.9	80.9	81.9	0.963474	0.00092463
Thermoactinomyces	0	0	0	0	0	0	11.4	63.9	37.65	29.8	99.3	64.55	0.777767	0.34495	25.4	65.6	45.5	66.4	82.7	74.55	0.712342	0.0811509
Succinispira	0	0	0	0	0	0	10.9	4.5	7.7	32.2	83.1	57.65	2.90439	0.0279688	80.6	128.6	104.6	50.1	50.3	50.2	-1.05912	0.0171615
Anaeromicrobium	0	0	0	0	0	0	268.2	3.9	136.05	38.1	31.1	34.6	-1.97529	0.254525	7.4	8.8	8.1	67.8	13.7	40.75	2.33081	0.104839
Methanocorpusculum	0	0	0	0	0	0	31.3	17.8	24.55	146.3	30.4	88.35	1.84751	0.131129	42.8	93	67.9	24	46.7	35.35	-0.941701	0.110111
Actinobacillus	0	0	0	0	0	0	46.1	54.5	50.3	27.6	97	62.3	0.308674	0.584088	39.5	22.1	30.8	106	38.9	72.45	1.23406	0.105858
Dendrosporobacter	0	0	0	0	0	0	352.7	0	176.35	17.8	2.6	10.2	-4.1118	0.17836	6.7	2.2	4.45	15.2	29.4	22.3	2.32517	0.0142479
Senegalia	0	0	0	0	0	0	79.9	21.1	50.5	50.7	43	46.85	-0.108234	0.841587	12.9	19.6	16.25	152.8	45	98.9	2.60553	0.056934
Gracilibacillus	0	0	0	0	0	0	62.9	16	39.45	104.9	17.9	61.4	0.638213	0.484612	29.3	32.8	31.05	69.1	88.9	79	1.34726	0.0011715
Nubsella	0	0	0	0	0	0	6.2	140	73.1	13	0	6.5	-3.49136	0.161265	103.4	5.2	54.3	29.4	124.5	76.95	0.502969	0.596722
Synergistes	0	0	0	0	0	0	176.3	28.3	102.3	82.9	37	59.95	-0.770974	0.39737	21.9	4.2	13.05	57.1	10.8	33.95	1.37936	0.217911
Granulicatella	0	0	0	0	0	0	191.7	43.2	117.45	43.9	10.2	27.05	-2.11835	0.108884	10.7	7.9	9.3	89.6	13.5	51.55	2.47067	0.126988
Metaprevotella	0	0	0	0	0	0	8.3	1.4	4.85	17.9	27.7	22.8	2.23298	0.00656995	77.6	14	45.8	191.9	70.3	131.1	1.51725	0.0976237
Melghiribacillus	0	0	0	0	0	0	112.2	0	56.1	25	0	12.5	-2.16607	0.259166	11.7	0	5.85	153.2	105.1	129.15	4.46447	0.000992026
Moorella	0	0	0	0	0	0	71.1	41.3	56.2	71	43.3	57.15	0.0241834	0.939418	13.2	23.4	18.3	83.3	59.2	71.25	1.96105	0.00218155
Desulfofundulus	0	0	0	0	0	0	289.1	23.6	156.35	18.2	32.8	25.5	-2.61621	0.163455	20	7	13.5	7.2	5.8	6.5	-1.05445	0.137262
Mucor	0	0	0	0	0	0	167.3	121	144.15	11.5	30.8	21.15	-2.76884	0.0010533	9.4	4	6.7	19.9	39.8	29.85	2.1555	0.0177026
Desulfovirgula	0	0	0	0	0	0	186.6	4.7	95.65	113.4	0	56.7	-0.754416	0.56321	0	1.4	0.7	81.1	15.6	48.35	6.11002	0.0653921
Macrococcus	0	0	0	0	0	0	18	70.4	44.2	33.5	46.9	40.2	-0.136851	0.81044	14	69.9	41.95	100.9	46.3	73.6	0.811035	0.233246
Neocallimastix	0	0	0	0	0	0	65.3	3	34.15	134.3	66.5	100.4	1.5558	0.0673077	58.7	9.9	34.3	25.9	33.1	29.5	-0.217494	0.753
Ornithinibacillus	0	0	0	0	0	0	58.8	28	43.4	15	69.6	42.3	-0.0370374	0.954446	52	151.1	101.55	14.3	7.8	11.05	-3.20007	0.0342925
Halolactibacillus	0	0	0	0	0	0	124.5	35	79.75	60.8	9.5	35.15	-1.18196	0.208574	22.3	52	37.15	70	19.6	44.8	0.270137	0.674035
Fontibacillus	0	0	0	0	0	0	98.2	28.6	63.4	24.2	104.3	64.25	0.0192136	0.979192	8.5	3.3	5.9	106.8	18.7	62.75	3.41083	0.0894653
Fenollaria	0	0	0	0	0	0	6.8	4.9	5.85	42.1	34.8	38.45	2.71648	0.000115967	0	98.6	49.3	160.7	43.8	102.25	1.05244	0.29656
Piromyces	0	0	0	0	0	0	42.3	49.7	46	36.5	25	30.75	-0.581047	0.0181005	32.7	17	24.85	140.9	45.1	93	1.90398	0.0718377
Thermobacillus	0	0	0	0	0	0	41.1	29	35.05	92.2	51.3	71.75	1.03356	0.0407118	10.5	10	10.25	111.4	41.6	76.5	2.89984	0.030277
Acidaminobacter	0	0	0	0	0	0	63.7	7.4	35.55	52.1	28.2	40.15	0.17555	0.807316	20.5	110.8	65.65	77.6	23.1	50.35	-0.382803	0.641713
Candidatus Methanofastidiosum	0	0	0	0	0	0	105	8.5	56.75	51.7	35.8	43.75	-0.375337	0.669107	25.9	43.6	34.75	50.9	61.6	56.25	0.69484	0.0227386
Caldibacillus	0	0	0	0	0	0	47.6	2	24.8	13.1	32.6	22.85	-0.118146	0.898239	24.7	59.5	42.1	136.5	65.5	101	1.26246	0.0612985
Fervidicella	0	0	0	0	0	0	27.2	2.5	14.85	26.2	105.7	65.95	2.15091	0.100621	17.4	48.7	33.05	121.4	30.3	75.85	1.1985	0.198597
Dyadobacter	0	0	0	0	0	0	9	28.3	18.65	30.8	83	56.9	1.60925	0.0759207	60.9	33.5	47.2	84.6	47.4	66	0.483679	0.231464
Syntrophaceticus	0	0	0	0	0	0	118.6	23.6	71.1	54.3	33.6	43.95	-0.693986	0.388167	25.8	9.4	17.6	44.9	64.4	54.65	1.63465	0.0072966
Chlorovirus	0	0	0	0	0	0	14.7	0	7.35	10.4	72.1	41.25	2.48858	0.137755	48.5	89.9	69.2	126.4	12.1	69.25	0.00104203	0.998931
Candidatus Pelagibacter	0	0	0	0	0	0	124.7	0	62.35	30	0	15	-2.05543	0.270098	16.6	93.3	54.95	54.1	54.7	54.4	-0.0145128	0.981373
Methanomassiliicoccus	0	0	0	0	0	0	89.4	6.5	47.95	48.7	46.3	47.5	-0.0136033	0.985904	12	78.2	45.1	85.8	3.8	44.8	-0.0096287	0.992604
Rickettsia	0	0	0	0	0	0	204	2.2	103.1	7.6	9.2	8.4	-3.61751	0.179367	106	0	53	21	13.6	17.3	-1.61522	0.309173
Candidatus Termititenax	0	0	0	0	0	0	51.6	4.2	27.9	4.5	8.1	6.3	-2.14684	0.190591	12.2	204.2	108.2	63.3	14.6	38.95	-1.47401	0.292525
Suicoccus	0	0	0	0	0	0	4.6	0	2.3	9.8	145.5	77.65	5.07728	0.12692	39	88.6	63.8	57.1	17	37.05	-0.784083	0.219926
Cylindrospermopsis	0	0	0	0	0	0	37	66	51.5	2.4	120	61.2	0.248959	0.795206	0	26.6	13.3	3.2	101.1	52.15	1.97124	0.255317
Bartonella	0	0	0	0	0	0	69.2	15.1	42.15	9.6	138.1	73.85	0.809065	0.474972	1.4	9.1	5.25	92.3	20.3	56.3	3.42275	0.0710383
Muricauda	0	0	0	0	0	0	39.4	26	32.7	58.2	49.6	53.9	0.720995	0.00993822	15.9	25.4	20.65	56.9	82.7	69.8	1.75709	0.00345661
Thermotalea	0	0	0	0	0	0	65.8	31	48.4	53.1	14.2	33.65	-0.524401	0.383035	25.8	34.1	29.95	116.5	10.7	63.6	1.08647	0.333707
Sepunavirus	0	0	0	0	0	0	35.8	40	37.9	0	19.3	9.65	-1.9736	0.00773607	40.6	129.4	85	54.7	30	42.35	-1.0051	0.184212
Paraglaciecola	0	0	0	0	0	0	209	0	104.5	82.2	14.5	48.35	-1.11192	0.42597	0	0	0	33	10	21.5	#DIV/0!	0.0317285
Pontibacter	0	0	0	0	0	0	81.8	0	40.9	32.4	21.3	26.85	-0.607179	0.587157	67.7	7.5	37.6	81.2	56.7	68.95	0.874818	0.170061
Desulfuribacillus	0	0	0	0	0	0	62.2	194.7	128.45	21.4	26.8	24.1	-2.4141	0.0526662	0	14.2	7.1	29	0	14.5	1.03016	0.471702
Ndongobacter	0	0	0	0	0	0	16	39	27.5	17.3	33.1	25.2	-0.126008	0.789414	12	49.5	30.75	110.4	69.7	90.05	1.55014	0.0206207
Ammoniphilus	0	0	0	0	0	0	18.4	144.3	81.35	25.8	2.8	14.3	-2.50813	0.143739	12.9	80.9	46.9	60.5	1	30.75	-0.609002	0.569331
Candidatus Magnetobacterium	0	0	0	0	0	0	18.3	30.3	24.3	25.6	8.1	16.85	-0.528208	0.290754	29.3	1.9	15.6	204.4	27.9	116.15	2.89637	0.122943
Petrotoga	0	0	0	0	0	0	25.9	3.2	14.55	52.8	68	60.4	2.05353	0.0043566	34.8	46.9	40.85	92.8	21.2	57	0.480626	0.484023
Tsarbombavirus	0	0	0	0	0	0	88	3.1	45.55	29	59.1	44.05	-0.048309	0.956766	4.5	140	72.25	14.1	6.3	10.2	-2.82443	0.188432
Thermoflexibacter	0	0	0	0	0	0	19	0	9.5	0	0	0	#NUM!	0.158302	1.5	3.4	2.45	310	10	160	6.02915	0.143011
Saprolegnia	0	0	0	0	0	0	340	0	170	3	0	1.5	-6.82443	0.161171	0	0	0	0	0	0	#DIV/0!	#DIV/0!
Pecentumvirus	0	0	0	0	0	0	17	1.4	9.2	0	270.9	135.45	3.87998	0.182312	13	4.1	8.55	0	36	18	1.074	0.42723
Carboxydothermus	0	0	0	0	0	0	46.7	2	24.35	20.2	7.2	13.7	-0.829746	0.472419	83.8	70	76.9	79.4	27.9	53.65	-0.519405	0.205412
Klosneuvirus	0	0	0	0	0	0	41.9	66	53.95	19.4	48	33.7	-0.678874	0.133959	13.2	36	24.6	71.2	35.4	53.3	1.11548	0.0791718
Parachlamydia	0	0	0	0	0	0	69.1	24	46.55	0	53.8	26.9	-0.791175	0.387146	23	140	81.5	11.7	8.5	10.1	-3.01244	0.102121
Wolbachia	0	0	0	0	0	0	89.6	0	44.8	38.3	33.6	35.95	-0.317507	0.749782	20.1	9.2	14.65	116	22.6	69.3	2.24195	0.114375
Ficleduovirus	0	0	0	0	0	0	244.9	0	122.45	53	3.9	28.45	-2.10569	0.262309	27	0	13.5	0	0	0	#NUM!	0.158302
Ichthyobacterium	0	0	0	0	0	0	3.7	57.7	30.7	7.5	17	12.25	-1.32546	0.308517	22	210	116	2.2	7	4.6	-4.65635	0.109442
Nitrosomonas	0	0	0	0	15.9	7.95	227.3	0	113.65	2.7	0	1.35	-6.39549	0.162183	2.8	6.6	4.7	51.3	19	35.15	2.90279	0.0315744
Natronolimnobius	0	0	0	0	0	0	323.5	0	161.75	0	0	0	#NUM!	0.158302	0	0	0	0	0	0	#DIV/0!	#DIV/0!
Thermoanaerosceptrum	0	0	0	0	0	0	106.3	27.5	66.9	69.9	12.2	41.05	-0.704624	0.411091	13.7	24.1	18.9	47.4	21.6	34.5	0.86821	0.123995
Mapvirus	0	0	0	0	0	0	150	0	75	1.1	0	0.55	-7.09132	0.160681	0	1.4	0.7	170	0	85	6.92396	0.160977
Elusimicrobium	0	0	0	0	0	0	0	2.2	1.1	4.5	30.3	17.4	3.98351	0.094676	1	3	2	87	191.9	139.45	6.1236	0.0105117
Pediococcus	0	0	0	0	0	0	75.2	3.5	39.35	41.2	34	37.6	-0.065631	0.936998	5.1	50.4	27.75	73.3	36.6	54.95	0.985632	0.181364
Cyclobacterium	0	0	0	0	3	1.5	14	0	7	0	30.8	15.4	1.1375	0.438244	89	128.5	108.75	39.4	13.6	26.5	-2.03695	0.00379107
Aureispira	0	0	0	0	1	0.5	11	83.7	47.35	9.2	98.6	53.9	0.186921	0.853497	1.5	0	0.75	102	9.4	55.7	6.21464	0.109023
Corchorus	0	0	0	0	2.2	1.1	69	38	53.5	38	58	48	-0.156504	0.632782	1.8	7.3	4.55	92	9	50.5	3.47234	0.128216
Sulfurimonas	0	0	0	0	0	0	0	3	1.5	98.8	13	55.9	5.21981	0.0931695	9.4	135.3	72.35	39.3	15.8	27.55	-1.39294	0.292299
Trichomonas	0	0	0	0	0	0	7.6	3	5.3	116.3	71	93.65	4.14321	0.00255125	11.3	9.2	10.25	86.5	8.4	47.45	2.21078	0.174411
Bastillevirus	0	0	0	0	0	0	0	0	0	6.3	276	141.15	#DIV/0!	0.144049	0	0	0	6.1	23.6	14.85	#DIV/0!	0.0424087
Thermohalobacter	0	0	0	0	0	0	28	4.2	16.1	95.7	14.7	55.2	1.77761	0.183903	10.4	7	8.7	121.6	28	74.8	3.10395	0.0708467
Candidatus Electrothrix	0	0	0	0	0	0	6.3	0	3.15	63	0	31.5	3.32193	0.195818	85	122.8	103.9	12.6	19.6	16.1	-2.69006	0.00138093
Keratinibaculum	0	0	0	0	0	0	106.8	4.3	55.55	15.6	30.5	23.05	-1.26902	0.338174	0	1	0.5	149.7	0	74.85	7.22593	0.160467
Avibacterium	0	0	0	1	0	0.5	15.9	15	15.45	93.9	38.8	66.35	2.10249	0.0329126	27.9	62	44.95	21.6	31.7	26.65	-0.754186	0.14925
Indibacter	0	0	0	0	0	0	2.2	17	9.6	220	2.1	111.05	3.53203	0.182876	3.8	0	1.9	50	12	31	4.0282	0.057604
Phoenicibacter	0	0	0	0	0	0	101	46.4	73.7	28.4	12.2	20.3	-1.86018	0.0314346	1.3	4	2.65	81.1	26.1	53.6	4.33817	0.0327395
Larkinella	0	0	0	0	3.2	1.6	17.4	2	9.7	25.2	25	25.1	1.37163	0.0257283	6.4	0	3.2	61.6	159.4	110.5	5.10983	0.0192277
Thermosporothrix	0	0	0	0	0	0	2.2	84	43.1	15.2	11.1	13.15	-1.71263	0.273984	0	3.9	1.95	154.4	29	91.7	5.55538	0.0683507
Lascolabacillus	0	0	0	0	0	0	13.4	0	6.7	10.8	0	5.4	-0.311202	0.806503	1	1.8	1.4	67.7	200	133.85	6.57905	0.025631
Sulfobacillus	0	0	0	0	0	0	23.7	10.4	17.05	232.1	7	119.55	2.80977	0.190457	0	15.8	7.9	5.4	0	2.7	-1.54889	0.341381
Terribacillus	0	0	0	0	0	0	24	11.2	17.6	49.4	44.5	46.95	1.41555	0.00176244	11	48.5	29.75	81.1	23.2	52.15	0.809778	0.323582
Ureibacillus	0	0	0	0	0	0	2.1	3.9	3	31.5	8.6	20.05	2.74057	0.0618978	69.2	123.2	96.2	37.8	14.9	26.35	-1.86823	0.0145499
Anoxybacter	0	0	0	0	0	0	15.5	0	7.75	38.8	12	25.4	1.71256	0.119499	47.8	99	73.4	44.3	33.3	38.8	-0.919723	0.0839727
Jeotgalibacillus	0	0	0	0	0	0	23.8	26.7	25.25	7.1	9.5	8.3	-1.6051	9.86376e-05	74.3	58.6	66.45	77.4	13.1	45.25	-0.554351	0.329409
Saccharomyces	0	0	0	0	0	0	0	0	0	290	0	145	#DIV/0!	0.158302	0	0	0	0	0	0	#DIV/0!	#DIV/0!
Demequina	0	0	0	2.2	31.2	16.7	138.5	47	92.75	0	36	18	-2.36535	0.0579753	1.5	11	6.25	16.1	2.4	9.25	0.565597	0.566833
Victivallis	0	0	0	0	0	0	33.7	0	16.85	31.7	3.9	17.8	0.0791286	0.94357	21.1	37.7	29.4	131.2	26.4	78.8	1.42238	0.182088
Ralstonia	0	0	0	0	6.8	3.4	44.7	15.3	30	5.4	53	29.2	-0.0389941	0.962869	11.7	40.2	25.95	64.7	42.2	53.45	1.04246	0.0585831
Desulfobacterium	0	0	0	0	0	0	227.3	8.4	117.85	3.5	4.8	4.15	-4.8277	0.146362	0	2.1	1.05	19.9	16.5	18.2	4.11548	0.000119221
Likavirus	0	0	0	0	0	0	3.4	0	1.7	24	9.7	16.85	3.30914	0.0233658	15	46	30.5	183	0	91.5	1.58496	0.318478
Sediminibacterium	0	0	0	0	0	0	4.6	0	2.3	17	4.9	10.95	2.25123	0.0816033	0	5.8	2.9	2	245	123.5	5.41231	0.160789
Erythrobacter	0	0	0	0	12.3	6.15	5.2	9.4	7.3	96.7	0	48.35	2.72755	0.215722	4.4	13.5	8.95	52.1	85.7	68.9	2.94454	0.00396467
Thiomonas	0	0	0	0	3.1	1.55	3	14	8.5	11	16.2	13.6	0.678072	0.220138	130.6	18.9	74.75	19	63.5	41.25	-0.857679	0.389125
Candidatus Endolissoclinum	0	0	0	0	0	0	0	59	29.5	0	81.8	40.9	0.471386	0.715354	17.8	41.7	29.75	4	73.8	38.9	0.38688	0.689604
Oerskovia	0	0	0	0	1	0.5	5.4	0	2.7	20	0	10	1.88897	0.28924	0	0	0	219	31	125	#DIV/0!	0.0826423
Sporolituus	0	0	0	0	0	0	13.3	0	6.65	4.7	4.1	4.4	-0.595851	0.589691	31.8	153.2	92.5	0	68.1	34.05	-1.4418	0.219462
Limdunavirus	0	0	0	0	0	0	1	3	2	0	140.5	70.25	5.13443	0.167748	9.6	64.1	36.85	49.6	7	28.3	-0.380863	0.690576
Sulfurovum	0	0	0	0	0	0	78.4	11.9	45.15	52.2	19.9	36.05	-0.324727	0.691763	7.4	37.8	22.6	26.5	37.4	31.95	0.499493	0.372649
Castellaniella	0	0	0	0	0	0	2.4	1.6	2	15	1.3	8.15	2.0268	0.195518	140	21	80.5	29	59	44	-0.871485	0.361096
Turicimonas	0	0	0	0	0	0	3.1	40.3	21.7	4.7	17.1	10.9	-0.993367	0.394063	43.2	71.8	57.5	12.7	75.1	43.9	-0.389341	0.530215
Desulfohalotomaculum	0	0	0	0	0	0	31.7	2.4	17.05	101.5	10.4	55.95	1.71437	0.231858	39.8	45.9	42.85	17.9	17.7	17.8	-1.26742	0.000142109
Flectobacillus	0	0	0	0	0	0	41.9	120	80.95	3.9	46	24.95	-1.69799	0.0940663	9.3	39	24.15	2.3	4.8	3.55	-2.76613	0.0748223
Candidatus Desulforudis	0	0	0	0	0	0	22.1	0	11.05	107	2.7	54.85	2.31145	0.227786	5.8	49	27.4	11.7	68	39.85	0.540404	0.576172
Prosthecochloris	0	0	0	0	0	0	4.5	18	11.25	1	124	62.5	2.47393	0.224675	18.1	5.5	11.8	33.4	59.2	46.3	1.97223	0.0141181
Salinicoccus	0	0	0	1.6	0	0.8	81.3	4.3	42.8	38.6	6	22.3	-0.940567	0.443566	9.1	27.5	18.3	64.7	29.2	46.95	1.35928	0.0680588
Kochikohdavirus	0	0	0	0	0	0	210	6.1	108.05	1	1	1	-6.75556	0.143094	26.9	4.2	15.55	4.1	7.3	5.7	-1.44788	0.210864
Acetobacteroides	0	0	0	0	0	0	81	2.5	41.75	57	3.6	30.3	-0.462458	0.697564	11.7	1.1	6.4	76.9	23.9	50.4	2.97728	0.0478276
Mosigvirus	0	0	0	0	0	0	12	0	6	0	0	0	#NUM!	0.158302	18	150	84	35.4	39.4	37.4	-1.16735	0.288668
Desulfonatronovibrio	0	0	0	0	0	0	47.1	22.5	34.8	28	17.8	22.9	-0.60374	0.196552	2.1	34	18.05	88	14.2	51.1	1.50132	0.227552
Sunxiuqinia	0	0	0	0	0	0	6.5	22.5	14.5	26.2	19.3	22.75	0.649814	0.176315	52	47	49.5	30.5	48.9	39.7	-0.31829	0.149607
Salinimonas	0	0	0	0	0	0	170	0	85	44	4.2	24.1	-1.81843	0.293482	0	0	0	30	4.7	17.35	#DIV/0!	0.0763556
Globicatella	0	0	0	0	0	0	12.2	21.9	17.05	9.3	19.3	14.3	-0.253757	0.531666	3	14.7	8.85	136.2	32.9	84.55	3.25606	0.0651882
Anaeromusa	0	0	0	0	0	0	56.8	6.9	31.85	80.7	71.6	76.15	1.25755	0.0389542	0	0	0	20	13.4	16.7	#DIV/0!	0.000933949
Anaerobranca	0	0	0	3	0	1.5	77	10.1	43.55	34.3	15.8	25.05	-0.797862	0.408112	7.6	47	27.3	36.4	16.9	26.65	-0.0347654	0.961607
Phikmvvirus	0	0	0	0	0	0	100	0	50	3.1	0	1.55	-5.01159	0.168739	0	138	69	0	6.4	3.2	-4.43045	0.174298
Alkalitalea	0	0	0	0	0	0	20.7	5.1	12.9	6.8	123.8	65.3	2.33971	0.19891	57	15	36	2.7	15	8.85	-2.02425	0.0980879
Allisonella	0	0	0	0	0	0	15.8	6.2	11	74.5	12.3	43.4	1.98019	0.149104	8.8	5	6.9	57.6	64.2	60.9	3.14177	1.63037e-05
Thermaerobacter	0	0	0	0	0	0	34.7	0	17.35	142.5	9.1	75.8	2.12726	0.215779	0	22	11	32	3	17.5	0.669851	0.569679
Baia	0	0	0	0	0	0	0	2.5	1.25	36.9	32.5	34.7	4.79494	2.15537e-05	3.9	1.6	2.75	124	36	80	4.8625	0.0384063
Labilibacter	0	0	0	0	0	0	11.5	38	24.75	8	8.7	8.35	-1.56758	0.0987463	29.6	51	40.3	53	34.9	43.95	0.125083	0.675279
Dakarella	0	0	0	0	0	0	5.8	20	12.9	94	10.4	52.2	2.01668	0.183663	23.7	43.8	33.75	7.1	28.9	18	-0.906891	0.1396
Pueribacillus	0	0	0	0	0	0	90.1	2.9	46.5	7.9	31.7	19.8	-1.23173	0.364033	14.1	31.3	22.7	47.3	7.3	27.3	0.266209	0.73292
Arcticibacterium	0	0	0	0	0	0	0	19	9.5	2.1	16.2	9.15	-0.0541558	0.961588	73	86	79.5	13	23	18	-2.14296	0.000202687
Zobellia	0	0	0	0	0	0	10.7	15	12.85	12.9	92	52.45	2.02917	0.15837	47.8	9.7	28.75	27	15.7	21.35	-0.429326	0.554032
Smithella	0	0	0	0	0	0	93.7	4	48.85	68.2	24	46.1	-0.0835918	0.928687	20	5.2	12.6	15	0	7.5	-0.748461	0.448985
Arenibacter	0	0	0	0	10.7	5.35	52.3	15	33.65	10.3	25	17.65	-0.930938	0.239006	36.3	44	40.15	17.6	18.5	18.05	-1.1534	0.000589994
Sediminispirochaeta	0	0	0	0	0	0	23.2	3.4	13.3	11.7	16.2	13.95	0.0688389	0.917043	10.6	15	12.8	33.1	116.5	74.8	2.54689	0.0618704
Pelistega	0	0	0	0	0	0	119.8	0	59.9	56.1	2.7	29.4	-1.02674	0.465673	0	0	0	40.2	8.8	24.5	#DIV/0!	0.0539331
Methylorubrum	0	0	0	0	0	0	5.9	90	47.95	0	103.2	51.6	0.10584	0.928901	7.4	10	8.7	8.3	2.7	5.5	-0.661584	0.147021
Thermoproteus	0	0	0	0	0	0	218	2.1	110.05	1	0	0.5	-7.78202	0.153628	0	0	0	6	0	3	#DIV/0!	0.158302
Kingella	0	0	0	0	0	0	0	0	0	1.4	33	17.2	#DIV/0!	0.132433	25	29.8	27.4	88.6	45.8	67.2	1.29429	0.0328625
Mesosutterella	0	0	0	0	0	0	48.7	48.6	48.65	2.9	58.5	30.7	-0.664201	0.326042	2.8	20.9	11.85	17	24.1	20.55	0.794251	0.196057
Natrarchaeobius	0	0	0	0	0	0	220	1.2	110.6	1.7	0	0.85	-7.02367	0.15729	0	0	0	0	0	0	#DIV/0!	#DIV/0!
Saccharibacillus	0	0	0	0	0	0	46.8	2.1	24.45	81.4	19	50.2	1.03785	0.309809	8.6	3.9	6.25	45.1	14	29.55	2.24123	0.0622315
Jeotgalicoccus	0	0	0	14.7	0	7.35	45	0	22.5	42.4	27.2	34.8	0.629162	0.420397	0	2.7	1.35	66	22.4	44.2	5.03302	0.0273276
Eneladusvirus	0	0	0	0	0	0	2.7	14	8.35	4	117	60.5	2.85709	0.186872	16.5	1.2	8.85	47.8	17.1	32.45	1.87447	0.0757111
Halomonas	0	0	0	3.1	4.6	3.85	47.8	18	32.9	50.5	8.8	29.65	-0.150055	0.836891	16.9	6.2	11.55	38.8	25.3	32.05	1.47243	0.0145832
Fastidiosipila	0	0	0	0	0	0	121.1	14.2	67.65	29.4	3.2	16.3	-2.05322	0.181363	2.5	12.7	7.6	29	7.3	18.15	1.2559	0.202144
Olivibacter	0	0	0	0	2	1	2.4	0	1.2	0	21.1	10.55	3.13614	0.201898	79.5	82	80.75	17.8	14.4	16.1	-2.3264	7.54771e-07
Cytophaga	0	0	0	0	0	0	21.1	27.6	24.35	12.2	2.8	7.5	-1.69896	0.00694658	30	22	26	48.6	53.1	50.85	0.967736	0.000720115
Dechloromonas	0	0	0	0	0	0	9.4	31	20.2	6.5	2.5	4.5	-2.16636	0.0685194	59	2.8	30.9	10	96	53	0.778386	0.497562
Pseudobacter	0	0	0	0	0	0	2.8	1.7	2.25	13	0	6.5	1.53051	0.322223	0	0	0	165	34.6	99.8	#DIV/0!	0.0569101
Niastella	0	0	0	0	1.9	0.95	25	2.3	13.65	11.1	7.1	9.1	-0.584963	0.531653	9	32	20.5	89.2	38.2	63.7	1.63567	0.0555241
Thermoflavimicrobium	0	0	0	0	0	0	19.7	3.3	11.5	14.1	0	7.05	-0.705939	0.515375	4.4	137	70.7	17.1	19	18.05	-1.96971	0.241033
Anaerolinea	0	0	0	0	0	0	16.3	2.6	9.45	26.1	11.3	18.7	0.984652	0.187297	0	1.2	0.6	156.3	0	78.15	7.02514	0.160794
Serpentinomonas	0	0	0	0	0	0	1.2	1	1.1	0	17	8.5	2.94996	0.206092	120	69	94.5	0	4.8	2.4	-5.29921	0.00338462
Neofamilia	0	0	0	0	0	0	107.7	15.6	61.65	23.9	15.6	19.75	-1.64225	0.191593	5.3	20.5	12.9	18.4	5.6	12	-0.104337	0.882931
Aliifodinibius	0	0	0	0	5.4	2.7	1.9	0	0.95	9.1	1	5.05	2.41028	0.162994	0	0	0	1	192	96.5	#DIV/0!	0.154982
Indiicoccus	0	0	0	0	0	0	1	0	0.5	57	2	29.5	5.88264	0.141848	8.1	0	4.05	110.4	30.8	70.6	4.12367	0.0449542
Atopobacter	0	0	0	0	0	0	46.5	64.6	55.55	18.8	26	22.4	-1.31029	0.00414123	20	8.3	14.15	22.8	2.2	12.5	-0.178874	0.821212
Sneathia	0	0	0	0	0	0	10.5	19	14.75	18.3	11.6	14.95	0.0194305	0.952031	51.1	39.9	45.5	20.9	37.6	29.25	-0.63743	0.0488379
Nonomuraea	0	0	0	0	13.8	6.9	12.6	10.5	11.55	88.8	10.2	49.5	2.09954	0.169851	0	0	0	70.1	2	36.05	#DIV/0!	0.140608
Caviibacter	0	0	0	0	0	0	13.6	0	6.8	1.7	99	50.35	2.88839	0.199447	33.7	13.9	23.8	30	15.6	22.8	-0.0619277	0.894321
Rummeliibacillus	0	0	0	0	0	0	8.5	9.2	8.85	26.5	8.9	17.7	1	0.156743	24	37.8	30.9	68.4	23.9	46.15	0.578724	0.320198
Aquifex	0	0	0	0	0	0	54.2	5.1	29.65	4.8	35.5	20.15	-0.557252	0.600215	5.3	0	2.65	66	35.9	50.95	4.26502	0.00541835
Sinomicrobium	0	0	0	0	5.4	2.7	143.6	0	71.8	2.6	1.1	1.85	-5.27839	0.166814	2.9	0	1.45	24	27	25.5	4.13637	3.71277e-05
Candidatus Cryosericum	0	0	0	0	2.2	1.1	13.9	35.1	24.5	16.1	42.4	29.25	0.255655	0.651677	10.3	6.1	8.2	49.2	28.2	38.7	2.23864	0.00785321
Oxalobacter	0	0	0	0	0	0	40.6	0	20.3	15.4	7.8	11.6	-0.807355	0.506044	3.7	36.7	20.2	53	46.3	49.65	1.29744	0.0387944
Arcanobacterium	0	0	0	0	0	0	61.4	40	50.7	18.5	23.3	20.9	-1.27848	0.00926097	4.7	20	12.35	24.8	10.8	17.8	0.527366	0.414135
Parasitella	0	0	0	0	0	0	0	0	0	0	0	0	#DIV/0!	#DIV/0!	0	200	100	1.7	1.4	1.55	-6.01159	0.163356
Mesoplasma	0	0	0	0	0	0	34	12.4	23.2	144.2	0	72.1	1.63587	0.309931	1	1	1	10.5	0	5.25	2.39232	0.23351
Marseillevirus	0	0	0	0	0	0	37.2	3.8	20.5	4	52	28	0.449803	0.679811	35	28.9	31.95	14.1	27.2	20.65	-0.629674	0.0536017
Candidatus Frackibacter	0	0	0	0	0	0	31	2	16.5	34	1.3	17.65	0.0972022	0.931758	1	8.2	4.6	64.5	58.9	61.7	3.74556	2.67522e-05
Advenella	0	0	0	0	0	0	14.4	0	7.2	140	7.2	73.6	3.35364	0.160183	1.9	0	0.95	0	36	18	4.24393	0.17669
Methanoculleus	0	0	0	0	0	0	40	0	20	78	0	39	0.963474	0.494503	29	32.3	30.65	7.8	11.8	9.8	-1.64503	0.000154088
Emticicia	0	0	0	0	0	0	9.6	7.7	8.65	29.3	15.9	22.6	1.38555	0.0233638	18.4	0	9.2	84.1	31.9	58	2.65635	0.0378695
Marispirochaeta	0	0	0	0	0	0	24.3	2.3	13.3	42.1	11.3	26.7	1.00541	0.28731	5.5	14.2	9.85	92	4.9	48.45	2.2983	0.201333
Tepidibacillus	0	0	0	0	0	0	132.5	10.3	71.4	8.1	5.1	6.6	-3.43539	0.140185	3.9	8.7	6.3	22.3	5.6	13.95	1.14684	0.201923
Chromobacterium	0	0	0	0	0	0	0	0	0	82	0	41	#DIV/0!	0.158302	2.6	9.7	6.15	48.8	53.4	51.1	3.05466	5.12665e-05
Hippea	0	0	0	0	0	0	5.7	2	3.85	54	4.6	29.3	2.92797	0.149744	5.9	0	2.95	98	26	62	4.39348	0.0472705
Draconibacterium	0	0	0	0	0	0	15.1	2.7	8.9	5	15.8	10.4	0.224706	0.767809	9.1	52.2	30.65	68.5	27.7	48.1	0.65015	0.366017
Nitratifractor	0	0	0	0	0	0	0	69	34.5	0	110	55	0.672835	0.61353	3.9	0	1.95	0	13	6.5	1.73697	0.310096
Anabaena	0	0	0	0	0	0	35.1	58.5	46.8	15	20.8	17.9	-1.38655	0.0142296	8.1	0	4.05	11.9	46.5	29.2	2.84997	0.0703168
Leptolyngbya	0	0	0	0	0	0	21.2	14	17.6	34.3	5.9	20.1	0.19162	0.782254	0	3.9	1.95	29.2	86.2	57.7	4.88703	0.0277795
Polynucleobacter	0	0	0	0	0	0	68	6.3	37.15	1	4	2.5	-3.89336	0.123935	56	18	37	15.1	26.2	20.65	-0.841383	0.225759
Gloeothece	0	0	0	0	0	0	8.2	27.7	17.95	12.1	61	36.55	1.02589	0.288147	16.7	5.2	10.95	41.7	22	31.85	1.54036	0.0337315
Beggiatoa	0	0	0	0	0	0	120	0	60	9.3	0	4.65	-3.68966	0.186371	0	0	0	65	0	32.5	#DIV/0!	0.158302
Hahella	0	0	0	0	0	0	18	21	19.5	1	43.1	22.05	0.177305	0.844448	22.3	32.5	27.4	54.6	1	27.8	0.020909	0.980956
Plantibacter	0	0	0	0	0	0	4	13.7	8.85	20.4	12.2	16.3	0.881123	0.111978	5.3	89	47.15	7.8	39.8	23.8	-0.986296	0.417745
Fervidobacterium	0	0	0	0	0	0	30.8	6.3	18.55	26	37	31.5	0.763933	0.170164	8.6	17	12.8	55.7	10.4	33.05	1.36851	0.202528
Syntrophus	0	0	0	0	0	0	60.3	3.2	31.75	26.2	1.3	13.75	-1.20732	0.373482	0	39	19.5	40	21	30.5	0.645335	0.429344
Sediminicola	0	0	0	0	0	0	17.5	58	37.75	3.4	2.8	3.1	-3.60614	0.0414142	0	0	0	56	53	54.5	#DIV/0!	3.81906e-07
Thermosyntropha	0	0	0	0	0	0	15.1	0	7.55	151.9	0	75.95	3.3305	0.195561	4.6	1.6	3.1	8.8	7.6	8.2	1.40336	0.00544226
Thiovulum	0	0	0	0	0	0	114	0	57	7.5	0	3.75	-3.926	0.181696	0	4	2	9.3	52	30.65	3.93782	0.0816599
Immundisolibacter	0	0	0	0	0	0	5.7	0	2.85	19	0	9.5	1.73697	0.310096	0	0	0	0	160	80	#DIV/0!	0.158302
Bavariicoccus	0	0	0	0	0	0	9.3	0	4.65	38.5	58	48.25	3.37523	0.00220272	11.5	48	29.75	16	2.4	9.2	-1.69318	0.141623
Sphaerulina	0	0	0	0	0	0	0	0	0	0	0	0	#DIV/0!	#DIV/0!	3	180	91.5	0	0	0	#NUM!	0.147819
Selenihalanaerobacter	0	0	0	0	0	0	0	1.8	0.9	0	6.4	3.2	1.83007	0.296903	0	57	28.5	111.2	5.5	58.35	1.03377	0.437763
Limnospira	0	0	0	0	0	0	0	0	0	2.8	21	11.9	#DIV/0!	0.0862036	18	129.6	73.8	0	9.1	4.55	-4.01968	0.0988174
Coraliomargarita	0	0	0	0	0	0	113.5	0	56.75	0	2.4	1.2	-5.56351	0.165312	0	1.2	0.6	55.8	5.8	30.8	5.68182	0.104628
Rheinheimera	0	0	0	0	0	0	6.7	0	3.35	23	0	11.5	1.7794	0.303912	0	7.9	3.95	130	11	70.5	4.1577	0.125379
Phikzvirus	0	0	0	0	0	0	5.1	0	2.55	0	22.5	11.25	2.14136	0.261496	0	9.4	4.7	6.5	134.8	70.65	3.90996	0.150403
Histophilus	0	0	0	0	0	0	46.6	6.8	26.7	46.7	7.2	26.95	0.0134455	0.988417	1.2	0	0.6	47.3	21.7	34.5	5.84549	0.0101666
Ghiorsea	0	0	0	0	0	0	0	0	0	11	0	5.5	#DIV/0!	0.158302	97	17	57	11	39	25	-1.18903	0.261023
Melissococcus	0	0	0	0	0	0	118.5	2.9	60.7	4.6	0	2.3	-4.72199	0.155261	1.6	6.4	4	21.4	18.7	20.05	2.32553	0.000541685
Thermobrachium	0	0	0	0	0	0	32.4	8.1	20.25	59.9	12.3	36.1	0.834077	0.362316	18.3	8.5	13.4	23.7	10.9	17.3	0.368539	0.44916
Lottiidibacillus	0	0	0	0	0	0	3.2	27	15.1	35	6	20.5	0.441075	0.64422	4.4	3.1	3.75	72	21	46.5	3.63227	0.0439948
Thauera	0	0	0	0	0	0	10.8	9.7	10.25	24.9	5	14.95	0.544522	0.459841	51	1.8	26.4	22.3	46.1	34.2	0.373458	0.646957
Thermodesulfobium	0	0	0	0	0	0	170	0	85	0	0	0	#NUM!	0.158302	0	0	0	0	0	0	#DIV/0!	#DIV/0!
Zavarzinella	0	0	0	0	0	0	0	160	80	1	0	0.5	-7.32193	0.160326	0	4	2	0	4.5	2.25	0.169925	0.892583
Sextaecvirus	0	0	0	44.9	0	22.45	0	0	0	0	39.6	19.8	#DIV/0!	0.158302	3.9	24.7	14.3	43.3	12.1	27.7	0.953871	0.283442
Cicer	0	0	0	0	0	0	4.1	2.1	3.1	5	8.2	6.6	1.0902	0.0324976	81	2.6	41.8	6.6	57.8	32.2	-0.376442	0.740413
Prolixibacter	0	0	0	0	0	0	41.9	0	20.95	5.2	22.5	13.85	-0.597064	0.616243	54	0	27	17.2	26.2	21.7	-0.315264	0.754198
Fervidicola	0	0	0	0	0	0	101.4	0	50.7	15.6	8.2	11.9	-2.09102	0.256701	0	0	0	32.6	8.1	20.35	#DIV/0!	0.0451344
Paucisalibacillus	0	0	0	0	0	0	9.7	3	6.35	77.6	18.9	48.25	2.9257	0.0699376	3.9	5.8	4.85	30	16.3	23.15	2.25496	0.0101576
Nitrosospira	0	0	0	0	0	0	130	0	65	2.3	0	1.15	-5.82073	0.164135	12	4.4	8.2	7.2	8	7.6	-0.109624	0.799099
Aquaspirillum	0	0	0	0	0	0	2.3	160	81.15	1	0	0.5	-7.34252	0.151165	0	0	0	0	0	0	#DIV/0!	#DIV/0!
Croceicoccus	0	0	0	0	0	0	35	5.9	20.45	0	11.6	5.8	-1.81798	0.180549	0	9.7	4.85	6.4	94	50.2	3.37163	0.149257
Pediculus	0	0	0	0	0	0	0	1.4	0.7	160	0	80	6.8365	0.161147	0	0	0	0	0	0	#DIV/0!	#DIV/0!
Candidatus Brocadia	0	0	0	0	0	0	23.5	12.3	17.9	26.2	25.2	25.7	0.521809	0.0741196	0	14.6	7.3	52.4	6.9	29.65	2.02206	0.180498
Mieseafarmvirus	0	0	0	0	0	0	0	0	0	0	0	0	#DIV/0!	#DIV/0!	57.3	7.7	32.5	91.4	4.7	48.05	0.564097	0.618306
Ciona	0	0	0	0	0	0	2.3	0	1.15	0	45	22.5	4.29022	0.176063	19.8	48	33.9	41.6	4.2	22.9	-0.565938	0.461574
Galbibacter	0	0	0	0	19.1	9.55	13	49	31	1.3	0	0.65	-5.57568	0.0433071	0	0	0	38	40	39	#DIV/0!	2.8775e-07
Falsibacillus	0	0	0	0	0	0	40	6	23	13.3	10.9	12.1	-0.926627	0.330077	10.1	49.9	30	25.9	2.4	14.15	-1.08416	0.300577
Nitrolancea	0	0	0	0	0	0	5.7	0	2.85	6.1	0	3.05	0.0978473	0.93785	3.2	1.1	2.15	5.1	137	71.05	5.04643	0.144665
Marinoscillum	0	0	0	0	0	0	15	0	7.5	131	0	65.5	3.12653	0.202241	0	2.2	1.1	0	9.9	4.95	2.16993	0.258808
Mannheimia	0	0	0	0	0	0	0	10.1	5.05	29.5	29.4	29.45	2.54391	0.00111518	0	30.3	15.15	51.4	5.8	28.6	0.916697	0.442707
Echinicola	0	0	0	0	2.3	1.15	0	0	0	6.2	0	3.1	#DIV/0!	0.158302	1	9.9	5.45	36.7	99.7	68.2	3.64544	0.0268681
Timquatrovirus	0	0	0	0	0	0	15.5	0	7.75	0	0	0	#NUM!	0.158302	92.1	8.7	50.4	36.5	3	19.75	-1.35157	0.302907
Candidatus Dichloromethanomonas	0	0	0	0	0	0	29.7	21	25.35	11.5	84.8	48.15	0.92555	0.34489	3	3	3	0	2.4	1.2	-1.32193	0.0601698
Cesiribacter	0	0	0	0	0	0	5.1	0	2.55	5.5	0	2.75	0.108934	0.930847	2.6	0	1.3	44.4	97	70.7	5.76513	0.0103002
Desulfofarcimen	0	0	0	0	0	0	53.8	5.4	29.6	35.2	1	18.1	-0.709607	0.538287	6.3	10	8.15	26.9	15.8	21.35	1.38936	0.0174221
Granulicella	0	0	0	0	0	0	0	0	0	12.9	4.8	8.85	#DIV/0!	0.0193546	0	0	0	26.2	110	68.1	#DIV/0!	0.048067
Rhodoluna	0	0	0	0	0	0	11	0	5.5	0	46.5	23.25	2.07973	0.267584	4.2	0	2.1	79	13	46	4.45317	0.0829846
Tijeunavirus	0	0	0	0	0	0	74	0	37	0	2.4	1.2	-4.94642	0.169246	0	52.2	26.1	11.6	12.9	12.25	-1.09127	0.410177
Crocinitomix	0	0	0	0	0	0	12.6	0	6.3	120	3.9	61.95	3.29768	0.174135	0	2.4	1.2	1.5	12	6.75	2.49185	0.148816
Candidatus Syntrophonatronum	0	0	0	0	0	0	7.4	16	11.7	20.7	32.5	26.6	1.18492	0.0241228	11.6	36.1	23.85	23.8	3.1	13.45	-0.826383	0.324193
Neorhizobium	0	0	0	0	0	0	10.7	0	5.35	0	0	0	#NUM!	0.158302	21	110	65.5	2.1	6.7	4.4	-3.89592	0.0764043
Saphexavirus	0	0	0	0	0	0	1.2	45.1	23.15	1	0	0.5	-5.53294	0.148499	67	0	33.5	29.9	6	17.95	-0.900177	0.49106
Carboxydocella	0	0	0	0	0	0	30.3	1.6	15.95	4.1	0	2.05	-2.95986	0.172075	11.2	18.5	14.85	66.5	17.3	41.9	1.49649	0.132678
Desulfobulbus	0	0	0	0	0	0	17.5	41	29.25	19.8	2.2	11	-1.41093	0.0976235	1.9	7	4.45	32	28	30	2.75309	0.000166556
Ithacavirus	0	0	0	0	0	0	54	0	27	0	0	0	#NUM!	0.158302	0	2.5	1.25	91.9	1	46.45	5.21568	0.160199
Bequatrovirus	0	0	0	3.3	0	1.65	1.2	0	0.6	0	73.8	36.9	5.94251	0.163651	11	0	5.5	7	53	30	2.44746	0.147191
Longilinea	0	0	0	0	5.4	2.7	28.3	12.7	20.5	16.7	11.8	14.25	-0.524662	0.256071	1	0	0.5	70.4	2	36.2	6.17792	0.144913
Fischerella	0	0	0	0	0	0	24.4	6.4	15.4	1.3	7.2	4.25	-1.8574	0.11106	49	1.9	25.45	0	58	29	0.188387	0.877248
Haladaptatus	0	0	0	0	0	0	25.4	13	19.2	53	33.1	43.05	1.16491	0.0243704	2.7	0	1.35	11.6	9.3	10.45	2.95247	0.000885508
Methylotenera	0	0	0	0	4.4	2.2	0	3.6	1.8	0	14	7	1.95936	0.280716	7.2	24.6	15.9	93.1	0	46.55	1.54975	0.325029
Hepacivirus	0	0	0	0	0	0	3.6	0	1.8	0	88	44	4.61143	0.172291	10	22	16	16	7.3	11.65	-0.457742	0.366809
Nitunavirus	0	0	0	0	0	0	15.6	42	28.8	0	4.9	2.45	-3.55522	0.0272904	5.6	6.1	5.85	1.7	71	36.35	2.63545	0.202051
Desulfobacca	0	0	0	0	0	0	0	3.6	1.8	2.2	0	1.1	-0.710493	0.59624	11	0	5.5	0	130	65	3.56294	0.189292
Actinobaculum	0	0	0	0	3	1.5	8.9	2.4	5.65	30.1	13.5	21.8	1.94801	0.0349085	6.5	0	3.25	72.8	9.3	41.05	3.65887	0.109519
Haloquadratum	0	0	0	0	0	0	140	3.2	71.6	0	2.2	1.1	-6.02438	0.148815	0	0	0	0	0	0	#DIV/0!	#DIV/0!
Gamaleyavirus	0	0	0	0	0	0	3.9	0	1.95	5.7	11	8.35	2.0983	0.0280645	55	7.8	31.4	10.5	51.3	30.9	-0.0231577	0.979182
Mimivirus	0	0	0	0	2.1	1.05	0	0	0	47	32.2	39.6	#DIV/0!	0.0007535	17.7	0	8.85	37.3	8.5	22.9	1.3716	0.223346
Haloarcula	0	0	0	0	1	0.5	0	2.4	1.2	3	0	1.5	0.321928	0.800159	0	130	65	0	7.4	3.7	-4.13484	0.178264
Amphimedon	0	0	0	0	0	0	0	0	0	66	9.3	37.65	#DIV/0!	0.0829174	8.9	0	4.45	53.8	5.4	29.6	2.73372	0.151376
Persicobacter	0	0	0	0	0	0	0	0	0	0	2.6	1.3	#DIV/0!	0.158302	15.5	101	58.25	19.5	2	10.75	-2.43792	0.13245
Robiginitomaculum	0	0	0	0	0	0	9.4	0	4.7	7.4	3.3	5.35	0.186878	0.836961	10.1	6.5	8.3	99.2	4.3	51.75	2.64038	0.188168
Desulfobacula	0	0	0	0	0	0	1.8	12.5	7.15	8.3	32	20.15	1.49476	0.158345	0	9.1	4.55	67.5	8.7	38.1	3.06585	0.122494
Thermincola	0	0	0	0	0	0	35.4	1.5	18.45	53.1	10.5	31.8	0.785406	0.443485	0	0	0	10.6	27.3	18.95	#DIV/0!	0.0170912
Pusillimonas	0	0	0	0	0	0	62	0	31	0	2.4	1.2	-4.69116	0.171494	29	0	14.5	32.3	11.5	21.9	0.594878	0.512299
Vulcanibacillus	0	0	0	0	0	0	43.5	0	21.75	14.6	0	7.3	-1.57505	0.336621	4.3	35	19.65	31.4	8.3	19.85	0.0146097	0.986476
Cylindrospermum	0	0	0	0	0	0	90	15	52.5	3.2	6.8	5	-3.39232	0.0935449	0	0	0	22	0	11	#DIV/0!	0.158302
Methylobacter	0	0	0	0	6	3	9.5	0	4.75	13.8	42	27.9	2.55427	0.0543785	0	57	28.5	3.4	4.9	4.15	-2.77978	0.213144
Tequatrovirus	0	0	0	0	0	0	2.8	0	1.4	4.9	0	2.45	0.807355	0.554349	0	15	7.5	33.6	80	56.8	2.92093	0.0248476
Oceanotoga	0	0	0	0	0	0	0	24.7	12.35	16.4	18.8	17.6	0.511064	0.504284	20.6	13	16.8	39.9	2.8	21.35	0.345775	0.698626
Quasibacillus	0	0	0	0	0	0	4.6	0	2.3	83.7	33	58.35	4.66503	0.0188756	0	0	0	12.3	2	7.15	#DIV/0!	0.073979
Spiroplasma	0	0	0	0	0	0	7.7	1.8	4.75	88.2	0	44.1	3.21478	0.197924	2.2	7	4.6	14.7	13.2	13.95	1.60056	0.00299005
Ascoidea	0	0	0	0	0	0	72	0	36	6.7	0	3.35	-3.42576	0.192836	0	0	0	56	0	28	#DIV/0!	0.158302
Lilyvirus	0	0	0	0	0	0	2.7	3.9	3.3	3.9	120	61.95	4.23057	0.155042	0	2.6	1.3	0	0	0	#NUM!	0.158302
Leptospirillum	0	0	0	0	0	0	11	22.7	16.85	35	23	29	0.783304	0.0659657	4.2	6.6	5.4	13.1	16.9	15	1.47393	0.00177947
Thermodesulfobacterium	0	0	0	0	0	0	34	3.9	18.95	1.7	0	0.85	-4.47859	0.106053	0	12.7	6.35	45.2	35	40.1	2.65877	0.00199552
Lentibacillus	0	0	0	0	0	0	36.3	11.5	23.9	17.8	24.2	21	-0.186621	0.714893	0	3.2	1.6	27	12.4	19.7	3.62205	0.0137515
Allofustis	0	0	0	0	0	0	36	5.9	20.95	14.5	7.7	11.1	-0.916391	0.330869	3.1	21	12.05	42	1.6	21.8	0.855295	0.48726
Tetranychus	0	0	0	0	0	0	35	0	17.5	0	18	9	-0.959358	0.495963	66	0	33	2.5	10.2	6.35	-2.37764	0.23707
Novosphingobium	0	0	0	1	2.1	1.55	22.8	16.2	19.5	0	10.2	5.1	-1.9349	0.0147814	26.2	14.5	20.35	16.7	21.5	19.1	-0.0914562	0.749284
Snodgrassella	0	0	0	0	5.9	2.95	0	35.4	17.7	13.2	12	12.6	-0.490326	0.644117	4.1	25.8	14.95	21	13.7	17.35	0.21479	0.734884
Inhavirus	0	0	0	0	0	0	8.6	55	31.8	0	59.1	29.55	-0.105869	0.922375	0	2	1	2.5	3.3	2.9	1.53605	0.0378236
Metallosphaera	0	0	0	0	0	0	10.3	0	5.15	18	13.1	15.55	1.59427	0.0342323	0	0	0	84	4.4	44.2	#DIV/0!	0.126755
Ranavirus	0	0	0	0	0	0	8.7	0	4.35	0	0	0	#NUM!	0.158302	55	50	52.5	6.2	9.5	7.85	-2.74155	1.33696e-05
Salimicrobium	0	0	0	0	0	0	28	3.2	15.6	5.7	17.6	11.65	-0.421216	0.644982	5.5	53	29.25	16.2	0	8.1	-1.85244	0.218104
Aquabacterium	0	0	0	0	0	0	110	6.4	58.2	1.9	0	0.95	-5.93695	0.12816	4.7	3.8	4.25	2.2	0	1.1	-1.94996	0.0101016
Geomicrobium	0	0	0	0	0	0	73.5	0	36.75	4.9	0	2.45	-3.90689	0.182041	0	37.4	18.7	8.5	3.9	6.2	-1.5927	0.314542
Saccharicrinis	0	0	0	0	0	0	0	0	0	7.5	0	3.75	#DIV/0!	0.158302	0	1.6	0.8	25	94	59.5	6.21675	0.0421281
Methanofervidicoccus	0	0	0	0	0	0	110	4.6	57.3	4.2	1	2.6	-4.46195	0.146757	0	0	0	8.1	0	4.05	#DIV/0!	0.158302
Centipeda	0	0	0	0	0	0	0	0	0	4.8	11.9	8.35	#DIV/0!	0.0151733	5.3	11.3	8.3	14.1	80.5	47.3	2.51066	0.112676
Coriobacterium	0	0	0	0	0	0	66.4	18.9	42.65	4.7	19.4	12.05	-1.82351	0.0999989	1.1	6.1	3.6	10.6	0	5.3	0.557995	0.64174
Laceyella	0	0	0	0	0	0	45	7.4	26.2	53	0	26.5	0.0164255	0.988006	2	0	1	15.3	3.9	9.6	3.26303	0.06172
Seinonella	0	0	0	0	0	0	9.9	6.2	8.05	0	0	0	#NUM!	0.00165991	0	2.2	1.1	108.2	0	54.1	5.62005	0.165034
Agricanvirus	0	0	0	0	0	0	3.7	0	1.85	0	58.7	29.35	3.98776	0.180619	0	3.6	1.8	0	60.4	30.2	4.06848	0.179291
Candidatus Fokinia	0	0	0	0	0	0	0	1	0.5	89	0	44.5	6.47573	0.161969	0	0	0	29	5.7	17.35	#DIV/0!	0.0613603
Mesonia	0	0	0	0	2	1	48.7	2.7	25.7	3.4	0	1.7	-3.91816	0.145824	30	9.3	19.65	22	6.6	14.3	-0.458514	0.512278
Croceibacter	0	0	0	0	0	0	3.4	0	1.7	110	0	55	5.01582	0.168707	0	0	0	0	11	5.5	#DIV/0!	0.158302
Pichia	0	0	0	0	3	1.5	63	5.9	34.45	24	8.3	16.15	-1.09297	0.344696	0	0	0	20	0	10	#DIV/0!	0.158302
Alkalispirochaeta	0	0	0	0	0	0	0	50.9	25.45	1	19.4	10.2	-1.3191	0.384306	4	35.3	19.65	7.7	5.8	6.75	-1.54157	0.227263
Marinitoga	0	0	0	0	0	0	25.3	14.4	19.85	19.9	10.6	15.25	-0.38033	0.328417	3.2	1.8	2.5	29.2	18.8	24	3.26303	0.00208147
Gillisia	0	0	0	0	1	0.5	9.7	0	4.85	71.4	1	36.2	2.89993	0.201193	0	3.9	1.95	20.6	14.9	17.75	3.18627	0.00137229
Pelolinea	0	0	0	0	0	0	49.9	15	32.45	21.8	3	12.4	-1.38788	0.15464	0	0	0	24.2	7.8	16	#DIV/0!	0.0277954
Ktedonobacter	0	0	0	0	0	0	61.3	13.5	37.4	6.5	7	6.75	-2.47008	0.0905008	0	10	5	18.8	4.2	11.5	1.20163	0.272168
Geobacter	0	0	0	0	0	0	17	24	20.5	21.9	11.4	16.65	-0.300102	0.350184	7.8	3.5	5.65	13.2	21.7	17.45	1.6269	0.0127346
Desulfomonile	0	0	0	0	0	0	50	0	25	14.4	0	7.2	-1.79586	0.301592	34	9.2	21.6	5.4	7.2	6.3	-1.77761	0.100037
Methylomonas	0	0	0	0	0	0	0	3.9	1.95	2.4	5.4	3.9	1	0.241731	24.3	12.6	18.45	53.5	17.7	35.6	0.948256	0.189844
Brochothrix	0	0	0	0	2.8	1.4	11.4	4.2	7.8	7.8	15.1	11.45	0.553802	0.28503	0	52.3	26.15	7.8	18.4	13.1	-0.997244	0.444625
Nautilia	0	0	0	0	0	0	41	5.6	23.3	4.6	9.9	7.25	-1.68428	0.195318	6.6	20.2	13.4	21.8	9.9	15.85	0.24225	0.663068
Leifsonia	0	0	0	5.5	3.3	4.4	3	4.7	3.85	13.5	4.9	9.2	1.25678	0.10202	0	72.1	36.05	5.3	6.4	5.85	-2.62349	0.220451
Tuberibacillus	0	0	0	0	0	0	16.3	0	8.15	1.3	47	24.15	1.56715	0.317051	7.8	6.1	6.95	38.7	1.2	19.95	1.5213	0.296471
Dependoparvovirus	0	0	0	0	0	0	0	0	0	0	115	57.5	#DIV/0!	0.158302	0	2.9	1.45	0	0	0	#NUM!	0.158302
Candidatus Azobacteroides	0	0	0	0	0	0	7.5	0	3.75	8	0	4	0.0931094	0.940846	5.1	0	2.55	9.9	86	47.95	4.23296	0.108207
Dethiobacter	0	0	0	0	0	0	24	0	12	25.8	26	25.9	1.10992	0.115295	0	2.2	1.1	9.4	27.9	18.65	4.0836	0.0309865
Undibacterium	0	0	0	0	0	0	2.4	44	23.2	0	51	25.5	0.136372	0.909482	0	0	0	6.7	11	8.85	#DIV/0!	0.00204632
Archangium	0	0	0	0	1.2	0.6	2.8	4.3	3.55	19.5	2.7	11.1	1.64467	0.195932	13	44	28.5	25.7	1.9	13.8	-1.04629	0.262538
Methanococcus	0	0	0	0	0	0	0	6.9	3.45	49.7	27	38.35	3.47456	0.00700376	0	14.2	7.1	16.7	0	8.35	0.233957	0.853042
Hoeflea	0	0	0	0	0	0	0	0	0	4.7	0	2.35	#DIV/0!	0.158302	35	4.1	19.55	15.6	55	35.3	0.8525	0.337122
Thalassobacillus	0	0	0	0	0	0	2.6	10.6	6.6	53.8	6.8	30.3	2.19878	0.16017	0	2.7	1.35	21.8	16	18.9	3.80735	0.000684483
Planktothrix	0	0	0	0	0	0	3.9	49.1	26.5	23	14.4	18.7	-0.502954	0.588583	0	12	6	9.3	2	5.65	-0.0867116	0.935361
Desulfacinum	0	0	0	0	0	0	6.1	0	3.05	0	0	0	#NUM!	0.158302	0	0	0	107	0	53.5	#DIV/0!	0.158302
Endozoicomonas	0	0	0	0	0	0	0	0	0	2.2	6	4.1	#DIV/0!	0.0201634	55.8	20	37.9	24.3	4.7	14.5	-1.38614	0.117979
Enquatrovirus	0	0	0	0	8.2	4.1	0	0	0	0	0	0	#DIV/0!	#DIV/0!	48	8.8	28.4	9.4	38.3	23.85	-0.251902	0.762427
Kostyavirus	0	0	0	0	13	6.5	0	22	11	6	2.2	4.1	-1.42381	0.344644	60	4.5	32.25	1.3	3.5	2.4	-3.74819	0.136138
Arcticibacter	0	0	0	0	3.3	1.65	13	0	6.5	8.1	3.1	5.6	-0.215013	0.833852	7.2	0	3.6	18	59.7	38.85	3.43185	0.0447608
Floricoccus	0	0	0	0	0	0	2.1	3.1	2.6	3.5	0	1.75	-0.571157	0.463933	16	58.7	37.35	23.8	5	14.4	-1.37504	0.163585
Gofduovirus	0	0	0	0	0	0	48	19	33.5	0	29	14.5	-1.20811	0.183799	0	0	0	13	2.9	7.95	#DIV/0!	0.0526221
Unaquatrovirus	0	0	0	0	0	0	0	0	0	0	4	2	#DIV/0!	0.158302	65	0	32.5	39	3.8	21.4	-0.602829	0.630399
Dichelobacter	0	0	0	0	0	0	0	0	0	0	0	0	#DIV/0!	#DIV/0!	0	0	0	110	1.6	55.8	#DIV/0!	0.14913
Natranaerobius	0	0	0	0	0	0	31.3	1.2	16.25	16.2	13.5	14.85	-0.129977	0.880284	6	16	11	20.4	6.8	13.6	0.306103	0.621925
Ezakiella	0	0	0	0	0	0	45.9	4.9	25.4	21	8.7	14.85	-0.774366	0.441341	4.9	21.9	13.4	3.8	0	1.9	-2.81816	0.0841416
Haloterrigena	0	0	0	0	0	0	0	0	0	0	0	0	#DIV/0!	#DIV/0!	0	0	0	110	0	55	#DIV/0!	0.158302
Machinavirus	0	0	0	0	0	0	48	0	24	0	0	0	#NUM!	0.158302	32	5.5	18.75	7	17.5	12.25	-0.614109	0.473758
Anaerosporomusa	0	0	0	0	0	0	27	0	13.5	36.4	21.3	28.85	1.09561	0.160764	0	2.5	1.25	18.4	4	11.2	3.1635	0.0778053
Candidatus Moanabacter	0	0	0	0	0	0	19	9.2	14.1	32	17	24.5	0.797087	0.114709	0	22	11	8.1	1.4	4.75	-1.2115	0.399788
Candidatus Cloacimonas	0	0	0	0	0	0	42.6	1.5	22.05	11.3	0	5.65	-1.96446	0.253444	0	4.4	2.2	25.2	23.2	24.2	3.45943	9.45121e-05
Planomicrobium	0	0	0	0	0	0	11.9	32	21.95	19	16.2	17.6	-0.318646	0.499007	1.1	8.3	4.7	16.5	3.1	9.8	1.06012	0.310064
Crenothrix	0	0	0	0	1.4	0.7	0	22	11	0	7.2	3.6	-1.61143	0.330228	50	0	25	26	0	13	-0.943416	0.501677
Salinibacillus	0	0	0	0	0	0	1.8	0	0.9	83.1	5.2	44.15	5.61634	0.126869	3.8	3.5	3.65	8.4	0	4.2	0.202493	0.831792
Arsenicibacter	0	0	0	0	0	0	25	0	12.5	0	6.3	3.15	-1.9885	0.277376	15	39.5	27.25	19	0	9.5	-1.52026	0.118365
Calderihabitans	0	0	0	0	0	0	32.7	20	26.35	18.7	4.5	11.6	-1.18368	0.0551095	10.3	0	5.15	13.9	4.6	9.25	0.844881	0.363949
Tegunavirus	0	0	0	0	0	0	0	0	0	0	8.7	4.35	#DIV/0!	0.158302	4.6	44	24.3	47	0	23.5	-0.0482956	0.966125
Persephonella	0	0	0	4.1	2.6	3.35	48	0	24	3	0	1.5	-4	0.180412	0	10	5	18.5	16.6	17.55	1.81147	0.0129394
Jiulongibacter	0	0	0	0	0	0	0	0	0	100	0	50	#DIV/0!	0.158302	2.5	0	1.25	0	0	0	#NUM!	0.158302
Oscillatoria	0	0	0	0	0	0	19.1	0	9.55	23.7	6.6	15.15	0.665745	0.491353	0	2.2	1.1	44.6	6	25.3	4.52356	0.0959952
Saccharibacter	0	0	0	0	0	0	0	0	0	8.1	0	4.05	#DIV/0!	0.158302	0	0	0	94	0	47	#DIV/0!	0.158302
Anditalea	0	0	0	0	1	0.5	0	0	0	4.4	0	2.2	#DIV/0!	0.158302	16.2	66	41.1	14.3	0	7.15	-2.52312	0.0857423
Ereboglobus	0	0	0	0	0	0	8.9	0	4.45	0	0	0	#NUM!	0.158302	22	7.7	14.85	34.7	28.5	31.6	1.08946	0.0204253
Catellicoccus	0	0	0	0	0	0	0	0	0	0	0	0	#DIV/0!	#DIV/0!	0	1.4	0.7	100	0	50	6.15843	0.162891
Marixanthomonas	0	0	0	0	0	0	25	0	12.5	0	9.1	4.55	-1.45799	0.359078	57	0	28.5	0	9.9	4.95	-2.52546	0.231319
Lagierella	0	0	0	0	0	0	6.9	13	9.95	3	32.9	17.95	0.851215	0.415168	16.9	1	8.95	20.7	6.5	13.6	0.603647	0.491936
Franconibacter	0	0	0	0	0	0	4.1	0	2.05	0	4.9	2.45	0.257158	0.838916	0	55	27.5	36.4	0	18.2	-0.595493	0.650791
Mangrovimonas	0	0	0	0	0	0	15.9	0	7.95	0	0	0	#NUM!	0.158302	10	11	10.5	32.4	31	31.7	1.59409	1.8007e-06
Flavihumibacter	0	0	0	3.1	0	1.55	1.8	19	10.4	8.8	9	8.9	-0.224706	0.777645	9.8	0	4.9	39.3	9.1	24.2	2.30415	0.102986
Mariprofundus	0	0	0	0	3.5	1.75	0	0	0	4.8	0	2.4	#DIV/0!	0.158302	50	1	25.5	21.4	19	20.2	-0.336142	0.72722
Thermovenabulum	0	0	0	0	0	0	9.6	0	4.8	35.3	12.6	23.95	2.31892	0.0545696	4.4	5.6	5	21	10.9	15.95	1.67356	0.0203074
Oleiphilus	0	0	0	0	0	0	0	0	0	2.5	79	40.75	#DIV/0!	0.13875	9.6	0	4.8	0	8.1	4.05	-0.245112	0.846236
Sulfurospirillum	0	0	0	0	0	0	4.5	10.8	7.65	20.3	7.6	13.95	0.866733	0.19854	7.2	10.3	8.75	21.1	17.2	19.15	1.12999	0.00194011
Tulanevirus	0	0	0	0	0	0	64	0	32	1.2	0	0.6	-5.73697	0.164494	0	20.1	10.05	1.7	11.8	6.75	-0.574236	0.638068
Anaerospora	0	0	0	0	0	0	17.3	1.5	9.4	8.5	8.8	8.65	-0.119961	0.877385	0	2.2	1.1	37.7	22.5	30.1	4.77419	0.00282335
Tetragenococcus	0	0	0	0	0	0	26.4	0	13.2	25.4	4.1	14.75	0.160177	0.881899	4.1	26.9	15.5	8.6	2.7	5.65	-1.45595	0.220968
Williamwhitmania	0	0	0	0	0	0	14.3	0	7.15	2	0	1	-2.83794	0.214124	0	0	0	63.1	18.1	40.6	#DIV/0!	0.0353422
Thermosulfidibacter	0	0	0	0	0	0	6.4	1	3.7	15.9	2	8.95	1.27436	0.289615	0	0	0	12.7	59.2	35.95	#DIV/0!	0.0553343
Alteribacillus	0	0	0	0	0	0	65.4	0	32.7	3.6	1.8	2.7	-3.59826	0.187385	0	0	0	26.1	0	13.05	#DIV/0!	0.158302
Marininema	0	0	0	0	0	0	17	1.3	9.15	22	0	11	0.26566	0.824218	0	5	2.5	51	0	25.5	3.3505	0.19497
Urinicoccus	0	0	0	0	0	0	10	6	8	10.6	4.9	7.75	-0.0458037	0.907024	3.3	49.4	26.35	3.7	8.3	6	-2.13477	0.202758
Thaumasiovibrio	0	0	0	0	0	0	0	0	0	0	0	0	#DIV/0!	#DIV/0!	0	0	0	0	96	48	#DIV/0!	0.158302
Flavisolibacter	0	0	0	0	2.6	1.3	0	0	0	91	0	45.5	#DIV/0!	0.158302	0	0	0	0	2.2	1.1	#DIV/0!	0.158302
Gelderlandvirus	0	0	0	0	0	0	7.9	0	3.95	12	4.2	8.1	1.03607	0.265033	2.2	0	1.1	0	69	34.5	4.97102	0.169052
Desulfotignum	0	0	0	0	0	0	0	0	0	2.3	0	1.15	#DIV/0!	0.158302	84.2	0	42.1	8.6	0	4.3	-3.29141	0.196748
Sediminibacillus	0	0	0	0	0	0	8.7	25.1	16.9	8.5	5.8	7.15	-1.24101	0.111945	0	3	1.5	2.8	41	21.9	3.8679	0.13891
Pelobium	0	0	0	0	0	0	0	81	40.5	3.2	3.9	3.55	-3.51203	0.18922	4.2	0	2.1	2.5	0	1.25	-0.748461	0.579377
Thermococcus	0	0	0	0	0	0	57.3	6.1	31.7	4	5.4	4.7	-2.75375	0.14187	1.3	3.5	2.4	9.7	7.2	8.45	1.81592	0.00325723
Tripsacum	0	0	0	0	0	0	38.5	0	19.25	28	27.8	27.9	0.535407	0.479869	0	0	0	0	0	0	#DIV/0!	#DIV/0!
Mesoaciditoga	0	0	0	0	0	0	1.7	10	5.85	18.6	1	9.8	0.744345	0.520714	1	9.9	5.45	41.1	9.9	25.5	2.22617	0.099006
Anaeroarcus	0	0	0	0	0	0	2	2.7	2.35	10.7	2.2	6.45	1.45664	0.171187	6	29.6	17.8	30.9	9.1	20	0.168123	0.824148
Aliivibrio	0	0	0	0	0	0	48.4	5.9	27.15	6.2	1.2	3.7	-2.87536	0.130498	0	0	0	14.8	16.6	15.7	#DIV/0!	7.14686e-06
Desulfurispora	0	0	0	0	0	0	17	5.1	11.05	23.7	6.2	14.95	0.436099	0.55794	3	5.1	4.05	6.6	26	16.3	2.00888	0.0953098
Sediminibacter	0	0	0	0	1.8	0.9	0	3.1	1.55	4.3	0	2.15	0.472068	0.714984	0	0	0	19	64.3	41.65	#DIV/0!	0.0333757
Lentimicrobium	0	0	0	0	0	0	1	11.9	6.45	1	2	1.5	-2.10434	0.192279	0	0	0	43.4	33.1	38.25	#DIV/0!	0.000210531
Paludifilum	0	0	0	0	0	0	14.4	0	7.2	4.3	0	2.15	-1.74366	0.309101	5.7	27	16.35	37.6	2.7	20.15	0.301489	0.76361
Rigallicvirus	0	0	0	0	0	0	91.3	0	45.65	0	0	0	#NUM!	0.158302	0	0	0	0	0	0	#DIV/0!	#DIV/0!
Hokovirus	0	0	0	0	0	0	11	0	5.5	12	20.7	16.35	1.57179	0.0552306	0	0	0	4.9	42.3	23.6	#DIV/0!	0.0941216
Mucispirillum	0	0	0	0	0	0	4.7	0	2.35	0	0	0	#NUM!	0.158302	14	63	38.5	8.7	0	4.35	-3.14577	0.0762303
Cepunavirus	0	0	0	0	0	0	0	0	0	0	68	34	#DIV/0!	0.158302	6.7	2.4	4.55	0	13	6.5	0.514573	0.647638
Pseudo-nitzschia	0	0	0	0	0	0	42	1.8	21.9	1.9	42	21.95	0.00329007	0.997712	0	0	0	2.3	0	1.15	#DIV/0!	0.158302
Drulisvirus	0	0	0	0	0	0	15	0	7.5	2.5	54	28.25	1.91329	0.251288	0	16	8	0	2	1	-3	0.207058
Algibacter	0	0	0	0	0	0	5.8	0	2.9	8.1	0	4.05	0.481869	0.709683	2.4	0	1.2	8.2	65	36.6	4.93074	0.0972111
Prasinovirus	0	0	0	0	0	0	0	2.1	1.05	8.2	0	4.1	1.96523	0.280034	18.8	23.3	21.05	2.8	33.9	18.35	-0.19804	0.780795
Pisciglobus	0	0	0	0	0	0	0	2.4	1.2	44	4.4	24.2	4.3339	0.115023	2.9	8.6	5.75	17.8	8.8	13.3	1.20979	0.0700641
Candidatus Nephrothrix	0	0	0	0	0	0	40.5	0	20.25	37.1	0	18.55	-0.126503	0.919777	0	0	0	1	10.2	5.6	#DIV/0!	0.102654
Desulfococcus	0	0	0	0	0	0	9.3	0	4.65	2	3.4	2.7	-0.784271	0.512319	0	0	0	73.9	0	36.95	#DIV/0!	0.158302
Tolypothrix	0	0	0	0	0	0	0	15.3	7.65	0	6.1	3.05	-1.32665	0.388109	56	1.2	28.6	0	9.9	4.95	-2.53051	0.215205
Candidatus Phytoplasma	0	0	0	0	0	0	6.7	0	3.35	77	0	38.5	3.52263	0.19029	0	0	0	0	4.7	2.35	#DIV/0!	0.158302
Acetomicrobium	0	0	0	0	0	0	29	7.3	18.15	8.1	0	4.05	-2.16398	0.102635	0	1.1	0.55	24.9	17.3	21.1	5.26167	0.000753081
Oceanivirga	0	0	0	0	0	0	3.6	0	1.8	7.2	0	3.6	1	0.481817	18.2	33.3	25.75	18.8	6.5	12.65	-1.02544	0.0802452
Anaerohalosphaera	0	0	0	0	0	0	10.3	2.6	6.45	5.5	32.1	18.8	1.54336	0.197257	8.4	4.4	6.4	18.4	5.7	12.05	0.912889	0.215524
Caeruleovirus	0	0	0	0	1.4	0.7	0	1	0.5	0	34.6	17.3	5.1127	0.168001	1.8	9.5	5.65	7.7	31.3	19.5	1.78715	0.125427
Dolichospermum	0	0	0	0	0	0	0	0	0	82	0	41	#DIV/0!	0.158302	0	0	0	5.3	0	2.65	#DIV/0!	0.158302
Wphvirus	0	0	0	0	0	0	38.7	1.6	20.15	0	7.7	3.85	-2.38785	0.210421	2.1	1.6	1.85	28.5	7.1	17.8	3.26628	0.0612508
Cuspidothrix	0	0	0	0	0	0	1	77	39	0	0	0	#NUM!	0.150098	2.7	3.7	3.2	0	2.5	1.25	-1.35614	0.066146
Flavipsychrobacter	0	0	0	0	0	0	0	0	0	8.4	3.1	5.75	#DIV/0!	0.0198053	0	2.1	1.05	73	0	36.5	5.11944	0.167953
Macleaya	0	0	0	0	0	0	0	0	0	0	0	0	#DIV/0!	#DIV/0!	0	0	0	86	0	43	#DIV/0!	0.158302
Vaginella	0	0	0	0	0	0	20	0	10	4.1	12	8.05	-0.312939	0.769123	38	0	19	2.3	9.2	5.75	-1.72437	0.300395
Actinosynnema	0	0	0	0	3	1.5	0	0	0	76	0	38	#DIV/0!	0.158302	5.3	0	2.65	0	0	0	#NUM!	0.158302
Microbulbifer	0	0	0	0	1	0.5	3.8	20.2	12	16	35	25.5	1.08746	0.13589	0	3.8	1.9	1	2.7	1.85	-0.0384741	0.968806
Roseovarius	0	0	0	0	1.4	0.7	0	0	0	2.9	10.2	6.55	#DIV/0!	0.0359344	0	33	16.5	15	20.6	17.8	0.109411	0.899473
Coemansia	0	0	0	0	0	0	4.4	0	2.2	6.7	1.5	4.1	0.89812	0.38864	1.3	0	0.65	0	69	34.5	5.73001	0.164525
Tequintavirus	0	0	0	0	0	0	17	6.3	11.65	1	0	0.5	-4.54226	0.0228775	1.7	22.7	12.2	24.8	9.1	16.95	0.474404	0.56434
Pelobacter	0	0	0	0	0	0	17.3	0	8.65	37	0	18.5	1.09675	0.45049	2	1.8	1.9	20.4	4	12.2	2.68281	0.0952263
Thermosediminibacter	0	0	0	0	0	0	24.1	0	12.05	22.6	12	17.3	0.521739	0.527707	3.7	0	1.85	3	16.8	9.9	2.4199	0.122705
Omegavirus	0	0	0	0	0	0	0	0	0	0	0	0	#DIV/0!	#DIV/0!	2.4	2.5	2.45	77	0	38.5	3.974	0.180159
Fletchervirus	0	0	0	0	0	0	3.6	0	1.8	1.8	0	0.9	-1	0.481817	3.9	21.2	12.55	48.9	2.4	25.65	1.03127	0.41212
Thermovibrio	0	0	0	0	0	0	3.4	0	1.7	6.5	22.8	14.65	3.10729	0.0544223	0	40	20	5.8	3	4.4	-2.18442	0.249026
Paraferrimonas	0	0	0	0	0	0	22	0	11	1	8.8	4.9	-1.16665	0.416511	43	0	21.5	2.1	4.5	3.3	-2.7038	0.217061
Certrevirus	0	0	0	0	1	0.5	35	0	17.5	0	0	0	#NUM!	0.158302	3	39	21	0	3.3	1.65	-3.66985	0.137323
Lacinutrix	0	0	0	0	0	0	13.8	3.5	8.65	7.7	0	3.85	-1.16784	0.265643	8.4	6.4	7.4	19.4	22	20.7	1.48403	0.000149098
Limnohabitans	0	0	0	0	0	0	0	3.5	1.75	4.1	11.5	7.8	2.15612	0.0626239	16.1	9.8	12.95	7.4	28.1	17.75	0.454867	0.485067
Halostella	0	0	0	0	0	0	2.9	0	1.45	6	0	3	1.04891	0.465576	2	0	1	0	69	34.5	5.10852	0.16803
Hydrogenimonas	0	0	0	0	0	0	0	0	0	6	0	3	#DIV/0!	0.158302	0	0	0	73.1	0	36.55	#DIV/0!	0.158302
Rivularia	0	0	0	0	0	0	3.5	0	1.75	7.1	0	3.55	1.02046	0.474919	1.4	0	0.7	0	67	33.5	5.58066	0.165226
Kyrpidia	0	0	0	0	0	0	10	4	7	13	0	6.5	-0.106915	0.909547	7.6	25	16.3	10.6	8.4	9.5	-0.778873	0.250385
Urechidicola	0	0	0	0	0	0	6.6	1.3	3.95	0	0	0	#NUM!	0.0612151	12	0	6	9.3	48.6	28.95	2.27053	0.125131
Rhodoferax	0	0	0	0	0	0	2.4	4.4	3.4	47	1.5	24.25	2.83438	0.187954	3.2	0	1.6	6.9	12.4	9.65	2.59246	0.0118526
Nafulsella	0	0	0	0	0	0	0	0	0	0	4.1	2.05	#DIV/0!	0.158302	0	14	7	50.7	8.6	29.65	2.08261	0.151708
Pelagibaculum	0	0	0	0	0	0	64	0	32	2.1	0	1.05	-4.92961	0.169381	0	0	0	11.3	0	5.65	#DIV/0!	0.158302
Alicycliphilus	0	0	0	3.6	0	1.8	4.8	25	14.9	16	17	16.5	0.147154	0.797617	0	2.2	1.1	3.2	5.5	4.35	1.98351	0.0240723
Lawsonia	0	0	0	0	0	0	8.4	4.4	6.4	0	0	0	#NUM!	0.00518184	3.4	11.1	7.25	15	34.7	24.85	1.77719	0.0449014
Salipaludibacillus	0	0	0	0	0	0	17.1	11.2	14.15	10.3	11	10.65	-0.409949	0.11086	8.4	9.6	9	3.4	6	4.7	-0.937264	0.00650818
Iapetusvirus	0	0	0	0	0	0	0	0	0	0	42	21	#DIV/0!	0.158302	0	0	0	0	34.8	17.4	#DIV/0!	0.158302
[truncated: 1,260 more rows]
