# Supplementary material for: Intake of compound probiotics accelerates the construction of immune function and gut microbiome in Holstein calves
Source: Microbiol Spectr. 2024 Apr 23;12(6):e01909-23. doi: 10.1128/spectrum.01909-23 (PMC11237676; doi:10.1128/spectrum.01909-23)
Supplement: Table S3 — Differences of the fecal microbiome at genus level in 30-day-old calves. [file spectrum.01909-23-s0005.xlsx]

## Sheet: Table S3
Table S3. Differences of the fecal microbiome at genus level in 30-day-old claves.
Taxon	1 d-avg	CK30-avg	T30-avg	Log2fc of T30-vs-CK30	p-value
Archaeoglobus	0.01	0.01	15.1	10.5603	0.000161815
Chlorobaculum	0.01	0.01	12.2	10.2527	4.82785e-08
Leptonema	0.01	0.01	9.4	9.87652	0.000527488
Sugiyamaella	4.1775	0.01	7.1	9.47168	0.00154948
Microbispora	4.0775	0.01	5.15	9.00843	0.000164601
Proteus	1.0325	0.01	4.7	8.87652	0.000834561
Methyloversatilis	0.01	0.01	4.3	8.74819	1.5771e-05
Acidithiobacillus	0.505	0.01	4.05	8.66178	0.00118714
Enterovibrio	0.01	0.01	3.55	8.47168	0.00036847
Stella	0.01	0.01	3.5	8.45121	7.1378e-06
Thermus	2.475	0.01	3.2	8.32193	6.42389e-07
Salibacterium	0.01	0.01	3.05	8.25267	0.000113763
Salpingoeca	63.4	0.01	2.45	7.93664	1.17442e-07
Rhodovulum	2.1825	0.01	2.45	7.93664	7.17869e-05
Venustampulla	0.01	0.01	2.15	7.74819	0.00118465
Baia	0.01	1.255	34.7	4.78918	2.1483e-05
Phenylobacterium	1.655	1.605	19.55	3.60652	0.000152074
Raineya	0.01	0.505	5.1	3.33614	9.47031e-05
Kaistia	0.4825	1.005	10	3.31473	0.000382164
Rodentibacter	0.01	3.4	26.6	2.96782	0.000916387
Fenollaria	0.01	5.85	38.45	2.71648	0.000115967
Ohtaekwangia	0.01	0.505	3.3	2.70811	0.00160286
Eremococcus	2.6075	11.25	73.3	2.70389	0.00156663
Shewanella	42.0325	143.6	898.1	2.64482	0.000597269
Mannheimia	0.01	5.055	29.45	2.54248	0.00111184
Succiniclasticum	0.01	251.05	1128.4	2.16823	0.000917305
Mediterranea	0.01	1050.6	3559.4	1.76042	2.84705e-05
Culturomica	0.01	391.6	1289.9	1.71981	0.000693703
Paraliobacillus	0.01	52.55	155.6	1.56608	0.000334481
Millionella	0.01	196.25	526.35	1.42333	0.000124857
Allobaculum	0.01	134.3	353.55	1.39645	0.000337231
Shigella	5088.85	144.4	365.9	1.34138	0.000616497
Mucilaginibacter	0.8075	240.3	116.95	-1.03894	1.07119e-05
Provencibacterium	0.01	171.05	76.55	-1.15994	0.00142281
Jeotgalibacillus	0.01	25.25	8.3	-1.6051	9.86376e-05
Neisseria	743.125	172.45	55.85	-1.62655	0.00102757
Parolsenella	0.01	920.05	285.85	-1.68645	0.000508114
Mariniphaga	1.2075	81.8	22.75	-1.84623	0.000278804
Gallibacterium	0.01	101.65	27.2	-1.90193	0.00145794
Rothia	2.3075	222.55	57.05	-1.96383	0.000334106
Citrus	4.4	4	1	-2	6.52107e-05
Mucor	0.01	144.15	21.15	-2.76884	0.0010533
Flexistipes	0.01	8.25	1.205	-2.77536	0.000534248
Senegalimassilia	0.01	1739.6	247.4	-2.81384	0.000123525
Kordia	0.5075	54	3.55	-3.92707	0.000630019
Oleispira	0.01	2.3	0.01	-7.84549	3.81383e-05
Seinonella	0.01	8.05	0.01	-9.65284	0.00166773
Ignatzschineria	4.475	10.45	0.01	-10.0293	0.000308641
