# Supplementary material for: Intake of compound probiotics accelerates the construction of immune function and gut microbiome in Holstein calves
Source: Microbiol Spectr. 2024 Apr 23;12(6):e01909-23. doi: 10.1128/spectrum.01909-23 (PMC11237676; doi:10.1128/spectrum.01909-23)
Supplement: Table S4 — Differences of the fecal microbiome at genus level in 60-day-old calves. [file spectrum.01909-23-s0006.xlsx]

## Sheet: Table S4
Table S4. Differences of the fecal microbiome at genus level in 60-day-old claves.
Taxon	1 d-avg	CK60-avg	T60-avg	Log2fc of T60-vs-CK60	p-value
Kordia	0.5075	0.01	69.4	12.7607	9.343e-05
Sediminicola	0.01	0.01	54.5	12.412	3.82187e-07
Galbibacter	4.7825	0.01	39	11.9293	2.88046e-07
Lentimicrobium	0.01	0.01	38.25	11.9012	0.000210747
Rubrobacter	1.2075	0.01	18.1	10.8218	8.0482e-07
Anaeromusa	0.01	0.01	16.7	10.7056	0.000936096
Colwellia	3.2025	0.01	16.65	10.7013	0.00029876
Aliivibrio	0.01	0.01	15.7	10.6165	7.16503e-06
Kroppenstedtia	0.01	0.01	12.65	10.3049	0.0011712
Liberibacter	0.01	0.01	12.55	10.2935	4.62846e-05
Cloacibacterium	2.9025	0.01	8.9	9.79766	6.84612e-05
Spongospora	0.01	0.01	8.65	9.75656	0.000376692
Piscibacillus	0.01	0.01	8.35	9.70563	5.61423e-06
Desulfatiglans	0.01	0.01	8.2	9.67948	0.0008939
Staphylospora	0.01	0.01	7.9	9.62571	4.37889e-06
Chitinibacter	0.01	0.01	7.45	9.5411	0.000361156
Gaetbulibacter	0.01	0.01	6.65	9.37721	1.73424e-07
Indioceanicola	1.655	0.01	6.3	9.29921	4.25659e-08
Dethiosulfatarculus	0.01	0.01	5.75	9.16742	3.83767e-09
Jiangella	8.95	0.01	4.75	8.89178	5.3088e-05
Cyberlindnera	1.38	0.01	4.6	8.84549	1.20512e-05
Ktedonosporobacter	0.01	0.01	4.25	8.73132	3.04909e-05
Lautropia	0.01	0.01	3.95	8.62571	0.000465325
Seleniivibrio	0.01	0.01	3.75	8.55075	1.3179e-05
Herbiconiux	0.01	0.01	3.7	8.53138	3.59e-07
Desmospora	0.01	0.01	3.7	8.53138	5.71602e-06
Mycetocola	0.2575	0.01	3.7	8.53138	0.00133079
Ferriphaselus	0.01	0.01	3.65	8.51175	0.0006324
Fragaria	2.7275	0.01	3.55	8.47168	2.14057e-06
Strigomonas	0.01	0.01	3	8.22882	0.000205299
Thiobacillus	0.01	0.01	2.6	8.02237	0.00171087
Vitiosangium	0.01	0.01	2.5	7.96578	1.72805e-06
Rhodopila	0.01	0.01	2.15	7.74819	0.00118465
Methylocystis	0.01	0.01	2	7.64386	0.000327612
Acetomicrobium	0.01	0.555	21.1	5.24861	0.000753248
Micromonospora	65.9	0.655	16.2	4.62836	0.00147161
Melghiribacillus	0.01	5.855	129.15	4.46323	0.000991999
Sinomicrobium	1.3575	1.455	25.5	4.13141	3.69136e-05
Desulfobacterium	0.01	1.055	18.2	4.10862	0.000118742
Pedosphaera	0.01	1.005	17	4.08027	0.000933962
Olleya	1.405	3.205	49.95	3.96209	0.0010413
Thalassobacillus	0.01	1.355	18.9	3.80202	0.000683496
Candidatus Frackibacter	0.01	4.6	61.7	3.74556	2.67522e-05
Halocella	0.01	15.35	205.4	3.74213	0.000245893
Candidatus Scalindua	0.01	1.355	17.35	3.67857	0.000130189
Marinilactibacillus	1.2575	1.9	24.2	3.67094	0.00105948
Porphyrobacter	0.8325	0.755	8.95	3.56734	0.000773653
Candidatus Cloacimonas	0.01	2.205	24.2	3.45616	9.38957e-05
Thioclava	1.2825	1.005	10.25	3.35036	0.000211363
Culturomica	0.01	214.55	2016.1	3.23218	7.53883e-06
Symbiobacterium	0.01	0.505	4.7	3.21831	0.000335778
Macellibacteroides	0.01	40.45	371.1	3.1976	0.000186204
Gillisia	0.2575	1.955	17.75	3.18258	0.00136968
Allisonella	0.01	6.9	60.9	3.14177	1.63037e-05
Chromobacterium	0.01	6.15	51.1	3.05466	5.12665e-05
Odoribacter	0.2575	6098.2	48831.6	3.00136	0.000328471
Haladaptatus	0.01	1.355	10.45	2.94714	0.000880094
Gorillibacterium	0.01	14.65	101.85	2.79747	0.00118572
Desulfobulbus	0.01	4.45	30	2.75309	0.000166556
Sedimentibacter	0.5825	67.4	431.95	2.68004	0.000301479
Desnuesiella	0.01	43.6	253.25	2.53816	0.000292716
Gallibacterium	0.01	56.9	303.2	2.41377	0.000344368
Herpetosiphon	0.01	1.955	10.35	2.40439	0.00173085
Sanguibacteroides	0.9325	110.6	565.3	2.35367	0.000916753
Melissococcus	0.01	4	20.05	2.32553	0.000541685
Candidatus Borkfalkia	0.01	30.7	136.15	2.14889	4.6671e-07
Sporolactobacillus	0.01	36.35	148.9	2.03432	0.00118144
Moritella	4.5075	6.1	24.45	2.00295	0.00118364
Geosporobacter	0.01	81.8	327.5	2.00132	0.00103907
Lutibacter	0.01	10.25	41	2	0.00079955
Shuttleworthia	0.01	37.5	148.9	1.98938	0.000656927
Coprobacter	0.01	1460.15	5760.2	1.98	0.00154087
Frankia	39	3.6	13.75	1.93336	0.000361471
Oscillibacter	1.2525	10004.4	36854.6	1.88121	9.00333e-06
Psychromonas	0.01	4.75	17.3	1.86477	0.000767417
Acidaminococcus	0.01	344.9	1231.2	1.83582	6.34559e-07
Providencia	3.4025	12.05	42.35	1.81333	0.000230348
Filifactor	0.01	32.6	112.15	1.78249	2.08983e-05
Cellulosilyticum	0.01	414.6	1423.85	1.78001	0.000264666
Proteiniphilum	2.9825	164.7	531.1	1.68914	0.000292964
Pelosinus	0.01	50.45	161.55	1.67905	0.000405372
Caproiciproducens	0.01	158.45	491.2	1.63228	0.00172726
Intestinibaculum	0.01	69.5	215.1	1.62992	0.000144097
Mangrovimonas	0.01	10.5	31.7	1.59409	1.8007e-06
Tenacibaculum	2.38	80.7	243.05	1.59061	6.6292e-07
Propionibacterium	5.1025	71.6	211.05	1.55955	0.000175792
Dialister	0.01	96.65	277.6	1.52217	0.00171076
Candidatus Symbiothrix	0.01	98.3	276.75	1.49332	0.000381359
Lacinutrix	0.01	7.4	20.7	1.48403	0.000149098
Aquimarina	0.2575	48.15	128.2	1.41279	7.59416e-05
Mesotoga	0.01	37.3	98.05	1.39434	3.59723e-05
Gracilibacillus	0.01	31.05	79	1.34726	0.0011715
Marinilabilia	0.01	79.85	186	1.21994	3.20658e-05
Dietzia	13.2025	3.35	7.7	1.2007	2.32563e-05
Negativibacillus	0.01	6293.25	14400.9	1.19428	0.00125305
Aquisalibacillus	0.01	3.3	7.3	1.14543	0.000169861
Xylella	8.25	5.6	11.95	1.09351	0.000173577
Arenibacter	2.6825	40.15	18.05	-1.1534	0.000589994
Photobacterium	4.5775	93.25	39.65	-1.23378	0.000332841
Desulfohalotomaculum	0.01	42.85	17.8	-1.26742	0.000142109
Methanoculleus	0.01	30.65	9.8	-1.64503	0.000154088
Arcticibacterium	0.01	79.5	18	-2.14296	0.000202687
Olivibacter	0.5075	80.75	16.1	-2.3264	7.54771e-07
Corynebacterium	1693.5	413.95	73.65	-2.4907	1.88299e-05
Candidatus Electrothrix	0.01	103.9	16.1	-2.69006	0.00138093
Cetobacterium	0.01	2461.35	127.35	-4.27258	0.000916613
Ilyobacter	0.01	292.5	7.45	-5.29505	9.19738e-08
Methylovulum	0.01	2.6	0.01	-8.02237	0.00171087
Candidatus Sulfopaludibacter	0.01	2.7	0.01	-8.07682	2.01235e-05
Aestuariivirga	0.01	3.35	0.01	-8.38802	0.000462005
Pseudorhodobacter	0.01	3.85	0.01	-8.58871	1.54696e-06
Desulfohalovibrio	0.01	5.5	0.01	-9.10329	0.000286919
Limnobacter	0.01	5.6	0.01	-9.12928	0.000267368
Propionigenium	0.01	7.15	0.01	-9.4818	1.04266e-05
Kluyvera	19.9325	7.25	0.01	-9.50184	0.000401588
Tepidiphilus	0.01	8.25	0.01	-9.68825	0.000114386
Oceanimonas	18.9075	8.5	0.01	-9.73132	0.000606879
Thioploca	0.5325	13.5	0.01	-10.3987	0.000729762
