# Supplementary material for: Intake of compound probiotics accelerates the construction of immune function and gut microbiome in Holstein calves
Source: Microbiol Spectr. 2024 Apr 23;12(6):e01909-23. doi: 10.1128/spectrum.01909-23 (PMC11237676; doi:10.1128/spectrum.01909-23)
Supplement: Table S5 — The abundance of fecal microbiome at species level of calves. [file spectrum.01909-23-s0007.xlsx]

## Sheet: The microbiome at species level
Supplementary material Table S5. The abundance of fecal microbiome at species level of claves.
Taxon	CK1-01	CK1-02	CK1-avg	T1-01	T1-02	T1-avg	CK30-01	CK30-02	CK30-avg	T30-01	T30-02	T30-avg	Log2fc of T30-vs-CK30	p-value	CK60-01	CK60-02	CK60-avg	T60-01	T60-02	T60-avg	Log2fc of T60-vs-CK60	p-value
Unclassified	58.51	53.72	56.115	57.97	57.51	57.74	22.72	29.28	26	21.42	29.86	25.64	-0.0201154	0.91275	26.53	30.82	28.675	25.39	24.67	25.03	-0.196135	0.0439997
Faecalibacterium prausnitzii	0	0	0	0	0	0	0.91	1.29	1.1	0.87	5.06	2.965	1.43053	0.199437	8.52	9.94	9.23	4.22	7	5.61	-0.71833	0.0159026
Bacteroides coprophilus	0	0	0	0	0	0	0.41	0.98	0.695	0.48	5.38	2.93	2.07582	0.191622	6.91	6.84	6.875	0.46	5.4	2.93	-1.23046	0.0505328
Prevotella copri	0	0	0	0	0	0	0.08	0.53	0.305	0.22	1.58	0.9	1.56112	0.223597	2.12	6.13	4.125	0.27	2.02	1.145	-1.84905	0.0777115
Bacteroides plebeius	0	0	0	0	0	0	0.05	0.75	0.4	0.61	3.48	2.045	2.35403	0.125964	2.8	3.18	2.99	0.19	1.37	0.78	-1.9386	0.00349228
Prevotella sp. MGM2	0	0	0	0	0	0	0.22	1.19	0.705	1.83	0.1	0.965	0.452906	0.673301	4.02	0.05	2.035	2.01	3.18	2.595	0.350706	0.663682
Butyricicoccus pullicaecorum	0	0	0	0	0	0	0.18	2.61	1.395	3.22	1.27	2.245	0.68645	0.398142	0.62	2.88	1.75	0.78	0.42	0.6	-1.54432	0.156699
Prevotella sp. CAG:520	0	0	0	0	0	0	0.05	4.13	2.09	0.26	0.23	0.245	-3.09265	0.192307	2.87	0.01	1.44	0.25	0.41	0.33	-2.12553	0.250602
Bacteroides coprophilus CAG:333	0	0	0	0	0	0	0.08	0.18	0.13	0.11	0.99	0.55	2.08092	0.17578	1.26	1.24	1.25	0.09	0.97	0.53	-1.23786	0.0471757
Bacteroides coprocola	0	0	0	0	0	0	0.02	0.11	0.065	0.14	0.86	0.5	2.94342	0.106416	1.12	0.93	1.025	0.1	0.24	0.17	-2.59202	0.000231991
Prevotella sp. CAG:891	0	0	0	0	0	0	0.16	0.29	0.225	0.94	2	1.47	2.70782	0.0156243	1.86	0.03	0.945	1.61	3.37	2.49	1.39776	0.102729
Fournierella massiliensis	0	0	0	0	0	0	0.1	5.22	2.66	0.23	0.34	0.285	-3.22239	0.183437	0.45	1.3	0.875	0.33	0.28	0.305	-1.52047	0.0812278
Prevotella sp. CAG:279	0	0	0	0	0	0	0.47	0.25	0.36	0.01	0.2	0.105	-1.77761	0.0384473	1.6	0.01	0.805	0.51	0.42	0.465	-0.791758	0.500615
Prevotellamassilia timonensis	0	0	0	0	0	0	0.08	0.33	0.205	0.39	0.13	0.26	0.342888	0.625294	1.4	0.01	0.705	0.34	1.6	0.97	0.460361	0.650242
Bacteroides vulgatus	0	0	0	0	0	0	0.08	0.16	0.12	0.36	1.25	0.805	2.74595	0.0566566	0.92	0.42	0.67	0.36	0.6	0.48	-0.481127	0.301
Bacteroides sp. CAG:443	0	0	0	0	0	0	0.01	0.07	0.04	0.1	0.52	0.31	2.9542	0.092185	0.67	0.56	0.615	0.04	0.11	0.075	-3.03562	0.000137143
Staphylococcus aureus	12.1	11.58	11.84	12.15	12.11	12.13	0.01	0.04	0.025	0.03	0.27	0.15	2.58496	0.147901	1.18	0.02	0.6	0.03	0.01	0.02	-4.90689	0.15835
[Ruminococcus] gnavus	0	0	0	0	0	0	0.57	0.87	0.72	0.3	0.61	0.455	-0.66213	0.100438	0.56	0.6	0.58	0.22	0.12	0.17	-1.77052	0.00019103
Prevotella stercorea	0	0	0	0	0	0	0.03	0.93	0.48	0.07	0.12	0.095	-2.33703	0.213079	0.93	0.04	0.485	0.15	0.27	0.21	-1.2076	0.348597
Bacteroides sp. CAG:1076	0	0	0	0	0	0	0.01	0.05	0.03	0.08	0.42	0.25	3.05889	0.0899975	0.51	0.45	0.48	0.04	0.09	0.065	-2.88452	5.12576e-05
Fusobacterium perfoetens	0	0	0	0	0	0	0	0	0	0	0	0	#DIV/0!	#DIV/0!	0.13	0.8	0.465	0	0	0	#NUM!	0.0740193
Firmicutes bacterium CAG:110	0.01	0.01	0.01	0.01	0.01	0.01	0.19	0.02	0.105	1.94	0.9	1.42	3.75743	0.0124207	0.3	0.56	0.43	2.6	0.52	1.56	1.85914	0.135236
Firmicutes bacterium CAG:424	0	0	0	0	0	0	0.99	1.55	1.27	2.68	1.91	2.295	0.853666	0.0203088	0.35	0.51	0.43	1.37	0.98	1.175	1.45025	0.00360566
Bacteroides sp. CAG:530	0	0	0	0	0	0	0.13	0.71	0.42	0.04	0.13	0.085	-2.30485	0.119189	0.76	0.1	0.43	0.16	0.52	0.34	-0.338802	0.699639
Gemmiger sp. An194	0	0	0	0	0	0	0.03	0.45	0.24	0.12	0.12	0.12	-1	0.378327	0.14	0.71	0.425	0.43	0.14	0.285	-0.576501	0.49048
Prevotella sp. CAG:5226	0	0	0	0	0	0	0.05	0.15	0.1	0.24	0.08	0.16	0.678072	0.332471	0.76	0.01	0.385	0.19	0.93	0.56	0.540568	0.595858
Megamonas rupellensis	0	0	0	0	0	0	0.01	0.03	0.02	0.01	0.25	0.13	2.70044	0.188761	0.03	0.69	0.36	0.02	0.34	0.18	-1	0.443158
Faecalibacterium sp. OM04-11BH	0	0	0	0	0	0	0.04	0.03	0.035	0.01	0.16	0.085	1.28011	0.313436	0.37	0.35	0.36	0.05	0.1	0.075	-2.26303	5.20763e-05
Bacteroides ilei	0	0	0	0	0	0	0.02	0.06	0.04	0.28	0.34	0.31	2.9542	0.000203856	0.35	0.34	0.345	0.09	0.11	0.1	-1.7866	2.87778e-06
Megamonas funiformis	0	0	0	0	0	0	0.01	0.03	0.02	0.01	0.08	0.045	1.16993	0.299996	0.05	0.6	0.325	0.03	0.37	0.2	-0.70044	0.539741
Bacteroides barnesiae	0	0	0	0	0	0	0.03	0.4	0.215	4.83	0.19	2.51	3.54528	0.162828	0.33	0.26	0.295	0.93	0.49	0.71	1.2671	0.0320758
Tyzzerella nexilis	0	0	0	0	0	0	0.13	1.57	0.85	0.31	0.32	0.315	-1.43211	0.267528	0.15	0.38	0.265	0.04	0.03	0.035	-2.92057	0.0257982
Bacteroides sp. CAG:633	0	0	0	0	0	0	0.02	0.03	0.025	0.23	0.31	0.27	3.43296	0.000460538	0.22	0.26	0.24	0.1	0.07	0.085	-1.4975	0.000426229
Bacteroides coprocola CAG:162	0	0	0	0	0	0	0	0.02	0.01	0.01	0.19	0.1	3.32193	0.160276	0.25	0.22	0.235	0.01	0.04	0.025	-3.23266	6.78691e-05
Prevotella sp. P4-76	0	0	0	0	0	0	0.04	0.27	0.155	0.05	0.08	0.065	-1.25376	0.250078	0.38	0.06	0.22	0.19	0.26	0.225	0.0324215	0.960366
Bacteroides sp. OF04-15BH	0	0	0	0	0	0	0.02	0.03	0.025	0.05	0.24	0.145	2.53605	0.0942346	0.34	0.1	0.22	0.05	0.12	0.085	-1.37197	0.134735
Gemmiger sp. An87	0	0	0	0	0	0	0.04	0.51	0.275	0.14	0.14	0.14	-0.974005	0.37605	0.11	0.31	0.21	0.18	0.13	0.155	-0.438121	0.407696
Megamonas hypermegale	0	0	0	0	0	0	0.01	0.03	0.02	0.01	0.3	0.155	2.9542	0.182948	0.02	0.4	0.21	0.03	0.23	0.13	-0.691878	0.553849
Bacteroides fragilis	0	0	0	0	0	0	0.04	0.09	0.065	0.07	0.27	0.17	1.38702	0.15244	0.24	0.17	0.205	0.13	0.26	0.195	-0.0721498	0.826025
Sutterella megalosphaeroides	0	0	0	0	0	0	0	0	0	0.01	0.11	0.06	#DIV/0!	0.106208	0.04	0.37	0.205	0	0.01	0.005	-5.35755	0.10383
Fusobacterium ulcerans	0	0	0	0	0	0	0.01	0	0.005	0.01	0.02	0.015	1.58496	0.070484	0.17	0.22	0.195	0	0	0	#NUM!	0.000173713
Gemmiger sp. An50	0	0	0	0	0	0	0.04	0.79	0.415	0.11	0.72	0.415	0	1	0.09	0.29	0.19	0.15	0.11	0.13	-0.547488	0.3658
Bacteroides uniformis	0	0	0	0	0	0	0.05	0.09	0.07	0.06	0.31	0.185	1.4021	0.19072	0.21	0.16	0.185	0.13	0.16	0.145	-0.351472	0.0762913
Blautia hansenii	0	0	0	0	0	0	0.06	0.56	0.31	0.06	0.08	0.07	-2.14684	0.171961	0.05	0.32	0.185	0.04	0.03	0.035	-2.4021	0.126806
Bacteroides plebeius CAG:211	0	0	0	0	0	0	0	0.04	0.02	0.04	0.2	0.12	2.58496	0.103604	0.17	0.19	0.18	0.01	0.06	0.035	-2.36257	0.000735437
Bacteroides mediterraneensis	0	0	0	0	0	0	0.01	0.03	0.02	0.06	0.11	0.085	2.08746	0.0139044	0.17	0.18	0.175	0.03	0.07	0.05	-1.80735	0.000464774
Clostridioides difficile	0.07	0.05	0.06	0.07	0.07	0.07	0.3	0.29	0.295	0.3	0.21	0.255	-0.210218	0.200715	0.14	0.2	0.17	0.3	0.15	0.225	0.40439	0.303623
Prevotella copri CAG:164	0	0	0	0	0	0	0	0.02	0.01	0.01	0.06	0.035	1.80735	0.183079	0.09	0.25	0.17	0.01	0.07	0.04	-2.08746	0.0578596
Clostridium sp. CAG:343	0	0	0	0	0	0	2.9	0.47	1.685	0.85	0.55	0.7	-1.26732	0.235881	0.02	0.31	0.165	1.62	0.13	0.875	2.40682	0.180488
Flavonifractor sp. An82	0	0	0	0	0	0	0.15	0.96	0.555	0.36	0.71	0.535	-0.0529489	0.941188	0.17	0.16	0.165	0.26	0.57	0.415	1.33065	0.0492025
Flintibacter sp. KGMB00164	0	0	0	0	0	0	0.03	0.15	0.09	0.04	0.14	0.09	0	1	0.14	0.19	0.165	0.07	0.4	0.235	0.510195	0.507757
Bacteroides pyogenes	0	0	0	0	0	0	0.03	0.05	0.04	0.04	0.2	0.12	1.58496	0.160799	0.18	0.15	0.165	0.04	0.19	0.115	-0.520832	0.320792
Bacteroides ovatus	0	0	0	0	0	0	0.01	0.05	0.03	0.02	0.15	0.085	1.5025	0.233887	0.22	0.11	0.165	0.05	0.09	0.07	-1.23704	0.0482382
Klebsiella pneumoniae	2.67	3.03	2.85	3.03	2.88	2.955	0	0.01	0.005	0.01	0.07	0.04	3	0.117018	0.3	0.03	0.165	0.02	0.01	0.015	-3.45943	0.126806
Clostridium sp. AT4	0	0	0	0	0	0	0.05	0.05	0.05	0.04	0.1	0.07	0.485427	0.3125	0.04	0.28	0.16	0.07	0.02	0.045	-1.83007	0.179489
Siphoviridae sp.	0	0	0	0	0	0	0.05	0.07	0.06	0.03	0.25	0.14	1.22239	0.277963	0.04	0.27	0.155	0.1	0.06	0.08	-0.954196	0.328123
Sutterella sp. KLE1602	0	0	0	0	0	0	0	0	0	0.02	0	0.01	#DIV/0!	0.158302	0.28	0.03	0.155	0.03	0.12	0.075	-1.04731	0.35584
Collinsella intestinalis	0	0	0	0	0	0	0.17	0.1	0.135	0	0.03	0.015	-3.16993	0.00547636	0.09	0.22	0.155	0.03	0.04	0.035	-2.14684	0.0332729
Bacteroides xylanisolvens	0	0	0	0	0	0	0.02	0.09	0.055	0.04	0.14	0.09	0.710493	0.376802	0.19	0.11	0.15	0.09	0.2	0.145	-0.0489096	0.904814
Bacteroides sp. CAG:714	0	0	0	0	0	0	0.01	0.21	0.11	2.5	0.08	1.29	3.5518	0.167591	0.17	0.12	0.145	0.48	0.26	0.37	1.35147	0.0259422
Clostridiales bacterium	0	0	0	0	0	0	0.4	0.15	0.275	0.48	0.25	0.365	0.408465	0.410674	0.12	0.17	0.145	0.48	0.18	0.33	1.18641	0.102823
[Clostridium] clostridioforme	0	0	0	0	0	0	0.2	0.2	0.2	0.17	0.18	0.175	-0.192645	0.000978089	0.14	0.14	0.14	0.17	0.15	0.16	0.192645	0.0257214
Blautia obeum	0	0	0	0	0	0	0.9	0.66	0.78	0.36	0.24	0.3	-1.37851	0.00344838	0.14	0.14	0.14	0.2	0.09	0.145	0.0506261	0.882512
Bacteroides dorei	0	0	0	0	0	0	0.03	0.08	0.055	0.13	0.16	0.145	1.39855	0.00589831	0.17	0.11	0.14	0.07	0.1	0.085	-0.719892	0.0468587
Sutterella wadsworthensis	0	0	0	0	0	0	0	0	0	0.02	0.01	0.015	#DIV/0!	0.00653338	0.24	0.04	0.14	0.03	0.11	0.07	-1	0.323256
Roseburia inulinivorans	0	0	0	0	0	0	0.16	0.04	0.1	0.97	0.03	0.5	2.32193	0.217498	0.23	0.04	0.135	0.29	1.63	0.96	2.83007	0.102303
Blautia schinkii	0	0	0	0	0	0	1.87	0.15	1.01	0.64	0.76	0.7	-0.528928	0.567146	0.19	0.08	0.135	0.29	0.03	0.16	0.245112	0.77433
Prevotella sp. Marseille-P4119	0	0	0	0	0	0	0.02	0.1	0.06	0.03	0.03	0.03	-1	0.263751	0.22	0.05	0.135	0.13	0.18	0.155	0.199309	0.715743
Bacteroides sp. CAG:875	0	0	0	0	0	0	0	0.02	0.01	0.03	0.09	0.06	2.58496	0.0519797	0.12	0.15	0.135	0.02	0.05	0.035	-1.94753	0.00122492
Bos taurus	3.73	3.01	3.37	3.78	3.81	3.795	0	0.01	0.005	0	0.06	0.03	2.58496	0.227622	0.27	0	0.135	0.01	0	0.005	-4.75489	0.17089
Firmicutes bacterium CAG:466	0	0	0	0	0	0	0.07	0.69	0.38	0.21	0.8	0.505	0.410284	0.63951	0.12	0.14	0.13	0.69	0.1	0.395	1.60334	0.194917
Clostridiales bacterium Choco116	0	0	0	0	0	0	0.04	0.14	0.09	0.06	0.12	0.09	0	1	0.11	0.15	0.13	0.07	0.33	0.2	0.621488	0.4088
Firmicutes bacterium CAG:137	0	0	0	0	0	0	0.13	0.01	0.07	0.14	0.26	0.2	1.51457	0.0567672	0.08	0.18	0.13	0.3	0.05	0.175	0.428843	0.593666
Prevotella sp. 885	0	0	0	0	0	0	0.02	0.15	0.085	0.02	0.03	0.025	-1.76553	0.186137	0.24	0.02	0.13	0.12	0.21	0.165	0.343954	0.636855
Clostridium sp. OF03-18AA	0	0	0	0	0	0	0.01	0.01	0.01	0.01	0.01	0.01	0	#DIV/0!	0.03	0.23	0.13	0.02	0.03	0.025	-2.37851	0.143479
Bacteroides thetaiotaomicron	0	0	0	0	0	0	0.02	0.08	0.05	0.04	0.1	0.07	0.485427	0.460051	0.16	0.09	0.125	0.1	0.16	0.13	0.0565835	0.860126
Bacteroides stercoris	0	0	0	0	0	0	0.02	0.03	0.025	0.04	0.13	0.085	1.76553	0.0833713	0.13	0.11	0.12	0.07	0.11	0.09	-0.415037	0.0808001
Pseudoflavonifractor capillosus	0	0	0	0	0	0	0.03	0.15	0.09	0.14	0.15	0.145	0.688056	0.188761	0.1	0.14	0.12	0.09	0.07	0.08	-0.584963	0.0362778
Ruminococcus sp. AF41-9	0	0	0	0	0	0	0.52	0.52	0.52	0.27	0.12	0.195	-1.41504	0.00168615	0.15	0.09	0.12	0.1	0.02	0.06	-1	0.106208
Prevotella stercorea CAG:629	0	0	0	0	0	0	0.01	0.3	0.155	0.03	0.05	0.04	-1.9542	0.242425	0.23	0.01	0.12	0.04	0.07	0.055	-1.12553	0.36789
Fusobacterium varium	0	0	0	0	0	0	0	0	0	0	0.02	0.01	#DIV/0!	0.158302	0.1	0.13	0.115	0	0	0	#NUM!	0.000185883
Blautia sp. Marseille-P3201T	0	0	0	0	0	0	0.12	0.47	0.295	0.16	0.15	0.155	-0.928447	0.238267	0.05	0.16	0.105	0.09	0.05	0.07	-0.584963	0.358783
Anaplasma phagocytophilum	2.22	2.24	2.23	2.22	2.38	2.3	0	0.01	0.005	0	0.06	0.03	2.58496	0.227622	0.21	0	0.105	0.01	0	0.005	-4.39232	0.174759
Subdoligranulum variabile	0	0	0	0	0	0	1.4	0.66	1.03	4.03	0.36	2.195	1.09158	0.341727	0.15	0.05	0.1	0.52	0.42	0.47	2.23266	0.000821468
[Clostridium] bolteae	0	0	0	0	0	0	0.06	0.08	0.07	0.07	0.06	0.065	-0.106915	0.481817	0.06	0.14	0.1	0.07	0.05	0.06	-0.736966	0.168189
Clostridium sp. SN20	0	0	0	0	0	0	0.02	0.14	0.08	0.21	0.18	0.195	1.2854	0.0322608	0.04	0.16	0.1	0.04	0.07	0.055	-0.862496	0.276087
Collinsella aerofaciens	0	0	0	0	0	0	0.4	0.41	0.405	0.07	0.32	0.195	-1.05445	0.0437867	0.03	0.17	0.1	0.05	0.03	0.04	-1.32193	0.215585
[Clostridium] spiroforme	0	0	0	0	0	0	0.02	0.15	0.085	0.24	0.05	0.145	0.770518	0.417671	0.02	0.18	0.1	0.02	0	0.01	-3.32193	0.125309
Bacillus obstructivus	1.88	2.27	2.075	2.13	2.16	2.145	0	0.01	0.005	0	0.05	0.025	2.32193	0.245802	0.2	0	0.1	0.01	0	0.005	-4.32193	0.175646
Clostridium sp. CAG:81	0	0	0	0	0	0	0.01	0	0.005	0	0.01	0.005	0	1	0.09	0.1	0.095	0.02	0.21	0.115	0.275634	0.734187
Blautia wexlerae	0	0	0	0	0	0	0.32	0.45	0.385	0.16	0.08	0.12	-1.68182	0.00384967	0.11	0.08	0.095	0.08	0.03	0.055	-0.788496	0.0762913
Bacteroides sp. An322	0	0	0	0	0	0	0	0.01	0.005	0.03	0.06	0.045	3.16993	0.0118584	0.1	0.09	0.095	0.02	0.03	0.025	-1.926	6.78691e-05
Clostridium nexile CAG:348	0	0	0	0	0	0	0.03	0.6	0.315	0.1	0.09	0.095	-1.72935	0.252249	0.04	0.15	0.095	0.01	0.01	0.01	-3.24793	0.0554123
Prevotella sp. CAG:1092	0	0	0	0	0	0	0.04	0.08	0.06	0.02	0.11	0.065	0.115477	0.868946	0.14	0.04	0.09	0.08	1.21	0.645	2.8413	0.165365
Prevotella sp. P3-122	0	0	0	0	0	0	0.04	0.04	0.04	0.05	0.09	0.07	0.807355	0.0601698	0.14	0.04	0.09	0.11	0.34	0.225	1.32193	0.135667
Negativibacillus massiliensis	0	0	0	0	0	0	0.03	0.48	0.255	0.12	0.33	0.225	-0.180572	0.84446	0.08	0.1	0.09	0.22	0.18	0.2	1.152	0.00104091
Ruminococcaceae bacterium	0	0	0	0	0	0	0.13	0.09	0.11	0.13	0.07	0.1	-0.137504	0.656045	0.14	0.04	0.09	0.17	0.1	0.135	0.584963	0.270676
[Ruminococcus] torques	0	0	0	0	0	0	0.22	1.09	0.655	0.2	0.75	0.475	-0.463567	0.577338	0.07	0.11	0.09	0.11	0.1	0.105	0.222392	0.276087
Frisingicoccus caecimuris	0	0	0	0	0	0	0.09	0.19	0.14	0.05	0.07	0.06	-1.22239	0.0531258	0.16	0.02	0.09	0.1	0.05	0.075	-0.263034	0.744317
Bacteroides salanitronis	0	0	0	0	0	0	0.01	0.03	0.02	0.04	0.05	0.045	1.16993	0.0179479	0.11	0.07	0.09	0.02	0.05	0.035	-1.36257	0.0189318
Enterococcus faecium	0.01	0.01	0.01	0.01	0.01	0.01	0.05	0.05	0.05	0.04	0.06	0.05	0	1	0.06	0.11	0.085	0.08	0.06	0.07	-0.280108	0.389235
Fusobacterium mortiferum	0	0	0	0	0	0	0	0	0	0	0.02	0.01	#DIV/0!	0.158302	0.04	0.13	0.085	0	0	0	#NUM!	0.0307413
Dielma fastidiosa	0	0	0	0	0	0	0.01	0.01	0.01	0.03	0.08	0.055	2.45943	0.035606	0.15	0.01	0.08	0.07	0.02	0.045	-0.830075	0.460522
Eubacterium sp. Marseille-P5640	0	0	0	0	0	0	0.01	0.01	0.01	0.01	0.01	0.01	0	#DIV/0!	0.03	0.13	0.08	0.01	0.01	0.01	-3	0.0723809
Eimeria necatrix	1.28	1.32	1.3	1.25	1.39	1.32	0	0	0	0	0.04	0.02	#DIV/0!	0.158302	0.16	0	0.08	0	0	0	#NUM!	0.158302
Gemmiger formicilis	0	0	0	0	0	0	0.05	0.7	0.375	0.59	0.06	0.325	-0.206451	0.846472	0.14	0.01	0.075	0.47	0.26	0.365	2.28293	0.0152547
Firmicutes bacterium CAG:110_56_8	0	0	0	0	0	0	0.03	0.01	0.02	0.33	0.16	0.245	3.61471	0.0103905	0.05	0.1	0.075	0.48	0.09	0.285	1.926	0.137967
Parabacteroides sp. CAG:409	0	0	0	0	0	0	0.81	0.03	0.42	0.38	0.36	0.37	-0.182864	0.835199	0.08	0.07	0.075	0.28	0.17	0.225	1.58496	0.00927826
Blautia sp. CAG:257	0	0	0	0	0	0	3.96	0.93	2.445	0.78	0.44	0.61	-2.00295	0.105447	0.11	0.04	0.075	0.36	0.05	0.205	1.45066	0.229439
Alloprevotella rava	0	0	0	0	0	0	0.02	0.04	0.03	0.09	0.01	0.05	0.736966	0.4481	0.15	0	0.075	0.07	0.19	0.13	0.793549	0.37742
[Eubacterium] rectale	0	0	0	0	0	0	0.15	0.15	0.15	0.11	0.07	0.09	-0.736966	0.00653338	0.06	0.09	0.075	0.13	0.12	0.125	0.736966	0.00540848
Prevotella sp. AM34-19LB	0	0	0	0	0	0	0.02	0.02	0.02	0.01	0.01	0.01	-1	#DIV/0!	0.1	0.05	0.075	0.01	0.24	0.125	0.736966	0.502626
Parabacteroides distasonis	0	0	0	0	0	0	0.1	0.02	0.06	0.04	0.11	0.075	0.321928	0.650564	0.1	0.05	0.075	0.15	0.09	0.12	0.678072	0.116662
Eubacterium sp. AM28-29	0	0	0	0	0	0	0.07	0.15	0.11	0.02	0.05	0.035	-1.65208	0.0383715	0.04	0.11	0.075	0.11	0.06	0.085	0.180572	0.707767
Firmicutes bacterium AF36-19BH	0	0	0	0	0	0	0.02	0.01	0.015	0.02	0.04	0.03	1	0.0808001	0.09	0.06	0.075	0.07	0.04	0.055	-0.447459	0.177808
Prevotella marseillensis	0	0	0	0	0	0	0.01	0.34	0.175	0.02	0.03	0.025	-2.80735	0.190631	0.12	0.03	0.075	0.03	0.06	0.045	-0.736966	0.334852
Bacteroides sp. An19	0	0	0	0	0	0	0.01	0.01	0.01	0.02	0.06	0.04	2	0.0601698	0.08	0.07	0.075	0.02	0.07	0.045	-0.736966	0.111184
Sutterella sp. 63_29	0	0	0	0	0	0	0	0	0	0.01	0	0.005	#DIV/0!	0.158302	0.14	0.01	0.075	0.02	0.06	0.04	-0.906891	0.423089
Ruminococcus sp. AF21-42	0	0	0	0	0	0	0.27	0.28	0.275	0.14	0.06	0.1	-1.45943	0.00167461	0.09	0.06	0.075	0.06	0.01	0.035	-1.09954	0.0762913
butyrate-producing bacterium SS3/4	0	0	0	0	0	0	0.01	0.03	0.02	0.02	0.01	0.015	-0.415037	0.481817	0.02	0.13	0.075	0.02	0.02	0.02	-1.90689	0.158302
Bacillus cereus	1.12	1.22	1.17	1.18	1.25	1.215	0.01	0.01	0.01	0.03	0.04	0.035	1.80735	0.000978089	0.13	0.02	0.075	0.02	0.01	0.015	-2.32193	0.133012
Clostridium sp. FS41	1.43	1.5	1.465	1.45	1.35	1.4	0	0.01	0.005	0.01	0.04	0.025	2.32193	0.093599	0.14	0.01	0.075	0.01	0.01	0.01	-2.90689	0.158302
Wuchereria bancrofti	1.3	1.6	1.45	1.51	1.55	1.53	0	0	0	0	0.03	0.015	#DIV/0!	0.158302	0.14	0.01	0.075	0	0	0	#NUM!	0.116313
Gemmiger sp. An120	0	0	0	0	0	0	0.07	0.13	0.1	0.33	0.09	0.21	1.07039	0.19833	0.1	0.04	0.07	0.25	0.24	0.245	1.80735	0.000569427
Bacteroides togonis	0	0	0	0	0	0	0.01	0.01	0.01	0.03	0.03	0.03	1.58496	#DIV/0!	0.07	0.07	0.07	0.04	0.05	0.045	-0.63743	0.000978089
Bacteroides acidifaciens	0	0	0	0	0	0	0	0.02	0.01	0.02	0.03	0.025	1.32193	0.0808001	0.09	0.05	0.07	0.02	0.04	0.03	-1.22239	0.0362778
Coprococcus phoceensis	0	0	0	0	0	0	0.05	0.39	0.22	0.08	0.1	0.09	-1.28951	0.256632	0.04	0.1	0.07	0.01	0.01	0.01	-2.80735	0.0257214
Bos mutus	2.05	1.74	1.895	1.95	2.08	2.015	0	0	0	0	0.04	0.02	#DIV/0!	0.158302	0.14	0	0.07	0	0	0	#NUM!	0.158302
Odoribacter splanchnicus	0	0	0	0	0	0	0.17	0.04	0.105	0.13	0.53	0.33	1.65208	0.137488	0.08	0.05	0.065	0.66	0.53	0.595	3.19438	0.00016158
Prevotella sp. CAG:755	0	0	0	0	0	0	0.02	0.04	0.03	0.15	0.01	0.08	1.41504	0.287864	0.13	0	0.065	0.14	0.25	0.195	1.58496	0.0573133
Alloprevotella sp. E39	0	0	0	0	0	0	0.02	0.03	0.025	0.11	0.02	0.065	1.37851	0.200715	0.11	0.02	0.065	0.09	0.28	0.185	1.50901	0.119177
Prevotella sp. P4-67	0	0	0	0	0	0	0.02	0.1	0.06	0.04	0.02	0.03	-1	0.276087	0.12	0.01	0.065	0.03	0.25	0.14	1.10692	0.350418
Flavonifractor plautii	0	0	0	0	0	0	0.08	0.16	0.12	0.22	0.16	0.19	0.662965	0.0723809	0.05	0.08	0.065	0.14	0.11	0.125	0.943416	0.00804989
Peptoclostridium sp. AF21-18	0	0	0	0	0	0	0.02	0	0.01	0.01	0.01	0.01	0	1	0.05	0.08	0.065	0.17	0.05	0.11	0.758992	0.276087
Hungatella hathewayi	0	0	0	0	0	0	0.13	0.09	0.11	0.11	0.1	0.105	-0.0671142	0.696008	0.05	0.08	0.065	0.13	0.06	0.095	0.547488	0.24411
Bacteroides ndongoniae	0	0	0	0	0	0	0.04	0.01	0.025	0.03	0.04	0.035	0.485427	0.334852	0.07	0.06	0.065	0.13	0.06	0.095	0.547488	0.215585
Alloprevotella tannerae	0	0	0	0	0	0	0.01	0.04	0.025	0.06	0	0.03	0.263034	0.808994	0.13	0	0.065	0.05	0.14	0.095	0.547488	0.546906
Prevotella sp. CAG:617	0	0	0	0	0	0	0.01	0.04	0.025	0.05	0.01	0.03	0.263034	0.746489	0.13	0	0.065	0.05	0.13	0.09	0.469485	0.600801
Bacteroides sp. 43_108	0	0	0	0	0	0	0.01	0.02	0.015	0.03	0.04	0.035	1.22239	0.00804989	0.08	0.05	0.065	0.03	0.07	0.05	-0.378512	0.357387
Bacteroides sp. 4_3_47FAA	0	0	0	0	0	0	0.01	0.01	0.01	0.01	0.07	0.04	2	0.158302	0.08	0.05	0.065	0.01	0.06	0.035	-0.893085	0.14929
Beduini massiliensis	0	0	0	0	0	0	0.01	0	0.005	0.01	0	0.005	0	1	0	0.13	0.065	0.01	0	0.005	-3.70044	0.186137
Clostridium sp. 26_22	0	0	0	0	0	0	0.93	0.08	0.505	0.34	0.11	0.225	-1.16636	0.332502	0.01	0.11	0.06	0.43	0.03	0.23	1.9386	0.226401
Clostridium sp. CAG:440	0	0	0	0	0	0	0.67	0.07	0.37	0.26	0.11	0.185	-1	0.358636	0.01	0.11	0.06	0.4	0.03	0.215	1.8413	0.233848
Clostridium sp. CAG:793	0	0	0	0	0	0	0.39	0.01	0.2	1.18	0.07	0.625	1.64386	0.277849	0.07	0.05	0.06	0.14	0.07	0.105	0.807355	0.09895
Dorea longicatena	0	0	0	0	0	0	0.22	0.17	0.195	0.12	0.07	0.095	-1.03747	0.00804989	0.06	0.06	0.06	0.08	0.04	0.06	0	1
Bacteroides sartorii	0	0	0	0	0	0	0	0.02	0.01	0.02	0.1	0.06	2.58496	0.103604	0.07	0.05	0.06	0.03	0.04	0.035	-0.777608	0.0179479
Clostridiales bacterium 42_27	0	0	0	0	0	0	0.06	0.1	0.08	0.06	0.06	0.06	-0.415037	0.158302	0.05	0.06	0.055	0.12	0.1	0.11	1	0.00104091
Intestinimonas butyriciproducens	0	0	0	0	0	0	0.05	0.08	0.065	0.09	0.11	0.1	0.621488	0.0282343	0.04	0.07	0.055	0.09	0.08	0.085	0.628031	0.0303197
Prevotella sp. AM42-24	0	0	0	0	0	0	0.01	0.08	0.045	0.01	0.01	0.01	-2.16993	0.158302	0.07	0.04	0.055	0.04	0.13	0.085	0.628031	0.334852
Prevotella sp. AM23-5	0	0	0	0	0	0	0.01	0.04	0.025	0	0.01	0.005	-2.32193	0.093599	0.07	0.04	0.055	0.02	0.14	0.08	0.540568	0.522421
Clostridium sp. AF27-2AA	0	0	0	0	0	0	0.01	0.06	0.035	0.02	0.05	0.035	0	1	0.03	0.08	0.055	0.11	0.03	0.07	0.347923	0.611092
Chlamydia trachomatis	0.11	0.01	0.06	0.08	0.04	0.06	0.06	0.08	0.07	0.01	0.03	0.02	-1.80735	0.00360223	0.06	0.05	0.055	0.07	0.06	0.065	0.241008	0.070484
Bacteroides salyersiae	0	0	0	0	0	0	0.07	0.01	0.04	0.02	0.03	0.025	-0.678072	0.441113	0.06	0.05	0.055	0.04	0.05	0.045	-0.289507	0.070484
Firmicutes bacterium CAG:24	0	0	0	0	0	0	0	0.01	0.005	0.01	0.04	0.025	2.32193	0.093599	0.07	0.04	0.055	0.07	0.02	0.045	-0.289507	0.584423
Bacteroides cellulosilyticus	0	0	0	0	0	0	0.01	0.01	0.01	0.02	0.04	0.03	1.58496	0.0257214	0.06	0.05	0.055	0.03	0.04	0.035	-0.652077	0.00804989
Croceibacter phage P2559S	0	0	0	0	0	0	0.02	0	0.01	0.01	0.01	0.01	0	1	0.06	0.05	0.055	0	0.03	0.015	-1.87447	0.0118584
Muribaculum sp. An287	0	0	0	0	0	0	0	0.02	0.01	0.01	0.07	0.04	2	0.175693	0.06	0.05	0.055	0	0.02	0.01	-2.45943	0.00222605
Salmonella phage Astrid	0	0	0	0	0	0	0	0.03	0.015	0	0	0	#NUM!	0.158302	0.11	0	0.055	0	0	0	#NUM!	0.158302
Clostridium sp. 27_14	0	0	0	0	0	0	0.67	0.05	0.36	0.21	0.09	0.15	-1.26303	0.313508	0.01	0.09	0.05	0.32	0.02	0.17	1.76553	0.251642
Parabacteroides merdae	0	0	0	0	0	0	0.08	0.03	0.055	0.07	0.31	0.19	1.7885	0.129103	0.06	0.04	0.05	0.25	0.06	0.155	1.63227	0.129661
Firmicutes bacterium CAG:646	0	0	0	0	0	0	1.39	0.33	0.86	0.29	0.14	0.215	-2	0.105177	0.04	0.06	0.05	0.27	0.03	0.15	1.58496	0.223713
Anaerofilum sp. An201	0	0	0	0	0	0	0.16	0.15	0.155	0.11	0.09	0.1	-0.632268	0.00104091	0.06	0.04	0.05	0.1	0.16	0.13	1.37851	0.0118584
Anaerotignum lactatifermentans	0	0	0	0	0	0	0.05	0.18	0.115	0.09	0.22	0.155	0.430634	0.492971	0.04	0.06	0.05	0.2	0.04	0.12	1.26303	0.207058
Intestinimonas timonensis	0	0	0	0	0	0	0.06	0.1	0.08	0.11	0.14	0.125	0.643856	0.035606	0.05	0.05	0.05	0.07	0.16	0.115	1.20163	0.0666346
Prevotella sp. P2-180	0	0	0	0	0	0	0.02	0.03	0.025	0.05	0.02	0.035	0.485427	0.334852	0.08	0.02	0.05	0.07	0.15	0.11	1.1375	0.106208
Clostridium sp. AM33-3	0	0	0	0	0	0	0.01	0.05	0.03	0.02	0.05	0.035	0.222392	0.746489	0.03	0.07	0.05	0.1	0.02	0.06	0.263034	0.71826
Prevotella intermedia	0	0	0	0	0	0	0.01	0.03	0.02	0.03	0.03	0.03	0.584963	0.158302	0.07	0.03	0.05	0.04	0.07	0.055	0.137504	0.746489
Bacteroides intestinalis	0	0	0	0	0	0	0.01	0.01	0.01	0.02	0.03	0.025	1.32193	0.00653338	0.05	0.05	0.05	0.04	0.07	0.055	0.137504	0.594642
Faecalibacterium sp. AM43-5AT	0	0	0	0	0	0	0	0.01	0.005	0.01	0.02	0.015	1.58496	0.070484	0.04	0.06	0.05	0.04	0.06	0.05	0	1
Lachnoclostridium sp. An196	0	0	0	0	0	0	0.04	0.03	0.035	0.03	0.02	0.025	-0.485427	0.070484	0.09	0.01	0.05	0.04	0.03	0.035	-0.514573	0.554349
Mediterranea massiliensis	0	0	0	0	0	0	0	0.01	0.005	0.04	0.03	0.035	2.80735	0.00182626	0.06	0.04	0.05	0.02	0.03	0.025	-1	0.0179479
Lachnospiraceae bacterium CAG:364	0	0	0	0	0	0	0.04	0.19	0.115	0.04	0.04	0.04	-1.52356	0.158302	0.02	0.08	0.05	0.02	0.02	0.02	-1.32193	0.158302
Lachnospiraceae bacterium 6_1_63FAA	0	0	0	0	0	0	0.03	0.18	0.105	0.04	0.03	0.035	-1.58496	0.182041	0.02	0.08	0.05	0.02	0.02	0.02	-1.32193	0.158302
Bacteroides sp. An269	0	0	0	0	0	0	0	0.01	0.005	0.01	0.03	0.02	2	0.0808001	0.04	0.06	0.05	0.01	0.02	0.015	-1.73697	0.0056089
Subdoligranulum sp. 60_17	0	0	0	0	0	0	0.03	0.37	0.2	0.32	0.04	0.18	-0.152003	0.882632	0.08	0.01	0.045	0.25	0.13	0.19	2.078	0.0224447
Subdoligranulum sp. APC924/74	0	0	0	0	0	0	0.03	0.11	0.07	0.3	0.04	0.17	1.28011	0.271835	0.07	0.02	0.045	0.17	0.2	0.185	2.03953	0.00114156
Prevotella sp. CAG:474	0	0	0	0	0	0	0.03	0.05	0.04	0.03	0	0.015	-1.41504	0.0742015	0.09	0	0.045	0.01	0.35	0.18	2	0.25439
Prevotella sp. P5-64	0	0	0	0	0	0	0.02	0.05	0.035	0.02	0.01	0.015	-1.22239	0.093599	0.09	0	0.045	0.02	0.26	0.14	1.63743	0.268501
Clostridiales bacterium 52_15	0	0	0	0	0	0	0.14	0.18	0.16	0.07	0.07	0.07	-1.19265	0.00146164	0.05	0.04	0.045	0.1	0.11	0.105	1.22239	0.000124726
Prevotella sp. P4-119	0	0	0	0	0	0	0.01	0.02	0.015	0.01	0.03	0.02	0.415037	0.481817	0.04	0.05	0.045	0.02	0.16	0.09	1	0.328988
Coprococcus comes	0	0	0	0	0	0	0.1	0.1	0.1	0.07	0.05	0.06	-0.736966	0.00227843	0.03	0.06	0.045	0.08	0.04	0.06	0.415037	0.357387
Holdemanella biformis	0	0	0	0	0	0	0.06	0.09	0.075	0.02	0.04	0.03	-1.32193	0.0124135	0.02	0.07	0.045	0.08	0.04	0.06	0.415037	0.462604
Bacteroides phage crAss001	0	0	0	0	0	0	0.02	0	0.01	0.01	0.01	0.01	0	1	0.02	0.07	0.045	0.11	0.01	0.06	0.415037	0.666276
Clostridium botulinum	0.43	0.34	0.385	0.39	0.38	0.385	0.05	0.03	0.04	0.04	0.03	0.035	-0.192645	0.481817	0.06	0.03	0.045	0.06	0.02	0.04	-0.169925	0.746489
Eubacterium ramulus	0	0	0	0	0	0	0.06	0.08	0.07	0.04	0.03	0.035	-1	0.0056089	0.05	0.04	0.045	0.03	0.02	0.025	-0.847997	0.00804989
Alistipes sp. An54	0	0	0	0	0	0	0	0.02	0.01	0.01	0.05	0.03	1.58496	0.196261	0.05	0.04	0.045	0	0.02	0.01	-2.16993	0.0056089
Babesia bigemina	0.97	1.02	0.995	0.97	1.02	0.995	0	0	0	0	0.02	0.01	#DIV/0!	0.158302	0.09	0	0.045	0	0	0	#NUM!	0.158302
Streptococcus mutans	0.79	0.95	0.87	0.85	0.97	0.91	0	0	0	0	0.02	0.01	#DIV/0!	0.158302	0.09	0	0.045	0	0	0	#NUM!	0.158302
Salmonella enterica	0.78	0.92	0.85	0.86	0.8	0.83	0	0	0	0	0.02	0.01	#DIV/0!	0.158302	0.09	0	0.045	0	0	0	#NUM!	0.158302
Prevotella ruminicola	0	0	0	0	0	0	0.02	0.04	0.03	0.04	0.04	0.04	0.415037	0.158302	0.07	0.01	0.04	0.06	0.14	0.1	1.32193	0.106208
Barnesiella intestinihominis	0	0	0	0	0	0	0.01	0.03	0.02	0.08	0.03	0.055	1.45943	0.0875059	0.05	0.03	0.04	0.11	0.06	0.085	1.08746	0.044353
Prevotella bryantii	0	0	0	0	0	0	0.01	0.04	0.025	0.02	0.01	0.015	-0.736966	0.334852	0.06	0.02	0.04	0.06	0.09	0.075	0.906891	0.0723809
Clostridiales bacterium 59_14	0	0	0	0	0	0	0.02	0.07	0.045	0.09	0.03	0.06	0.415037	0.542258	0.06	0.02	0.04	0.09	0.04	0.065	0.70044	0.247617
Paraprevotella xylaniphila	0	0	0	0	0	0	0.01	0.01	0.01	0.02	0.03	0.025	1.32193	0.00653338	0.07	0.01	0.04	0.03	0.08	0.055	0.459432	0.542258
Marvinbryantia formatexigens	0	0	0	0	0	0	0.15	0.07	0.11	0.07	0.06	0.065	-0.758992	0.125309	0.04	0.04	0.04	0.07	0.03	0.05	0.321928	0.435331
Anaerotruncus colihominis	0	0	0	0	0	0	0.07	0.07	0.07	0.18	0.06	0.12	0.777608	0.222398	0.03	0.05	0.04	0.06	0.03	0.045	0.169925	0.656045
Flavonifractor sp. An52	0	0	0	0	0	0	0.02	0.12	0.07	0.08	0.08	0.08	0.192645	0.746489	0.02	0.06	0.04	0.03	0.06	0.045	0.169925	0.746489
Eubacterium sp. TM06-47	0	0	0	0	0	0	0.03	0.08	0.055	0.01	0.03	0.02	-1.45943	0.0875059	0.02	0.06	0.04	0.06	0.03	0.045	0.169925	0.746489
bacterium P201	0	0	0	0	0	0	0.01	0.02	0.015	0.01	0.02	0.015	0	1	0.04	0.04	0.04	0.02	0.06	0.04	0	1
Faecalibacterium sp. AF10-46	0	0	0	0	0	0	0	0.01	0.005	0.01	0.02	0.015	1.58496	0.070484	0.04	0.04	0.04	0.03	0.05	0.04	0	1
Bacteroides caccae	0	0	0	0	0	0	0.01	0.02	0.015	0.02	0.04	0.03	1	0.0808001	0.05	0.03	0.04	0.03	0.04	0.035	-0.192645	0.481817
Bacteroides eggerthii	0	0	0	0	0	0	0	0.01	0.005	0.01	0.02	0.015	1.58496	0.070484	0.04	0.04	0.04	0.02	0.03	0.025	-0.678072	0.00653338
Bacteroides sp. CAG:598	0	0	0	0	0	0	0	0.01	0.005	0.02	0.03	0.025	2.32193	0.00804989	0.04	0.04	0.04	0.01	0.02	0.015	-1.41504	0.000978089
Bacteroides sp. An51A	0	0	0	0	0	0	0	0.01	0.005	0.01	0.03	0.02	2	0.0808001	0.04	0.04	0.04	0.01	0.01	0.01	-2	#DIV/0!
Fibrobacter sp. UWP2	0	0	0	0	0	0	0	0	0	0	0	0	#DIV/0!	#DIV/0!	0	0.08	0.04	0	0	0	#NUM!	0.158302
Mycoplasma sp. CAG:877	0	0	0	0	0	0	0.03	0	0.015	0.62	0.01	0.315	4.39232	0.164047	0.06	0.01	0.035	0.98	0.18	0.58	4.05063	0.0780603
Clostridia bacterium	0	0	0	0	0	0	0.08	0.03	0.055	0.15	0.08	0.115	1.06413	0.0730658	0.03	0.04	0.035	0.38	0.1	0.24	2.77761	0.064349
Bacteroidales bacterium	0	0	0	0	0	0	0.04	0.09	0.065	0.02	0.03	0.025	-1.37851	0.0531258	0.06	0.01	0.035	0.32	0.11	0.215	2.61891	0.0446308
Dorea sp. CAG:317	0	0	0	0	0	0	2.12	0.42	1.27	0.42	0.23	0.325	-1.96632	0.128196	0.05	0.02	0.035	0.37	0.02	0.195	2.47805	0.189748
Ruminococcus bromii	0	0	0	0	0	0	0.08	0.04	0.06	0.12	0.04	0.08	0.415037	0.481817	0.02	0.05	0.035	0.24	0.07	0.155	2.14684	0.0737111
Clostridium sp. CAG:470	0	0	0	0	0	0	0.47	0.04	0.255	0.17	0.06	0.115	-1.14886	0.335937	0.01	0.06	0.035	0.24	0.02	0.13	1.89308	0.218414
Prevotella sp. P5-108	0	0	0	0	0	0	0.02	0.02	0.02	0.03	0.01	0.02	0	1	0.06	0.01	0.035	0.02	0.24	0.13	1.89308	0.218414
Prevotella sp. P4-51	0	0	0	0	0	0	0.02	0.03	0.025	0.02	0	0.01	-1.32193	0.0808001	0.07	0	0.035	0.02	0.22	0.12	1.77761	0.237
Clostridium sp. CAG:505	0	0	0	0	0	0	0.02	0.19	0.105	0.06	0.22	0.14	0.415037	0.63093	0.03	0.04	0.035	0.19	0.03	0.11	1.65208	0.180412
Dorea formicigenerans	0	0	0	0	0	0	0.43	0.48	0.455	0.12	0.07	0.095	-2.25987	6.0711e-05	0.03	0.04	0.035	0.11	0.05	0.08	1.19265	0.0624575
Blautia sp. N6H1-15	0	0	0	0	0	0	0.13	0.12	0.125	0.16	0.12	0.14	0.163499	0.276087	0.03	0.04	0.035	0.09	0.07	0.08	1.19265	0.00222605
Prevotellaceae bacterium	0	0	0	0	0	0	0.02	0.02	0.02	0.02	0.03	0.025	0.321928	0.158302	0.06	0.01	0.035	0.06	0.08	0.07	1	0.0875059
Prevotella timonensis	0	0	0	0	0	0	0.01	0.05	0.03	0.02	0.04	0.03	0	1	0.05	0.02	0.035	0.04	0.08	0.06	0.777608	0.158302
Oscillibacter sp. ER4	0	0	0	0	0	0	0.03	0.02	0.025	0.07	0.04	0.055	1.1375	0.0303197	0.02	0.05	0.035	0.06	0.06	0.06	0.777608	0.0447086
Collinsella sp. AF08-23	0	0	0	0	0	0	2.04	1.18	1.61	0.01	0.2	0.105	-3.9386	0.00407953	0.06	0.01	0.035	0.03	0.06	0.045	0.36257	0.584423
Anaerobutyricum hallii	0.01	0.02	0.015	0.01	0.02	0.015	0.1	0.06	0.08	0.05	0.04	0.045	-0.830075	0.0423643	0.03	0.04	0.035	0.05	0.04	0.045	0.36257	0.070484
Faecalibacterium sp. AF27-11BH	0	0	0	0	0	0	0	0.01	0.005	0.01	0.02	0.015	1.58496	0.070484	0.03	0.04	0.035	0.03	0.05	0.04	0.192645	0.481817
Clostridium sp. CAG:299	0	0	0	0	0	0	0.02	0.18	0.1	0.02	0.29	0.155	0.632268	0.57658	0.06	0.01	0.035	0.03	0.04	0.035	0	1
Mediterranea sp. An20	0	0	0	0	0	0	0.01	0.01	0.01	0.01	0.01	0.01	0	#DIV/0!	0.04	0.03	0.035	0.02	0.04	0.03	-0.222392	0.481817
Ruminococcus sp. AM42-11	0	0	0	0	0	0	0.09	0.02	0.055	0.04	0.03	0.035	-0.652077	0.382663	0.03	0.04	0.035	0.03	0.02	0.025	-0.485427	0.070484
Prevotella sp. OH937_COT-195	0	0	0	0	0	0	0	0.03	0.015	0.03	0.02	0.025	0.736966	0.334852	0.03	0.04	0.035	0.02	0.03	0.025	-0.485427	0.070484
Bacteroides oleiciplenus	0	0	0	0	0	0	0.01	0.01	0.01	0.01	0.02	0.015	0.584963	0.158302	0.04	0.03	0.035	0.02	0.03	0.025	-0.485427	0.070484
Bacteroides clarus	0	0	0	0	0	0	0.01	0.01	0.01	0.01	0.04	0.025	1.32193	0.158302	0.03	0.04	0.035	0.02	0.02	0.02	-0.807355	0.00653338
Bacteroides sp. 4_1_36	0	0	0	0	0	0	0.01	0.01	0.01	0	0.03	0.015	0.584963	0.594642	0.04	0.03	0.035	0.01	0.03	0.02	-0.807355	0.0808001
Erysipelatoclostridium ramosum	0	0	0	0	0	0	0.02	0.14	0.08	0.02	0.03	0.025	-1.67807	0.188761	0.01	0.06	0.035	0.02	0.01	0.015	-1.22239	0.245802
[Clostridium] cocleatum	0	0	0	0	0	0	0.02	0.04	0.03	0.01	0.03	0.02	-0.584963	0.287864	0.03	0.04	0.035	0.02	0.01	0.015	-1.22239	0.00804989
Prevotella sp. CAG:386	0	0	0	0	0	0	0.05	0.73	0.39	0.04	0.02	0.03	-3.70044	0.140713	0.05	0.01	0.03	0.14	1.04	0.59	4.29768	0.0976179
Clostridium sp. CAG:389	0	0	0	0	0	0	0.46	0.06	0.26	0.33	0.08	0.205	-0.342888	0.706939	0	0.06	0.03	0.27	0.02	0.145	2.27302	0.196193
Intestinimonas massiliensis	0	0	0	0	0	0	0.06	0.05	0.055	0.13	0.28	0.205	1.89812	0.025902	0.02	0.04	0.03	0.09	0.11	0.1	1.73697	0.00101666
Oscillibacter sp. PC13	0	0	0	0	0	0	0.04	0.05	0.045	0.08	0.04	0.06	0.415037	0.276087	0.03	0.03	0.03	0.08	0.12	0.1	1.73697	0.00373845
Candidatus Saccharibacteria bacterium TM7_G3_2_Rum_HOT_351B	0	0	0	0	0	0	0	0.04	0.02	0.15	0.02	0.085	2.08746	0.173174	0.05	0.01	0.03	0.11	0.07	0.09	1.58496	0.0213116
Prevotella sp. P5-92	0	0	0	0	0	0	0.03	0.02	0.025	0.03	0.01	0.02	-0.321928	0.481817	0.04	0.02	0.03	0.07	0.1	0.085	1.5025	0.00615248
Firmicutes bacterium	0	0	0	0	0	0	0.07	0.06	0.065	0.11	0.03	0.07	0.106915	0.840405	0.03	0.03	0.03	0.11	0.05	0.08	1.41504	0.0447086
Bacteroides massiliensis	0	0	0	0	0	0	0.03	0.03	0.03	0.1	0.96	0.53	4.14296	0.114275	0.04	0.02	0.03	0.06	0.07	0.065	1.11548	0.0056089
Alloprevotella sp. OH1205_COT-284	0	0	0	0	0	0	0.01	0.01	0.01	0.03	0	0.015	0.584963	0.594642	0.03	0.03	0.03	0.03	0.08	0.055	0.874469	0.158302
Acetivibrio ethanolgignens	0	0	0	0	0	0	0.1	0.05	0.075	0.06	0.03	0.045	-0.736966	0.14929	0.03	0.03	0.03	0.06	0.04	0.05	0.736966	0.0257214
Roseburia intestinalis	0	0	0	0	0	0	0.07	0.07	0.07	0.05	0.04	0.045	-0.63743	0.000978089	0.02	0.04	0.03	0.05	0.05	0.05	0.736966	0.0257214
Alloprevotella sp.	0	0	0	0	0	0	0.01	0.02	0.015	0.04	0.01	0.025	0.736966	0.334852	0.06	0	0.03	0.02	0.08	0.05	0.736966	0.460051
Paraprevotella clara	0	0	0	0	0	0	0.01	0.01	0.01	0.01	0.03	0.02	1	0.158302	0.06	0	0.03	0.03	0.07	0.05	0.736966	0.391076
Blautia producta	0	0	0	0	0	0	0.16	0.05	0.105	0.07	0.09	0.08	-0.392317	0.481817	0.03	0.03	0.03	0.06	0.03	0.045	0.584963	0.158302
Parabacteroides sp. An277	0	0	0	0	0	0	0.08	0.01	0.045	0.04	0.05	0.045	0	1	0.03	0.03	0.03	0.05	0.04	0.045	0.584963	0.00653338
Eubacterium sp. TM05-53	0	0	0	0	0	0	0.03	0.05	0.04	0.01	0.02	0.015	-1.41504	0.0179479	0.02	0.04	0.03	0.06	0.03	0.045	0.584963	0.222983
Ruminococcus sp. 1xD21-23	0	0	0	0	0	0	0.04	0.03	0.035	0.03	0.04	0.035	0	1	0.02	0.04	0.03	0.07	0.02	0.045	0.584963	0.389235
Lachnoclostridium sp. An138	0	0	0	0	0	0	0.03	0.03	0.03	0.04	0.03	0.035	0.222392	0.158302	0.02	0.04	0.03	0.05	0.03	0.04	0.415037	0.287864
Clostridium sp. chh4-2	0	0	0	0	0	0	0.02	0.03	0.025	0.02	0.03	0.025	0	1	0.02	0.04	0.03	0.06	0.02	0.04	0.415037	0.481817
Clostridiales bacterium 41_12_two_minus	0	0	0	0	0	0	0.08	0.03	0.055	0.06	0.03	0.045	-0.289507	0.584423	0.02	0.04	0.03	0.04	0.03	0.035	0.222392	0.481817
Bacteroides heparinolyticus	0	0	0	0	0	0	0.01	0.01	0.01	0.01	0.03	0.02	1	0.158302	0.04	0.02	0.03	0.02	0.05	0.035	0.222392	0.656045
Paraprevotella clara CAG:116	0	0	0	0	0	0	0	0.01	0.005	0	0.01	0.005	0	1	0.05	0.01	0.03	0.02	0.05	0.035	0.222392	0.746489
Blautia sp. AF22-5LB	0	0	0	0	0	0	0.02	0.12	0.07	0.01	0.03	0.02	-1.80735	0.16466	0.04	0.02	0.03	0.04	0.02	0.03	0	1
[Clostridium] aldenense	0	0	0	0	0	0	0.02	0.02	0.02	0.03	0.03	0.03	0.584963	#DIV/0!	0.02	0.04	0.03	0.04	0.02	0.03	0	1
Bacteroides finegoldii	0	0	0	0	0	0	0.01	0.01	0.01	0.01	0.03	0.02	1	0.158302	0.04	0.02	0.03	0.02	0.04	0.03	0	1
Bacteroides stercorirosoris	0	0	0	0	0	0	0	0.01	0.005	0.02	0.03	0.025	2.32193	0.00804989	0.04	0.02	0.03	0.03	0.03	0.03	0	1
Selenomonas ruminantium	0	0	0	0	0	0	0.03	0	0.015	0.01	0.02	0.015	0	1	0.01	0.05	0.03	0.01	0.04	0.025	-0.263034	0.746489
Intestinibacillus sp. Marseille-P6563	0	0	0	0	0	0	0.03	0.05	0.04	0.06	0.05	0.055	0.459432	0.0808001	0.02	0.04	0.03	0.02	0.02	0.02	-0.584963	0.158302
Lachnospiraceae bacterium 6_1_37FAA	0	0	0	0	0	0	0.03	0.04	0.035	0.02	0.03	0.025	-0.485427	0.070484	0.02	0.04	0.03	0.02	0.02	0.02	-0.584963	0.158302
Bacteroides sp. Marseille-P3684	0	0	0	0	0	0	0.01	0.01	0.01	0.01	0.01	0.01	0	#DIV/0!	0.04	0.02	0.03	0.01	0.03	0.02	-0.584963	0.287864
Firmicutes bacterium AF16-15	0	0	0	0	0	0	0	0	0	0.01	0.02	0.015	#DIV/0!	0.00653338	0.03	0.03	0.03	0.03	0.01	0.02	-0.584963	0.158302
Bacteroides faecis CAG:32	0	0	0	0	0	0	0	0	0	0	0.03	0.015	#DIV/0!	0.158302	0.03	0.03	0.03	0.01	0.03	0.02	-0.584963	0.158302
Prevotella disiens	0	0	0	0	0	0	0.01	0.03	0.02	0.01	0	0.005	-2	0.0808001	0.06	0	0.03	0.01	0.02	0.015	-1	0.441113
Clostridium sp. AF27-5AA	0	0	0	0	0	0	0.02	0.01	0.015	0	0.01	0.005	-1.58496	0.070484	0.04	0.02	0.03	0.01	0.02	0.015	-1	0.0808001
Tyzzerella sp. An114	0	0	0	0	0	0	0.01	0.01	0.01	0.01	0.01	0.01	0	#DIV/0!	0	0.06	0.03	0.02	0.01	0.015	-1	0.441113
Ruminococcus sp. 37_24	0	0	0	0	0	0	0.03	0.01	0.02	0.02	0.02	0.02	0	1	0.03	0.03	0.03	0.01	0.01	0.01	-1.58496	#DIV/0!
Croceibacter phage P2559Y	0	0	0	0	0	0	0	0	0	0	0.02	0.01	#DIV/0!	0.158302	0.03	0.03	0.03	0	0.02	0.01	-1.58496	0.0257214
Bacteroides phage B124-14	0	0	0	0	0	0	0.01	0	0.005	0.01	0.01	0.01	1	0.158302	0.03	0.03	0.03	0	0.01	0.005	-2.58496	0.000978089
Pectobacterium phage DU_PP_III	0	0	0	0	0	0	0	0.02	0.01	0	0	0	#NUM!	0.158302	0.06	0	0.03	0	0	0	#NUM!	0.158302
Babesia ovata	0.59	0.5	0.545	0.53	0.54	0.535	0	0	0	0	0.01	0.005	#DIV/0!	0.158302	0.06	0	0.03	0	0	0	#NUM!	0.158302
Veillonella magna	0	0	0	0	0	0	0	0	0	0	0	0	#DIV/0!	#DIV/0!	0	0.06	0.03	0	0	0	#NUM!	0.158302
Clostridium sp. CAG:575	0	0	0	0	0	0	0.4	0.04	0.22	0.15	0.06	0.105	-1.06711	0.343474	0	0.05	0.025	0.24	0.02	0.13	2.37851	0.182211
Prevotella sp. P5-126	0	0	0	0	0	0	0.01	0.04	0.025	0.01	0.01	0.01	-1.32193	0.158302	0.04	0.01	0.025	0.04	0.22	0.13	2.37851	0.117018
Clostridium sp.	0	0	0	0	0	0	0.27	0.02	0.145	0.14	0.05	0.095	-0.610053	0.550047	0.01	0.04	0.025	0.13	0.01	0.07	1.48543	0.276087
Muribaculaceae bacterium Isolate-002 (NCI)	0	0	0	0	0	0	0.01	0.02	0.015	0.01	0.01	0.01	-0.584963	0.158302	0.03	0.02	0.025	0.1	0.03	0.065	1.37851	0.121612
Ruthenibacterium lactatiformans	0	0	0	0	0	0	0.13	0.04	0.085	0.15	0.05	0.1	0.234465	0.718993	0.02	0.03	0.025	0.08	0.03	0.055	1.1375	0.111184
Flavonifractor sp. An91	0	0	0	0	0	0	0.02	0.1	0.06	0.05	0.09	0.07	0.222392	0.71826	0.02	0.03	0.025	0.04	0.07	0.055	1.1375	0.0303197
Prevotella sp. CAG:732	0	0	0	0	0	0	0.01	0.05	0.03	0.01	0.01	0.01	-1.58496	0.158302	0.04	0.01	0.025	0.03	0.08	0.055	1.1375	0.14929
Bacteroidales bacterium 43_36	0	0	0	0	0	0	0.01	0.02	0.015	0.01	0.01	0.01	-0.584963	0.158302	0.04	0.01	0.025	0.04	0.06	0.05	1	0.0742015
[Clostridium] symbiosum	0	0	0	0	0	0	0.06	0.04	0.05	0.04	0.04	0.04	-0.321928	0.158302	0.02	0.03	0.025	0.05	0.04	0.045	0.847997	0.00804989
Prevotella sp. tf2-5	0	0	0	0	0	0	0.01	0.01	0.01	0.01	0.02	0.015	0.584963	0.158302	0.02	0.03	0.025	0.03	0.06	0.045	0.847997	0.093599
Angelakisella massiliensis	0	0	0	0	0	0	0.03	0.03	0.03	0.07	0.05	0.06	1	0.00653338	0.02	0.03	0.025	0.05	0.03	0.04	0.678072	0.0808001
Ruminococcaceae bacterium D16	0	0	0	0	0	0	0.01	0.03	0.02	0.01	0.02	0.015	-0.415037	0.481817	0.02	0.03	0.025	0.01	0.07	0.04	0.678072	0.441113
Parabacteroides goldsteinii	0	0	0	0	0	0	0.02	0.01	0.015	0.09	0.07	0.08	2.41504	0.000547077	0.02	0.03	0.025	0.05	0.03	0.04	0.678072	0.0808001
Faecalibacterium sp. An192	0	0	0	0	0	0	0.02	0.01	0.015	0.06	0.02	0.04	1.41504	0.103604	0.02	0.03	0.025	0.05	0.03	0.04	0.678072	0.0808001
Ruminococcus flavefaciens	0	0	0	0	0	0	0.04	0.02	0.03	0.05	0.03	0.04	0.415037	0.287864	0.02	0.03	0.025	0.05	0.02	0.035	0.485427	0.334852
Clostridium sp. AM42-4	0	0	0	0	0	0	0	0.03	0.015	0.01	0.03	0.02	0.415037	0.656045	0.01	0.04	0.025	0.06	0.01	0.035	0.485427	0.584423
Ruminococcus lactaris	0	0	0	0	0	0	0.07	0.08	0.075	0.04	0.03	0.035	-1.09954	0.000608185	0.02	0.03	0.025	0.04	0.02	0.03	0.263034	0.481817
Anaerostipes sp. 992a	0	0	0	0	0	0	0.06	0.05	0.055	0.04	0.02	0.03	-0.874469	0.0179479	0.02	0.03	0.025	0.03	0.03	0.03	0.263034	0.158302
Clostridium indicum	0	0	0	0	0	0	0.05	0.05	0.05	0.05	0.03	0.04	-0.321928	0.158302	0.01	0.04	0.025	0.04	0.02	0.03	0.263034	0.656045
Candidatus Melainabacteria bacterium	0	0	0	0	0	0	0.02	0.01	0.015	0.01	0	0.005	-1.58496	0.070484	0.04	0.01	0.025	0.04	0.02	0.03	0.263034	0.656045
[Clostridium] scindens	0	0	0	0	0	0	0.1	0.05	0.075	0.05	0.04	0.045	-0.736966	0.111184	0.02	0.03	0.025	0.03	0.02	0.025	0	1
Hespellia stercorisuis	0	0	0	0	0	0	0.06	0.03	0.045	0.04	0.05	0.045	0	1	0.02	0.03	0.025	0.03	0.02	0.025	0	1
Subdoligranulum sp. 4_3_54A2FAA	0	0	0	0	0	0	0.03	0.03	0.03	0.03	0.02	0.025	-0.263034	0.158302	0.02	0.03	0.025	0.04	0.01	0.025	0	1
Clostridiales bacterium CCNA10	0	0	0	0	0	0	0.01	0.03	0.02	0.02	0.04	0.03	0.584963	0.287864	0.02	0.03	0.025	0.02	0.03	0.025	0	1
Romboutsia timonensis	0	0	0	0	0	0	0	0.01	0.005	0.01	0	0.005	0	1	0	0.05	0.025	0.04	0.01	0.025	0	1
Bacteroides sp. CAG:462	0	0	0	0	0	0	0.01	0.01	0.01	0.01	0.02	0.015	0.584963	0.158302	0.03	0.02	0.025	0.02	0.02	0.02	-0.321928	0.158302
Bacteroides timonensis	0	0	0	0	0	0	0	0.01	0.005	0.01	0.01	0.01	1	0.158302	0.03	0.02	0.025	0.02	0.02	0.02	-0.321928	0.158302
Megamonas sp. Calf98-2	0	0	0	0	0	0	0	0.04	0.02	0	0.03	0.015	-0.415037	0.746489	0	0.05	0.025	0	0.03	0.015	-0.736966	0.584423
Bacteroides faecis	0	0	0	0	0	0	0	0.02	0.01	0	0.01	0.005	-1	0.481817	0.03	0.02	0.025	0.01	0.02	0.015	-0.736966	0.070484
Lachnoclostridium sp. SNUG30386	0	0	0	0	0	0	0.02	0.01	0.015	0.01	0.02	0.015	0	1	0.03	0.02	0.025	0.01	0.01	0.01	-1.32193	0.00653338
[Clostridium] methoxybenzovorans	0	0	0	0	0	0	0.01	0.01	0.01	0.01	0.01	0.01	0	#DIV/0!	0.04	0.01	0.025	0.01	0.01	0.01	-1.32193	0.158302
Bacteroides sp. D20	0	0	0	0	0	0	0	0.01	0.005	0	0.03	0.015	1.58496	0.334852	0.03	0.02	0.025	0	0.02	0.01	-1.32193	0.0808001
Clostridium sp. AM45-5	0	0	0	0	0	0	0	0.01	0.005	0.01	0.01	0.01	1	0.158302	0.03	0.02	0.025	0.01	0.01	0.01	-1.32193	0.00653338
Bacteroides sp. AM23-18	0	0	0	0	0	0	0	0.01	0.005	0	0.02	0.01	1	0.481817	0.03	0.02	0.025	0	0.02	0.01	-1.32193	0.0808001
Paeniclostridium sordellii	0	0	0	0	0	0	0.01	0	0.005	0	0.01	0.005	0	1	0	0.05	0.025	0.01	0.01	0.01	-1.32193	0.357387
Slackia heliotrinireducens	0	0	0	0	0	0	0.02	0.02	0.02	0.01	0.02	0.015	-0.415037	0.158302	0	0.05	0.025	0.01	0	0.005	-2.32193	0.245802
Streptococcus pneumoniae	0.62	0.56	0.59	0.62	0.6	0.61	0.01	0	0.005	0.01	0.01	0.01	1	0.158302	0.05	0	0.025	0.01	0	0.005	-2.32193	0.245802
Anaeroplasma bactoclasticum	0	0	0	0	0	0	0	0	0	0	0	0	#DIV/0!	#DIV/0!	0	0.05	0.025	0	0	0	#NUM!	0.158302
Bacteroides sp. CAG:770	0	0	0	0	0	0	0.05	0.04	0.045	0.06	0.04	0.05	0.152003	0.481817	0.04	0	0.02	0.15	0.33	0.24	3.58496	0.0144576
Holdemania sp. Marseille-P2844	0	0	0	0	0	0	0.03	0.11	0.07	0.08	0.06	0.07	0	1	0.02	0.02	0.02	0.19	0.05	0.12	2.58496	0.068625
Clostridium sp. CAG:273	0	0	0	0	0	0	0.83	0.02	0.425	0.19	0.12	0.155	-1.45519	0.31407	0.01	0.03	0.02	0.19	0.02	0.105	2.39232	0.160515
Clostridium sp. CAG:245_30_32	0	0	0	0	0	0	0.46	0.02	0.24	0.18	0.04	0.11	-1.12553	0.384635	0.01	0.03	0.02	0.2	0.01	0.105	2.39232	0.198118
Oscillibacter sp. CAG:155	0	0	0	0	0	0	0.02	0.05	0.035	0.07	0.03	0.05	0.514573	0.357387	0.02	0.02	0.02	0.07	0.12	0.095	2.24793	0.00653338
Butyricimonas virosa	0	0	0	0	0	0	0.02	0.01	0.015	0.02	0.04	0.03	1	0.0808001	0.03	0.01	0.02	0.12	0.06	0.09	2.16993	0.0185536
Alistipes putredinis	0	0	0	0	0	0	0.07	0	0.035	0.01	0.01	0.01	-1.80735	0.283687	0.03	0.01	0.02	0.16	0.01	0.085	2.08746	0.210985
Flavonifractor sp. An306	0	0	0	0	0	0	0.04	0.04	0.04	0.11	0.16	0.135	1.75489	0.00275886	0.02	0.02	0.02	0.09	0.06	0.075	1.90689	0.00314952
Clostridia bacterium UC5.1-1D10	0	0	0	0	0	0	0.01	0.12	0.065	0.04	0.14	0.09	0.469485	0.591454	0.02	0.02	0.02	0.11	0.02	0.065	1.70044	0.158302
Flavonifractor sp. An4	0	0	0	0	0	0	0.01	0.06	0.035	0.04	0.08	0.06	0.777608	0.247617	0.02	0.02	0.02	0.07	0.05	0.06	1.58496	0.00227843
Lachnospiraceae bacterium 7_1_58FAA	0	0	0	0	0	0	0.03	0.26	0.145	0.05	0.09	0.07	-1.05063	0.328123	0.01	0.03	0.02	0.08	0.03	0.055	1.45943	0.0875059
Pygmaiobacter massiliensis	0	0	0	0	0	0	0.02	0.01	0.015	0.1	0.02	0.06	2	0.125309	0.02	0.02	0.02	0.08	0.03	0.055	1.45943	0.0723809
Faecalicoccus pleomorphus	0	0	0	0	0	0	0.04	0.04	0.04	0.07	0.03	0.05	0.321928	0.435331	0.01	0.03	0.02	0.06	0.04	0.05	1.32193	0.0213116
Duncaniella muris	0	0	0	0	0	0	0.02	0	0.01	0	0.01	0.005	-1	0.481817	0.03	0.01	0.02	0.07	0.02	0.045	1.16993	0.183079
Flavonifractor sp. An9	0	0	0	0	0	0	0.02	0.08	0.05	0.05	0.07	0.06	0.263034	0.613011	0.02	0.02	0.02	0.03	0.05	0.04	1	0.0257214
Streptococcus suis	0	0	0	0	0	0	0.07	0.07	0.07	0.06	0.03	0.045	-0.63743	0.0447086	0.02	0.02	0.02	0.05	0.02	0.035	0.807355	0.158302
Schaedlerella arabinosiphila	0	0	0	0	0	0	0.08	0.04	0.06	0.06	0.04	0.05	-0.263034	0.481817	0.02	0.02	0.02	0.05	0.02	0.035	0.807355	0.158302
[Clostridium] innocuum	0	0	0	0	0	0	0.07	0.04	0.055	0.04	0.03	0.035	-0.652077	0.093599	0.02	0.02	0.02	0.05	0.02	0.035	0.807355	0.158302
Eubacterium maltosivorans	0	0	0	0	0	0	0.02	0.05	0.035	0.08	0.06	0.07	1	0.0282343	0.01	0.03	0.02	0.04	0.03	0.035	0.807355	0.0808001
Clostridium sp. AM29-11AC	0	0	0	0	0	0	0.06	0.07	0.065	0.05	0.04	0.045	-0.530515	0.00804989	0.02	0.02	0.02	0.04	0.02	0.03	0.584963	0.158302
[Clostridium] leptum	0	0	0	0	0	0	0.06	0.02	0.04	0.05	0.02	0.035	-0.192645	0.746489	0.02	0.02	0.02	0.04	0.02	0.03	0.584963	0.158302
Clostridium sp. AF32-12BH	0	0	0	0	0	0	0.01	0.02	0.015	0.01	0.02	0.015	0	1	0.01	0.03	0.02	0.05	0.01	0.03	0.584963	0.481817
Bacteroides sp. AM16-15	0	0	0	0	0	0	0.01	0.01	0.01	0.03	0.3	0.165	4.04439	0.117632	0.03	0.01	0.02	0.03	0.03	0.03	0.584963	0.158302
Traorella massiliensis	0	0	0	0	0	0	0.01	0.01	0.01	0.02	0.02	0.02	1	#DIV/0!	0.03	0.01	0.02	0.05	0.01	0.03	0.584963	0.481817
Clostridium sp. OM02-18AC	0	0	0	0	0	0	0	0.02	0.01	0.01	0.02	0.015	0.584963	0.481817	0.01	0.03	0.02	0.05	0.01	0.03	0.584963	0.481817
Prevotella rara	0	0	0	0	0	0	0	0.01	0.005	0	0.02	0.01	1	0.481817	0.03	0.01	0.02	0.03	0.03	0.03	0.584963	0.158302
Escherichia coli	0.02	5.49	2.755	0.02	0.02	0.02	0.11	0.09	0.1	0.14	0.13	0.135	0.432959	0.0056089	0.02	0.02	0.02	0.03	0.02	0.025	0.321928	0.158302
Coprococcus sp. AF21-14LB	0	0	0	0	0	0	0.07	0.07	0.07	0.06	0.06	0.06	-0.222392	#DIV/0!	0.02	0.02	0.02	0.04	0.01	0.025	0.321928	0.594642
Fusicatenibacter saccharivorans	0	0	0	0	0	0	0.02	0.05	0.035	0.02	0.01	0.015	-1.22239	0.093599	0.02	0.02	0.02	0.03	0.02	0.025	0.321928	0.158302
bacterium 1xD42-87	0	0	0	0	0	0	0.03	0.03	0.03	0.03	0.02	0.025	-0.263034	0.158302	0.03	0.01	0.02	0.03	0.02	0.025	0.321928	0.481817
Acetatifactor muris	0	0	0	0	0	0	0.03	0.02	0.025	0.02	0.02	0.02	-0.321928	0.158302	0.02	0.02	0.02	0.04	0.01	0.025	0.321928	0.594642
Eisenbergiella tayi	0	0	0	0	0	0	0.02	0.02	0.02	0.03	0.03	0.03	0.584963	#DIV/0!	0.02	0.02	0.02	0.03	0.02	0.025	0.321928	0.158302
Firmicutes bacterium CAG:137_57_8	0	0	0	0	0	0	0.02	0	0.01	0.02	0.04	0.03	1.58496	0.070484	0.01	0.03	0.02	0.04	0.01	0.025	0.321928	0.656045
Prevotella sp. S7-1-8	0	0	0	0	0	0	0.01	0	0.005	0.03	0.04	0.035	2.80735	0.00182626	0.04	0	0.02	0.01	0.04	0.025	0.321928	0.746489
Prevotella sp. CAG:1185	0	0	0	0	0	0	0	0.01	0.005	0.01	0.01	0.01	1	0.158302	0.03	0.01	0.02	0.02	0.03	0.025	0.321928	0.481817
Ruminococcus sp. AF31-8BH	0	0	0	0	0	0	0.12	0.05	0.085	0.05	0.04	0.045	-0.917538	0.121612	0.02	0.02	0.02	0.03	0.01	0.02	0	1
Massilimicrobiota timonensis	0	0	0	0	0	0	0.02	0.06	0.04	0.06	0.01	0.035	-0.192645	0.800159	0.01	0.03	0.02	0.04	0	0.02	0	1
Clostridiaceae bacterium	0	0	0	0	0	0	0.03	0.03	0.03	0.03	0.02	0.025	-0.263034	0.158302	0.01	0.03	0.02	0.03	0.01	0.02	0	1
Lachnoclostridium sp. An131	0	0	0	0	0	0	0.04	0.01	0.025	0.03	0.02	0.025	0	1	0.01	0.03	0.02	0.03	0.01	0.02	0	1
Bacteroides helcogenes	0	0	0	0	0	0	0	0.01	0.005	0	0	0	#NUM!	0.158302	0.03	0.01	0.02	0.02	0.02	0.02	0	1
Coprococcus sp. HPP0074	0	0	0	0	0	0	0.03	0.05	0.04	0.02	0.03	0.025	-0.678072	0.0808001	0.01	0.03	0.02	0.02	0.01	0.015	-0.415037	0.481817
Prevotella melaninogenica	0	0	0	0	0	0	0	0.04	0.02	0.01	0	0.005	-2	0.276087	0.04	0	0.02	0.01	0.02	0.015	-0.415037	0.696008
Anaerotignum faecicola	0	0	0	0	0	0	0.01	0.02	0.015	0.01	0.02	0.015	0	1	0.03	0.01	0.02	0.02	0.01	0.015	-0.415037	0.481817
Bacteroides caecimuris	0	0	0	0	0	0	0.02	0.01	0.015	0	0.01	0.005	-1.58496	0.070484	0.02	0.02	0.02	0.01	0.02	0.015	-0.415037	0.158302
Enterococcus phage EF1	0	0	0	0	0	0	0.02	0	0.01	0	0.02	0.01	0	1	0	0.04	0.02	0.02	0.01	0.015	-0.415037	0.696008
Helicobacter felis	0	0	0	0	0	0	0	0.01	0.005	0.01	0.01	0.01	1	0.158302	0.02	0.02	0.02	0.01	0.02	0.015	-0.415037	0.158302
Alistipes finegoldii	0	0	0	0	0	0	0.01	0	0.005	0.01	0.01	0.01	1	0.158302	0.02	0.02	0.02	0.02	0.01	0.015	-0.415037	0.158302
Vibrio parahaemolyticus	0	0	0	0	0	0	0	0	0	0	0.01	0.005	#DIV/0!	0.158302	0.02	0.02	0.02	0.01	0.02	0.015	-0.415037	0.158302
Coriobacteriaceae bacterium	0	0	0	0	0	0	0.16	0.1	0.13	0.01	0.05	0.03	-2.11548	0.00862393	0.01	0.03	0.02	0.01	0.01	0.01	-1	0.158302
Butyricicoccus sp. AM05-1	0	0	0	0	0	0	0.01	0.03	0.02	0.01	0.01	0.01	-1	0.158302	0.01	0.03	0.02	0.01	0.01	0.01	-1	0.158302
Firmicutes bacterium CAG:102	0	0	0	0	0	0	0.01	0.01	0.01	0.01	0.01	0.01	0	#DIV/0!	0.03	0.01	0.02	0.01	0.01	0.01	-1	0.158302
Bacteroides neonati	0	0	0	0	0	0	0.01	0	0.005	0.01	0.01	0.01	1	0.158302	0.02	0.02	0.02	0.01	0.01	0.01	-1	#DIV/0!
Bacteroides sp. An279	0	0	0	0	0	0	0	0.01	0.005	0.01	0.01	0.01	1	0.158302	0.02	0.02	0.02	0.01	0.01	0.01	-1	#DIV/0!
Bacteroides gallinarum	0	0	0	0	0	0	0	0.01	0.005	0	0.01	0.005	0	1	0.02	0.02	0.02	0.01	0.01	0.01	-1	#DIV/0!
Bacteroides sp. CAG:661	0	0	0	0	0	0	0	0	0	0.01	0.01	0.01	#DIV/0!	#DIV/0!	0.02	0.02	0.02	0.01	0.01	0.01	-1	#DIV/0!
Megamonas funiformis CAG:377	0	0	0	0	0	0	0	0	0	0	0	0	#DIV/0!	#DIV/0!	0	0.04	0.02	0	0.02	0.01	-1	0.481817
Clostridium sp. AM16-23	0	0	0	0	0	0	0	0	0	0	0	0	#DIV/0!	#DIV/0!	0.01	0.03	0.02	0.01	0.01	0.01	-1	0.158302
Fusobacterium nucleatum	0	0	0	0	0	0	0.01	0	0.005	0.01	0	0.005	0	1	0.01	0.03	0.02	0.01	0	0.005	-2	0.0808001
Prevotella sp. oral taxon 313	0	0	0	0	0	0	0	0	0	0	0.01	0.005	#DIV/0!	0.158302	0.02	0.02	0.02	0	0.01	0.005	-2	0.00653338
Clostridium sp. AM30-24	0	0	0	0	0	0	0	0	0	0	0	0	#DIV/0!	#DIV/0!	0.01	0.03	0.02	0	0.01	0.005	-2	0.0808001
Ruminococcus sp. CAG:17	0	0	0	0	0	0	0.02	0.05	0.035	0.01	0.01	0.01	-1.80735	0.0447086	0.01	0.03	0.02	0	0	0	#NUM!	0.0257214
Paraeggerthella hongkongensis	0	0	0	0	0	0	0.02	0.05	0.035	0.01	0.01	0.01	-1.80735	0.0447086	0.01	0.03	0.02	0	0	0	#NUM!	0.0257214
Mycolicibacterium malmesburyense	0.41	0.43	0.42	0.51	0.47	0.49	0	0	0	0	0.01	0.005	#DIV/0!	0.158302	0.04	0	0.02	0	0	0	#NUM!	0.158302
Erysipelotrichaceae bacterium AM17-60	0	0	0	0	0	0	0	0	0	0	0	0	#DIV/0!	#DIV/0!	0.01	0.03	0.02	0	0	0	#NUM!	0.0257214
Flavobacterium psychrophilum	0	0	0	0	0	0	0	0	0	0	0	0	#DIV/0!	#DIV/0!	0.01	0.03	0.02	0	0	0	#NUM!	0.0257214
Populus euphratica	0	0	0	0	0	0	0	0	0	0	0	0	#DIV/0!	#DIV/0!	0	0.04	0.02	0	0	0	#NUM!	0.158302
Populus trichocarpa	0	0	0	0	0	0	0	0	0	0	0	0	#DIV/0!	#DIV/0!	0	0.04	0.02	0	0	0	#NUM!	0.158302
Bacteroides sp. CAG:709	0	0	0	0	0	0	0.05	0.03	0.04	0.1	0.03	0.065	0.70044	0.299996	0.03	0	0.015	0.29	0.75	0.52	5.11548	0.0191874
Anaeromassilibacillus sp. An172	0	0	0	0	0	0	0.78	0.13	0.455	0.92	0.02	0.47	0.0467942	0.964913	0.01	0.02	0.015	0.57	0.28	0.425	4.82443	0.0080752
Clostridium sp. CAG:269	0	0	0	0	0	0	0.31	0.03	0.17	1.66	0.06	0.86	2.3388	0.215117	0	0.03	0.015	0.53	0.08	0.305	4.34577	0.0898624
Mycoplasma sp. CAG:956	0	0	0	0	0	0	0.02	0	0.01	0.25	0.01	0.13	3.70044	0.159414	0.03	0	0.015	0.15	0.31	0.23	3.9386	0.0102208
Clostridium sp. CAG:58	0	0	0	0	0	0	0.02	0.03	0.025	0.02	0.05	0.035	0.485427	0.334852	0.01	0.02	0.015	0.25	0.04	0.145	3.27302	0.0988636
Phascolarctobacterium sp.	0	0	0	0	0	0	0.15	0.21	0.18	0.04	0.22	0.13	-0.469485	0.412954	0.01	0.02	0.015	0.05	0.19	0.12	3	0.0605897
Clostridium sp. CAG:780	0	0	0	0	0	0	0.47	0.03	0.25	0.24	0.06	0.15	-0.736966	0.506568	0.01	0.02	0.015	0.21	0.02	0.115	2.9386	0.142762
Muribaculaceae bacterium Isolate-102 (HZI)	0	0	0	0	0	0	0.02	0.05	0.035	0	0.01	0.005	-2.80735	0.0303197	0.03	0	0.015	0.18	0.05	0.115	2.9386	0.0602727
Firmicutes bacterium CAG:124	0	0	0	0	0	0	0.01	0	0.005	0.03	0.03	0.03	2.58496	0.000978089	0.01	0.02	0.015	0.17	0.03	0.1	2.73697	0.103904
Bacteroidales bacterium 52_46	0	0	0	0	0	0	0.01	0.03	0.02	0.01	0.01	0.01	-1	0.158302	0.03	0	0.015	0.15	0.04	0.095	2.66297	0.0719363
Prevotella sp. CAG:873	0	0	0	0	0	0	0.01	0.03	0.02	0	0.01	0.005	-2	0.0808001	0.03	0	0.015	0.14	0.04	0.09	2.58496	0.0675925
Prevotella sp. P5-50	0	0	0	0	0	0	0.01	0.01	0.01	0	0.01	0.005	-1	0.158302	0.02	0.01	0.015	0.02	0.16	0.09	2.58496	0.137821
Clostridium sp. CAG:354	0	0	0	0	0	0	2.77	0.03	1.4	0.19	0.05	0.12	-3.54432	0.181365	0	0.03	0.015	0.16	0.01	0.085	2.5025	0.188104
Hydrogenoanaerobacterium saccharovorans	0	0	0	0	0	0	0.03	0.01	0.02	0.02	0.03	0.025	0.321928	0.481817	0.01	0.02	0.015	0.15	0.01	0.08	2.41504	0.183927
Firmicutes bacterium CAG:170	0	0	0	0	0	0	0.03	0.01	0.02	0.05	0.04	0.045	1.16993	0.0179479	0.01	0.02	0.015	0.13	0.02	0.075	2.32193	0.133012
Clostridiales bacterium 41_21_two_genomes	0	0	0	0	0	0	0.35	0.02	0.185	0.19	0.02	0.105	-0.817136	0.496827	0.02	0.01	0.015	0.09	0.04	0.065	2.11548	0.0273571
Pseudoflavonifractor sp. An85	0	0	0	0	0	0	0.03	0.08	0.055	0.36	0.07	0.215	1.96683	0.132753	0.01	0.02	0.015	0.09	0.02	0.055	1.87447	0.121612
Clostridium sp. CAG:1013	0	0	0	0	0	0	0.13	0.04	0.085	0.05	0.03	0.04	-1.08746	0.166136	0.01	0.02	0.015	0.05	0.04	0.045	1.58496	0.00182626
Pseudoflavonifractor sp. An187	0	0	0	0	0	0	0.01	0.04	0.025	0.12	0.15	0.135	2.43296	0.000850545	0.01	0.02	0.015	0.07	0.02	0.045	1.58496	0.111184
Paramuribaculum intestinale	0	0	0	0	0	0	0	0.01	0.005	0	0.01	0.005	0	1	0.03	0	0.015	0.07	0.02	0.045	1.58496	0.14929
Barnesiella sp. An22	0	0	0	0	0	0	0.01	0.02	0.015	0.01	0.01	0.01	-0.584963	0.158302	0.02	0.01	0.015	0.04	0.04	0.04	1.41504	0.000978089
Coprobacter fastidiosus	0	0	0	0	0	0	0.01	0.01	0.01	0.02	0.01	0.015	0.584963	0.158302	0.02	0.01	0.015	0.02	0.06	0.04	1.41504	0.103604
Prevotella lascolaii	0	0	0	0	0	0	0.01	0.01	0.01	0.01	0.01	0.01	0	#DIV/0!	0.03	0	0.015	0.04	0.04	0.04	1.41504	0.0447086
Lachnoclostridium sp. An14	0	0	0	0	0	0	0.02	0.1	0.06	0.04	0.19	0.115	0.938599	0.325138	0.01	0.02	0.015	0.05	0.02	0.035	1.22239	0.093599
Clostridium sp. CAG:242	0	0	0	0	0	0	0	0.08	0.04	0.02	0.05	0.035	-0.192645	0.849247	0.01	0.02	0.015	0.04	0.03	0.035	1.22239	0.00804989
Lawsonibacter asaccharolyticus	0	0	0	0	0	0	0.01	0.02	0.015	0.03	0.04	0.035	1.22239	0.00804989	0.01	0.02	0.015	0.03	0.04	0.035	1.22239	0.00804989
Dorea phocaeensis	0	0	0	0	0	0	0.2	0.08	0.14	0.05	0.04	0.045	-1.63743	0.0522843	0.01	0.02	0.015	0.05	0.01	0.03	1	0.276087
Flavonifractor sp. An100	0	0	0	0	0	0	0.02	0.08	0.05	0.04	0.02	0.03	-0.736966	0.334852	0.01	0.02	0.015	0.03	0.03	0.03	1	0.00653338
Anaerotruncus sp. 1XD22-93	0	0	0	0	0	0	0.05	0.03	0.04	0.07	0.03	0.05	0.321928	0.481817	0.02	0.01	0.015	0.04	0.02	0.03	1	0.0808001
Flavonifractor sp. An112	0	0	0	0	0	0	0.01	0.06	0.035	0.04	0.04	0.04	0.192645	0.746489	0.01	0.02	0.015	0.02	0.04	0.03	1	0.0808001
Ruminococcus albus	0	0	0	0	0	0	0.05	0.01	0.03	0.04	0.02	0.03	0	1	0.01	0.02	0.015	0.04	0.02	0.03	1	0.0808001
[Eubacterium] eligens	0	0	0	0	0	0	0.03	0.03	0.03	0.03	0.03	0.03	0	#DIV/0!	0.01	0.02	0.015	0.03	0.03	0.03	1	0.00653338
Flavonifractor sp. An10	0	0	0	0	0	0	0.01	0.03	0.02	0.07	0.03	0.05	1.32193	0.0808001	0.01	0.02	0.015	0.03	0.03	0.03	1	0.00653338
Pseudoflavonifractor sp. An184	0	0	0	0	0	0	0.01	0.03	0.02	0.04	0.02	0.03	0.584963	0.287864	0.01	0.02	0.015	0.03	0.03	0.03	1	0.00653338
Barnesiella sp. An55	0	0	0	0	0	0	0.01	0.02	0.015	0.02	0.01	0.015	0	1	0.02	0.01	0.015	0.03	0.03	0.03	1	0.00653338
Faecalibacterium sp. An58	0	0	0	0	0	0	0.01	0.01	0.01	0.03	0.02	0.025	1.32193	0.00653338	0.01	0.02	0.015	0.04	0.02	0.03	1	0.0808001
[Clostridium] citroniae	0	0	0	0	0	0	0.01	0.01	0.01	0.02	0.02	0.02	1	#DIV/0!	0.01	0.02	0.015	0.03	0.03	0.03	1	0.00653338
Lactobacillus fermentum	0	0	0	0	0	0	0.01	0.01	0.01	0.02	0.01	0.015	0.584963	0.158302	0.01	0.02	0.015	0.03	0.03	0.03	1	0.00653338
Anaeromassilibacillus sp. An250	0	0	0	0	0	0	0.02	0.03	0.025	0.03	0.04	0.035	0.485427	0.070484	0.01	0.02	0.015	0.03	0.02	0.025	0.736966	0.070484
Anaeromassilibacillus sp. An200	0	0	0	0	0	0	0.02	0.02	0.02	0.05	0.03	0.04	1	0.0257214	0.01	0.02	0.015	0.03	0.02	0.025	0.736966	0.070484
[Clostridium] saccharolyticum	0	0	0	0	0	0	0.02	0.02	0.02	0.02	0.04	0.03	0.584963	0.158302	0.01	0.02	0.015	0.03	0.02	0.025	0.736966	0.070484
[Eubacterium] siraeum	0	0	0	0	0	0	0.03	0.01	0.02	0.03	0.03	0.03	0.584963	0.158302	0.01	0.02	0.015	0.03	0.02	0.025	0.736966	0.070484
Faecalibacterium sp. An121	0	0	0	0	0	0	0.01	0.01	0.01	0.03	0.01	0.02	1	0.158302	0.01	0.02	0.015	0.03	0.02	0.025	0.736966	0.070484
Prevotella sp. AGR2160	0	0	0	0	0	0	0.01	0.01	0.01	0.01	0	0.005	-1	0.158302	0.03	0	0.015	0.01	0.04	0.025	0.736966	0.460051
Prevotella sp. AG:487_50_53	0	0	0	0	0	0	0.01	0.01	0.01	0	0	0	#NUM!	#DIV/0!	0.02	0.01	0.015	0.03	0.02	0.025	0.736966	0.070484
bacterium F082	0	0	0	0	0	0	0	0.01	0.005	0.01	0	0.005	0	1	0.03	0	0.015	0.02	0.03	0.025	0.736966	0.334852
Faecalibacterium sp. CAG:82	0	0	0	0	0	0	0	0	0	0.01	0.01	0.01	#DIV/0!	#DIV/0!	0.01	0.02	0.015	0.03	0.02	0.025	0.736966	0.070484
Dorea sp. 5-2	0	0	0	0	0	0	0.09	0.05	0.07	0.05	0.03	0.04	-0.807355	0.0808001	0.01	0.02	0.015	0.03	0.01	0.02	0.415037	0.481817
Blautia sp. An249	0	0	0	0	0	0	0.08	0.05	0.065	0.04	0.04	0.04	-0.70044	0.0447086	0.01	0.02	0.015	0.03	0.01	0.02	0.415037	0.481817
Eubacterium sp. An3	0	0	0	0	0	0	0.07	0.03	0.05	0.03	0.01	0.02	-1.32193	0.0808001	0.01	0.02	0.015	0.03	0.01	0.02	0.415037	0.481817
Agathobaculum desmolans	0	0	0	0	0	0	0.04	0.02	0.03	0.04	0.03	0.035	0.222392	0.481817	0.01	0.02	0.015	0.03	0.01	0.02	0.415037	0.481817
Eubacterium plexicaudatum	0	0	0	0	0	0	0.04	0.02	0.03	0.03	0.02	0.025	-0.263034	0.481817	0.01	0.02	0.015	0.02	0.02	0.02	0.415037	0.158302
Clostridium perfringens	0	0.52	0.26	0	0	0	0.05	0.01	0.03	0.02	0.01	0.015	-1	0.276087	0.01	0.02	0.015	0.03	0.01	0.02	0.415037	0.481817
Pseudoflavonifractor sp. Marseille-P3106	0	0	0	0	0	0	0.02	0.03	0.025	0.05	0.04	0.045	0.847997	0.00804989	0.01	0.02	0.015	0.02	0.02	0.02	0.415037	0.158302
Butyricicoccus sp. 1XD8-22	0	0	0	0	0	0	0.03	0.01	0.02	0.04	0.09	0.065	1.70044	0.044353	0.01	0.02	0.015	0.03	0.01	0.02	0.415037	0.481817
Subdoligranulum sp. AF14-43	0	0	0	0	0	0	0.03	0.01	0.02	0.03	0.02	0.025	0.321928	0.481817	0.01	0.02	0.015	0.03	0.01	0.02	0.415037	0.481817
Subdoligranulum sp. AM16-9	0	0	0	0	0	0	0.03	0.01	0.02	0.02	0.02	0.02	0	1	0.01	0.02	0.015	0.03	0.01	0.02	0.415037	0.481817
[Clostridium] asparagiforme	0	0	0	0	0	0	0.02	0.01	0.015	0.02	0.02	0.02	0.415037	0.158302	0.01	0.02	0.015	0.03	0.01	0.02	0.415037	0.481817
[Clostridium] lavalense	0	0	0	0	0	0	0.02	0.01	0.015	0.03	0.01	0.02	0.415037	0.481817	0.01	0.02	0.015	0.03	0.01	0.02	0.415037	0.481817
Massilicoli timonensis	0	0	0	0	0	0	0.02	0.01	0.015	0.02	0.01	0.015	0	1	0.02	0.01	0.015	0.03	0.01	0.02	0.415037	0.481817
Prevotella sp. CAG:592	0	0	0	0	0	0	0	0.03	0.015	0.01	0.01	0.01	-0.584963	0.594642	0.03	0	0.015	0.02	0.02	0.02	0.415037	0.594642
Flavonifractor sp. An92	0	0	0	0	0	0	0.01	0.01	0.01	0.05	0.02	0.035	1.80735	0.0447086	0.01	0.02	0.015	0.02	0.02	0.02	0.415037	0.158302
Firmicutes bacterium CAG:272	0	0	0	0	0	0	0.02	0	0.01	0.04	0.01	0.025	1.32193	0.222983	0.01	0.02	0.015	0.02	0.02	0.02	0.415037	0.158302
Clostridium sp. OF09-36	0	0	0	0	0	0	0.01	0.01	0.01	0.01	0.01	0.01	0	#DIV/0!	0.01	0.02	0.015	0.03	0.01	0.02	0.415037	0.481817
Bacteriophage sp.	0	0	0	0	0	0	0	0.01	0.005	0.01	0.03	0.02	2	0.0808001	0.01	0.02	0.015	0.02	0.02	0.02	0.415037	0.158302
Odoribacter laneus	0	0	0	0	0	0	0	0	0	0.01	0.02	0.015	#DIV/0!	0.00653338	0.01	0.02	0.015	0.02	0.02	0.02	0.415037	0.158302
Agathobaculum sp. Marseille-P7918	0	0	0	0	0	0	0.45	0.1	0.275	0.05	0.2	0.125	-1.1375	0.24411	0.01	0.02	0.015	0.02	0.01	0.015	0	1
Faecalimonas umbilicata	0	0	0	0	0	0	0.07	0.04	0.055	0.04	0.04	0.04	-0.459432	0.158302	0.01	0.02	0.015	0.02	0.01	0.015	0	1
Faecalibacterium sp. CAG:74_58_120	0	0	0	0	0	0	0.04	0.01	0.025	0.03	0.01	0.02	-0.321928	0.656045	0.02	0.01	0.015	0.02	0.01	0.015	0	1
Clostridium beijerinckii	0	0	0	0	0	0	0.04	0.01	0.025	0.01	0.01	0.01	-1.32193	0.158302	0.02	0.01	0.015	0.02	0.01	0.015	0	1
Eisenbergiella massiliensis	0	0	0	0	0	0	0.02	0.01	0.015	0.02	0.02	0.02	0.415037	0.158302	0.01	0.02	0.015	0.02	0.01	0.015	0	1
Absiella dolichum	0	0	0	0	0	0	0.02	0.01	0.015	0.02	0.01	0.015	0	1	0.02	0.01	0.015	0.02	0.01	0.015	0	1
Firmicutes bacterium CAG:129_59_24	0	0	0	0	0	0	0.01	0.02	0.015	0.02	0.01	0.015	0	1	0.01	0.02	0.015	0.02	0.01	0.015	0	1
Bacteroides faecichinchillae	0	0	0	0	0	0	0.01	0.02	0.015	0	0.02	0.01	-0.584963	0.481817	0.02	0.01	0.015	0.01	0.02	0.015	0	1
Lachnoclostridium phytofermentans	0	0	0	0	0	0	0.02	0.01	0.015	0.01	0.01	0.01	-0.584963	0.158302	0.01	0.02	0.015	0.02	0.01	0.015	0	1
Bacteroides sp. 3_1_33FAA	0	0	0	0	0	0	0	0.03	0.015	0	0.01	0.005	-1.58496	0.334852	0.02	0.01	0.015	0.01	0.02	0.015	0	1
Alistipes sp. CAG:268	0	0	0	0	0	0	0.01	0.01	0.01	0.02	0.01	0.015	0.584963	0.158302	0.02	0.01	0.015	0.01	0.02	0.015	0	1
Mycobacteroides abscessus	0	0	0	0	0	0	0.01	0	0.005	0.14	0.01	0.075	3.90689	0.136433	0.02	0.01	0.015	0.02	0.01	0.015	0	1
Parabacteroides johnsonii	0	0	0	0	0	0	0.01	0	0.005	0.01	0.02	0.015	1.58496	0.070484	0.02	0.01	0.015	0.02	0.01	0.015	0	1
Alistipes megaguti	0	0	0	0	0	0	0	0.01	0.005	0.01	0.02	0.015	1.58496	0.070484	0.03	0	0.015	0.01	0.02	0.015	0	1
Bacteroides sp. KCTC 15687	0	0	0	0	0	0	0	0.01	0.005	0.01	0.02	0.015	1.58496	0.070484	0.02	0.01	0.015	0.01	0.02	0.015	0	1
Clostridium sp. AF34-10BH	0	0	0	0	0	0	0	0.01	0.005	0.01	0.01	0.01	1	0.158302	0.02	0.01	0.015	0.01	0.02	0.015	0	1
Bacteroides congonensis	0	0	0	0	0	0	0	0.01	0.005	0	0.02	0.01	1	0.481817	0.02	0.01	0.015	0.02	0.01	0.015	0	1
Clostridium sp. AM25-23AC	0	0	0	0	0	0	0.01	0	0.005	0.01	0.01	0.01	1	0.158302	0.01	0.02	0.015	0.01	0.02	0.015	0	1
Prevotella sp. CAG:1058	0	0	0	0	0	0	0	0.01	0.005	0.01	0	0.005	0	1	0.03	0	0.015	0.02	0.01	0.015	0	1
Clostridium celatum	0	0.03	0.015	0	0	0	0	0	0	0	0	0	#DIV/0!	#DIV/0!	0	0.03	0.015	0.03	0	0.015	0	1
Collinsella stercoris	0	0	0	0	0	0	0.18	0.12	0.15	0.01	0.02	0.015	-3.32193	0.00153956	0.01	0.02	0.015	0.01	0.01	0.01	-0.584963	0.158302
Ruminococcus sp. AM40-10AC	0	0	0	0	0	0	0.04	0.1	0.07	0.03	0.02	0.025	-1.48543	0.0624575	0.02	0.01	0.015	0.01	0.01	0.01	-0.584963	0.158302
Ruminococcus sp. OM08-7	0	0	0	0	0	0	0.04	0.05	0.045	0.04	0.03	0.035	-0.36257	0.070484	0.02	0.01	0.015	0.01	0.01	0.01	-0.584963	0.158302
Ruminococcus sp. CAG:9	0	0	0	0	0	0	0.04	0.05	0.045	0.02	0.01	0.015	-1.58496	0.00182626	0.02	0.01	0.015	0.02	0	0.01	-0.584963	0.481817
Massilimicrobiota sp. An134	0	0	0	0	0	0	0.02	0.06	0.04	0.03	0.01	0.02	-1	0.196261	0.01	0.02	0.015	0.02	0	0.01	-0.584963	0.481817
Ruminococcus sp. AF46-10NS	0	0	0	0	0	0	0.04	0.02	0.03	0.02	0.03	0.025	-0.263034	0.481817	0.01	0.02	0.015	0.01	0.01	0.01	-0.584963	0.158302
Ruminococcus sp. AM27-16	0	0	0	0	0	0	0.03	0.03	0.03	0.02	0.02	0.02	-0.584963	#DIV/0!	0.02	0.01	0.015	0.01	0.01	0.01	-0.584963	0.158302
Campylobacter jejuni	0	0	0	0	0	0	0.03	0.02	0.025	0.02	0.02	0.02	-0.321928	0.158302	0.01	0.02	0.015	0.01	0.01	0.01	-0.584963	0.158302
Clostridiales bacterium 44_9	0	0	0	0	0	0	0.01	0.03	0.02	0.01	0.01	0.01	-1	0.158302	0.01	0.02	0.015	0.01	0.01	0.01	-0.584963	0.158302
Campylobacter coli	0.17	0.13	0.15	0.16	0.16	0.16	0.01	0.01	0.01	0.01	0.01	0.01	0	#DIV/0!	0.02	0.01	0.015	0.01	0.01	0.01	-0.584963	0.158302
Lachnospiraceae bacterium 10-1	0	0	0	0	0	0	0.02	0	0.01	0.01	0.01	0.01	0	1	0.02	0.01	0.015	0.01	0.01	0.01	-0.584963	0.158302
Lactobacillus ruminis	0	0	0	0	0	0	0.01	0.01	0.01	0	0.01	0.005	-1	0.158302	0.01	0.02	0.015	0.01	0.01	0.01	-0.584963	0.158302
Bacteroides fluxus	0	0	0	0	0	0	0	0.01	0.005	0.01	0.01	0.01	1	0.158302	0.02	0.01	0.015	0.01	0.01	0.01	-0.584963	0.158302
Bacteroides nordii	0	0	0	0	0	0	0	0.01	0.005	0	0.01	0.005	0	1	0.02	0.01	0.015	0.01	0.01	0.01	-0.584963	0.158302
Clostridium sp. AF50-3	0	0	0	0	0	0	0	0.01	0.005	0	0	0	#NUM!	0.158302	0.02	0.01	0.015	0.01	0.01	0.01	-0.584963	0.158302
Bacteroides sp. CAG:702	0	0	0	0	0	0	0	0	0	0.01	0.01	0.01	#DIV/0!	#DIV/0!	0.01	0.02	0.015	0.01	0.01	0.01	-0.584963	0.158302
Lachnospiraceae bacterium OF11-28	0	0	0	0	0	0	0	0	0	0	0	0	#DIV/0!	#DIV/0!	0.01	0.02	0.015	0.01	0.01	0.01	-0.584963	0.158302
Clostridium sp. AF20-17LB	0	0	0	0	0	0	0	0	0	0	0	0	#DIV/0!	#DIV/0!	0.01	0.02	0.015	0.01	0.01	0.01	-0.584963	0.158302
Ruminococcus sp. 5_1_39BFAA	0	0	0	0	0	0	0.05	0.05	0.05	0.03	0.01	0.02	-1.32193	0.00653338	0.02	0.01	0.015	0.01	0	0.005	-1.58496	0.070484
Prevotella amnii	0	0	0	0	0	0	0.01	0	0.005	0.01	0.02	0.015	1.58496	0.070484	0.02	0.01	0.015	0	0.01	0.005	-1.58496	0.070484
Phascolarctobacterium sp. CAG:266	0	0	0	0	0	0	0	0	0	0	0.01	0.005	#DIV/0!	0.158302	0.01	0.02	0.015	0	0.01	0.005	-1.58496	0.070484
Ruminococcus sp. AF42-10	0	0	0	0	0	0	0	0	0	0	0	0	#DIV/0!	#DIV/0!	0.03	0	0.015	0.01	0	0.005	-1.58496	0.334852
Lactobacillus johnsonii	0	0	0	0	0	0	0	0.01	0.005	0	0	0	#NUM!	0.158302	0	0.03	0.015	0	0	0	#NUM!	0.158302
Bos indicus x Bos taurus	0.62	0.45	0.535	0.61	0.64	0.625	0	0	0	0	0.01	0.005	#DIV/0!	0.158302	0.03	0	0.015	0	0	0	#NUM!	0.158302
Bubalus bubalis	0.49	0.38	0.435	0.47	0.48	0.475	0	0	0	0	0.01	0.005	#DIV/0!	0.158302	0.03	0	0.015	0	0	0	#NUM!	0.158302
Bos indicus	0.48	0.37	0.425	0.45	0.46	0.455	0	0	0	0	0.01	0.005	#DIV/0!	0.158302	0.03	0	0.015	0	0	0	#NUM!	0.158302
Bison bison	0.46	0.32	0.39	0.45	0.45	0.45	0	0	0	0	0.01	0.005	#DIV/0!	0.158302	0.03	0	0.015	0	0	0	#NUM!	0.158302
Faecalibacterium phage FP_Epona	0	0	0	0	0	0	0	0	0	0	0.01	0.005	#DIV/0!	0.158302	0	0.03	0.015	0	0	0	#NUM!	0.158302
Bacteroides uniformis CAG:3	0	0	0	0	0	0	0	0	0	0	0.01	0.005	#DIV/0!	0.158302	0.01	0.02	0.015	0	0	0	#NUM!	0.00653338
Bacillus licheniformis	0	0	0	0	0	0	0	0	0	0	0.01	0.005	#DIV/0!	0.158302	0.02	0.01	0.015	0	0	0	#NUM!	0.00653338
Fusobacterium sp. HMSC073F01	0	0	0	0	0	0	0	0	0	0	0	0	#DIV/0!	#DIV/0!	0.01	0.02	0.015	0	0	0	#NUM!	0.00653338
Gammaproteobacteria bacterium (ex Lamellibrachia satsuma)	0	0	0	0	0	0	0	0	0	0	0	0	#DIV/0!	#DIV/0!	0.03	0	0.015	0	0	0	#NUM!	0.158302
Fusobacterium sp.	0	0	0	0	0	0	0	0	0	0	0	0	#DIV/0!	#DIV/0!	0.01	0.02	0.015	0	0	0	#NUM!	0.00653338
Eubacterium coprostanoligenes	0	0	0	0	0	0	0.21	0.02	0.115	0.13	0.02	0.075	-0.616671	0.562215	0.01	0.01	0.01	1.03	0.28	0.655	6.03342	0.0407741
Phascolarctobacterium succinatutens	0	0	0	0	0	0	0.04	0.12	0.08	0.11	0.85	0.48	2.58496	0.136142	0.01	0.01	0.01	0.05	0.69	0.37	5.20945	0.123161
Bacteroides sp. CAG:927	0	0	0	0	0	0	0.01	0.04	0.025	0.01	0	0.005	-2.32193	0.093599	0.02	0	0.01	0.37	0.06	0.215	4.42626	0.0842252
Bacteroides sp. CAG:545	0	0	0	0	0	0	0.03	0.02	0.025	0.03	0.02	0.025	0	1	0.02	0	0.01	0.11	0.24	0.175	4.12928	0.012199
Candidatus Amulumruptor caecigallinarius	0	0	0	0	0	0	0.01	0.01	0.01	0.01	0	0.005	-1	0.158302	0.01	0.01	0.01	0.3	0.04	0.17	4.08746	0.10001
Clostridium sp. CAG:678	0	0	0	0	0	0	1.49	0.01	0.75	0.73	0.03	0.38	-0.980891	0.477455	0.01	0.01	0.01	0.24	0.05	0.145	3.85798	0.0695915
Clostridium sp. CAG:571	0	0	0	0	0	0	0.46	0.02	0.24	0.28	0.08	0.18	-0.415037	0.689324	0.01	0.01	0.01	0.21	0.01	0.11	3.45943	0.158302
Clostridium sp. 26_21	0	0	0	0	0	0	0.18	0.01	0.095	0.58	0.03	0.305	1.68281	0.274978	0	0.02	0.01	0.2	0.02	0.11	3.45943	0.128342
Clostridium sp. CAG:356	0	0	0	0	0	0	0.3	0.02	0.16	0.19	0.06	0.125	-0.356144	0.714538	0	0.02	0.01	0.19	0.01	0.1	3.32193	0.160276
Prevotella sp. P4-98	0	0	0	0	0	0	0.01	0.01	0.01	0.01	0.01	0.01	0	#DIV/0!	0.01	0.01	0.01	0.03	0.17	0.1	3.32193	0.0899178
Muribaculaceae bacterium Isolate-104 (HZI)	0	0	0	0	0	0	0.01	0.02	0.015	0	0.01	0.005	-1.58496	0.070484	0.02	0	0.01	0.16	0.03	0.095	3.24793	0.0887546
Clostridium sp. CAG:354_28_25	0	0	0	0	0	0	2.31	0.02	1.165	0.18	0.04	0.11	-3.40475	0.186395	0	0.02	0.01	0.16	0.01	0.085	3.08746	0.161142
Muribaculum intestinale	0	0	0	0	0	0	0.01	0.04	0.025	0.01	0.01	0.01	-1.32193	0.158302	0.02	0	0.01	0.13	0.04	0.085	3.08746	0.047925
Anaerostipes hadrus	0	0	0	0	0	0	0.02	0.05	0.035	0.02	0.02	0.02	-0.807355	0.158302	0.01	0.01	0.01	0.14	0.01	0.075	2.90689	0.158302
Oscillibacter sp. 1-3	0	0	0	0	0	0	0.02	0.02	0.02	0.03	0.02	0.025	0.321928	0.158302	0.01	0.01	0.01	0.05	0.05	0.05	2.32193	1.35835e-63
Clostridium sp. CAG:7	0	0	0	0	0	0	0.01	0.03	0.02	0.01	0.01	0.01	-1	0.158302	0.01	0.01	0.01	0.06	0.04	0.05	2.32193	0.00227843
Pseudoflavonifractor sp. An44	0	0	0	0	0	0	0.02	0.04	0.03	0.11	0.14	0.125	2.05889	0.00079947	0.01	0.01	0.01	0.07	0.02	0.045	2.16993	0.0723809
Ruminococcus sp. AF12-5	0	0	0	0	0	0	0.17	0.02	0.095	0.05	0.06	0.055	-0.788496	0.408839	0.01	0.01	0.01	0.06	0.02	0.04	2	0.0601698
Clostridium sp. AM32-2	0	0	0	0	0	0	0	0.01	0.005	0	0	0	#NUM!	0.158302	0.01	0.01	0.01	0.05	0.03	0.04	2	0.00653338
[Clostridium] glycyrrhizinilyticum	0	0	0	0	0	0	0.03	0.04	0.035	0.02	0.02	0.02	-0.807355	0.00653338	0.01	0.01	0.01	0.06	0.01	0.035	1.80735	0.158302
Pseudoflavonifractor sp. An176	0	0	0	0	0	0	0.02	0.03	0.025	0.09	0.11	0.1	2	0.000313571	0.01	0.01	0.01	0.05	0.02	0.035	1.80735	0.0447086
Faecalitalea cylindroides	0	0	0	0	0	0	0.03	0.02	0.025	0.04	0.13	0.085	1.76553	0.0833713	0.01	0.01	0.01	0.05	0.02	0.035	1.80735	0.0447086
Roseburia hominis	0	0	0	0	0	0	0.02	0.03	0.025	0.03	0.01	0.02	-0.321928	0.481817	0.01	0.01	0.01	0.04	0.03	0.035	1.80735	0.000978089
Prevotella sp. MGM1	0	0	0	0	0	0	0.01	0.02	0.015	0.01	0.02	0.015	0	1	0.02	0	0.01	0.03	0.04	0.035	1.80735	0.0179479
Merdibacter massiliensis	0	0	0	0	0	0	0.01	0.01	0.01	0.01	0.01	0.01	0	#DIV/0!	0.01	0.01	0.01	0.06	0.01	0.035	1.80735	0.158302
Clostridium sp. TM06-18	0	0	0	0	0	0	0.01	0.01	0.01	0	0.01	0.005	-1	0.158302	0.01	0.01	0.01	0.04	0.03	0.035	1.80735	0.000978089
Prevotella brevis	0	0	0	0	0	0	0	0.01	0.005	0.01	0	0.005	0	1	0.01	0.01	0.01	0.03	0.04	0.035	1.80735	0.000978089
Lachnospiraceae bacterium	0	0	0	0	0	0	0.05	0.03	0.04	0.06	0.02	0.04	0	1	0.01	0.01	0.01	0.04	0.02	0.03	1.58496	0.0257214
Coprococcus catus	0	0	0	0	0	0	0.04	0.03	0.035	0.04	0.03	0.035	0	1	0.01	0.01	0.01	0.04	0.02	0.03	1.58496	0.0257214
Butyricicoccus porcorum	0	0	0	0	0	0	0.03	0.03	0.03	0.04	0.02	0.03	0	1	0.01	0.01	0.01	0.04	0.02	0.03	1.58496	0.0257214
Bariatricus massiliensis	0	0	0	0	0	0	0.02	0.03	0.025	0.04	0.02	0.03	0.263034	0.481817	0.01	0.01	0.01	0.05	0.01	0.03	1.58496	0.158302
Clostridium sp. CAG:169	0	0	0	0	0	0	0.01	0.02	0.015	0.03	0.07	0.05	1.73697	0.0423643	0.01	0.01	0.01	0.05	0.01	0.03	1.58496	0.158302
Pseudoflavonifractor sp. AF19-9AC	0	0	0	0	0	0	0.02	0.01	0.015	0.07	0.02	0.045	1.58496	0.111184	0.01	0.01	0.01	0.03	0.03	0.03	1.58496	#DIV/0!
Blautia sp. An81	0	0	0	0	0	0	0.08	0.04	0.06	0.05	0.04	0.045	-0.415037	0.276087	0.01	0.01	0.01	0.03	0.02	0.025	1.32193	0.00653338
Eubacterium sp. An11	0	0	0	0	0	0	0.09	0.03	0.06	0.02	0.02	0.02	-1.58496	0.0820863	0.01	0.01	0.01	0.04	0.01	0.025	1.32193	0.158302
Roseburia sp. 499	0	0	0	0	0	0	0.03	0.03	0.03	0.02	0.01	0.015	-1	0.00653338	0.01	0.01	0.01	0.03	0.02	0.025	1.32193	0.00653338
Firmicutes bacterium CAG:24053_14	0	0	0	0	0	0	0.02	0.03	0.025	0.02	0.01	0.015	-0.736966	0.070484	0.01	0.01	0.01	0.03	0.02	0.025	1.32193	0.00653338
Clostridium sp. CAG:413	0	0	0	0	0	0	0.04	0	0.02	0.11	0.01	0.06	1.58496	0.267668	0.01	0.01	0.01	0.02	0.03	0.025	1.32193	0.00653338
Ruminococcaceae bacterium cv2	0	0	0	0	0	0	0.03	0.01	0.02	0.04	0.01	0.025	0.321928	0.656045	0.01	0.01	0.01	0.04	0.01	0.025	1.32193	0.158302
Lachnotalea sp. AF33-28	0	0	0	0	0	0	0.02	0.02	0.02	0.02	0.01	0.015	-0.415037	0.158302	0.01	0.01	0.01	0.03	0.02	0.025	1.32193	0.00653338
Roseburia sp. 831b	0	0	0	0	0	0	0.02	0.02	0.02	0.02	0.01	0.015	-0.415037	0.158302	0.01	0.01	0.01	0.03	0.02	0.025	1.32193	0.00653338
Prevotella sp. BP1-145	0	0	0	0	0	0	0.01	0.02	0.015	0.01	0.01	0.01	-0.584963	0.158302	0.01	0.01	0.01	0.02	0.03	0.025	1.32193	0.00653338
Firmicutes bacterium ASF500	0	0	0	0	0	0	0.01	0.01	0.01	0.04	0.01	0.025	1.32193	0.158302	0.01	0.01	0.01	0.04	0.01	0.025	1.32193	0.158302
Ruminococcaceae bacterium D5	0	0	0	0	0	0	0.01	0.01	0.01	0.03	0.01	0.02	1	0.158302	0.01	0.01	0.01	0.03	0.02	0.025	1.32193	0.00653338
Ruminococcaceae bacterium P7	0	0	0	0	0	0	0.01	0	0.005	0.06	0.01	0.035	2.80735	0.111184	0.01	0.01	0.01	0.04	0.01	0.025	1.32193	0.158302
Bacteroidales bacterium 43_8	0	0	0	0	0	0	0.01	0	0.005	0.03	0.01	0.02	2	0.0808001	0.01	0.01	0.01	0.04	0.01	0.025	1.32193	0.158302
Prevotella sp. DNF00663	0	0	0	0	0	0	0	0.01	0.005	0	0.04	0.02	2	0.276087	0.02	0	0.01	0.02	0.03	0.025	1.32193	0.0808001
Ruminococcaceae bacterium YAD3003	0	0	0	0	0	0	0.01	0	0.005	0.01	0	0.005	0	1	0	0.02	0.01	0.04	0.01	0.025	1.32193	0.222983
Prevotella sp. CAG:487	0	0	0	0	0	0	0	0	0	0	0.03	0.015	#DIV/0!	0.158302	0.02	0	0.01	0.02	0.03	0.025	1.32193	0.0808001
Blautia sp. KGMB01111	0	0	0	0	0	0	0.05	0.07	0.06	0.02	0.01	0.015	-2	0.00222605	0.01	0.01	0.01	0.03	0.01	0.02	1	0.158302
Lachnospiraceae bacterium MD308	0	0	0	0	0	0	0.09	0.02	0.055	0.03	0.02	0.025	-1.1375	0.215585	0.01	0.01	0.01	0.03	0.01	0.02	1	0.158302
Lachnospiraceae bacterium A2	0	0	0	0	0	0	0.07	0.03	0.05	0.04	0.03	0.035	-0.514573	0.276087	0.01	0.01	0.01	0.03	0.01	0.02	1	0.158302
bacterium 1XD42-54	0	0	0	0	0	0	0.07	0.02	0.045	0.04	0.03	0.035	-0.36257	0.534186	0.01	0.01	0.01	0.03	0.01	0.02	1	0.158302
Blautia hydrogenotrophica	0	0	0	0	0	0	0.06	0.03	0.045	0.02	0.03	0.025	-0.847997	0.093599	0.01	0.01	0.01	0.03	0.01	0.02	1	0.158302
Eubacteriaceae bacterium CHKCI004	0	0	0	0	0	0	0.04	0.03	0.035	0.02	0.02	0.02	-0.807355	0.00653338	0.01	0.01	0.01	0.03	0.01	0.02	1	0.158302
Flavonifractor sp. An135	0	0	0	0	0	0	0.02	0.04	0.03	0.05	0.02	0.035	0.222392	0.656045	0.01	0.01	0.01	0.02	0.02	0.02	1	#DIV/0!
Lachnospiraceae bacterium A4	0	0	0	0	0	0	0.03	0.03	0.03	0.04	0.01	0.025	-0.263034	0.594642	0.01	0.01	0.01	0.03	0.01	0.02	1	0.158302
Eubacterium ventriosum	0	0	0	0	0	0	0.03	0.03	0.03	0.03	0.01	0.02	-0.584963	0.158302	0.01	0.01	0.01	0.02	0.02	0.02	1	#DIV/0!
Coprococcus eutactus	0	0	0	0	0	0	0.01	0.03	0.02	0.02	0.02	0.02	0	1	0.01	0.01	0.01	0.03	0.01	0.02	1	0.158302
Cuneatibacter caecimuris	0	0	0	0	0	0	0.03	0.01	0.02	0.01	0.02	0.015	-0.415037	0.481817	0.01	0.01	0.01	0.03	0.01	0.02	1	0.158302
Faecalibacterium sp. An122	0	0	0	0	0	0	0.01	0.02	0.015	0.02	0.02	0.02	0.415037	0.158302	0.01	0.01	0.01	0.02	0.02	0.02	1	#DIV/0!
bacterium D16-50	0	0	0	0	0	0	0.02	0.01	0.015	0.02	0.01	0.015	0	1	0.01	0.01	0.01	0.02	0.02	0.02	1	#DIV/0!
Oscillibacter valericigenes	0	0	0	0	0	0	0.02	0.01	0.015	0.02	0.01	0.015	0	1	0.01	0.01	0.01	0.03	0.01	0.02	1	0.158302
Clostridium sp. Marseille-P299	0	0	0	0	0	0	0.02	0.01	0.015	0.02	0.01	0.015	0	1	0.01	0.01	0.01	0.03	0.01	0.02	1	0.158302
Bacteroides sp. CAG:98	0	0	0	0	0	0	0.01	0.01	0.01	0.03	0.25	0.14	3.80735	0.110069	0.01	0.01	0.01	0.02	0.02	0.02	1	#DIV/0!
Oscillibacter ruminantium	0	0	0	0	0	0	0.01	0.01	0.01	0.02	0.01	0.015	0.584963	0.158302	0.01	0.01	0.01	0.02	0.02	0.02	1	#DIV/0!
Tannerella forsythia	0	0	0	0	0	0	0.01	0.01	0.01	0	0.01	0.005	-1	0.158302	0.01	0.01	0.01	0.01	0.03	0.02	1	0.158302
Prevotella sp. CAG:604	0	0	0	0	0	0	0	0.02	0.01	0	0	0	#NUM!	0.158302	0.01	0.01	0.01	0.01	0.03	0.02	1	0.158302
Firmicutes bacterium CAG:83	0	0	0	0	0	0	0.01	0	0.005	0.02	0.01	0.015	1.58496	0.070484	0.01	0.01	0.01	0.02	0.02	0.02	1	#DIV/0!
Prevotella buccae	0	0	0	0	0	0	0	0.01	0.005	0.01	0.01	0.01	1	0.158302	0.01	0.01	0.01	0.02	0.02	0.02	1	#DIV/0!
bacterium P3	0	0	0	0	0	0	0	0.01	0.005	0	0.01	0.005	0	1	0.02	0	0.01	0.01	0.03	0.02	1	0.287864
Dorea sp. AGR2135	0	0	0	0	0	0	0.1	0.05	0.075	0.03	0.02	0.025	-1.58496	0.0273571	0.01	0.01	0.01	0.02	0.01	0.015	0.584963	0.158302
Blautia coccoides	0	0	0	0	0	0	0.08	0.04	0.06	0.02	0.02	0.02	-1.58496	0.0257214	0.01	0.01	0.01	0.02	0.01	0.015	0.584963	0.158302
Ruminococcus sp. AF14-5	0	0	0	0	0	0	0.03	0.08	0.055	0.02	0.02	0.02	-1.45943	0.0723809	0.01	0.01	0.01	0.02	0.01	0.015	0.584963	0.158302
Ruminococcus gauvreauii	0	0	0	0	0	0	0.04	0.06	0.05	0.02	0.02	0.02	-1.32193	0.00653338	0.01	0.01	0.01	0.02	0.01	0.015	0.584963	0.158302
Roseburia sp. CAG:471	0	0	0	0	0	0	0.03	0.06	0.045	0.01	0.01	0.01	-2.16993	0.0155853	0.01	0.01	0.01	0.02	0.01	0.015	0.584963	0.158302
Merdimonas faecis	0	0	0	0	0	0	0.05	0.02	0.035	0.02	0.01	0.015	-1.22239	0.093599	0.01	0.01	0.01	0.02	0.01	0.015	0.584963	0.158302
Faecalicatena contorta	0	0	0	0	0	0	0.05	0.02	0.035	0.01	0.01	0.01	-1.80735	0.0447086	0.01	0.01	0.01	0.02	0.01	0.015	0.584963	0.158302
Lachnospiraceae bacterium 3-1	0	0	0	0	0	0	0.04	0.02	0.03	0.04	0.02	0.03	0	1	0.01	0.01	0.01	0.02	0.01	0.015	0.584963	0.158302
Lachnoclostridium sp. An169	0	0	0	0	0	0	0.04	0.02	0.03	0.03	0.02	0.025	-0.263034	0.481817	0.01	0.01	0.01	0.02	0.01	0.015	0.584963	0.158302
Clostridiales bacterium CHKCI001	0	0	0	0	0	0	0.04	0.02	0.03	0.03	0.02	0.025	-0.263034	0.481817	0.01	0.01	0.01	0.02	0.01	0.015	0.584963	0.158302
Lachnoclostridium sp. An76	0	0	0	0	0	0	0.04	0.02	0.03	0.02	0.02	0.02	-0.584963	0.158302	0.01	0.01	0.01	0.02	0.01	0.015	0.584963	0.158302
Blautia sp. An46	0	0	0	0	0	0	0.03	0.02	0.025	0.03	0.02	0.025	0	1	0.01	0.01	0.01	0.02	0.01	0.015	0.584963	0.158302
Clostridiales bacterium Marseille-P5551	0	0	0	0	0	0	0.03	0.02	0.025	0.02	0.02	0.02	-0.321928	0.158302	0.01	0.01	0.01	0.02	0.01	0.015	0.584963	0.158302
Lachnoclostridium edouardi	0	0	0	0	0	0	0.03	0.02	0.025	0.02	0.02	0.02	-0.321928	0.158302	0.01	0.01	0.01	0.02	0.01	0.015	0.584963	0.158302
Blautia sp. OF03-15BH	0	0	0	0	0	0	0.03	0.02	0.025	0.01	0.01	0.01	-1.32193	0.00653338	0.01	0.01	0.01	0.02	0.01	0.015	0.584963	0.158302
Roseburia sp. 1XD42-69	0	0	0	0	0	0	0.03	0.01	0.02	0.02	0.02	0.02	0	1	0.01	0.01	0.01	0.02	0.01	0.015	0.584963	0.158302
Mordavella sp. Marseille-P3756	0	0	0	0	0	0	0.03	0.01	0.02	0.02	0.02	0.02	0	1	0.01	0.01	0.01	0.02	0.01	0.015	0.584963	0.158302
Oscillibacter sp.	0	0	0	0	0	0	0.02	0.02	0.02	0.02	0.02	0.02	0	#DIV/0!	0.01	0.01	0.01	0.02	0.01	0.015	0.584963	0.158302
Lachnoclostridium sp. An298	0	0	0	0	0	0	0.03	0.01	0.02	0.02	0.01	0.015	-0.415037	0.481817	0.01	0.01	0.01	0.02	0.01	0.015	0.584963	0.158302
Acutalibacter sp. 1XD8-33	0	0	0	0	0	0	0.02	0.02	0.02	0.01	0.01	0.01	-1	#DIV/0!	0.01	0.01	0.01	0.02	0.01	0.015	0.584963	0.158302
Bacteroidetes bacterium	0	0	0	0	0	0	0.03	0.01	0.02	0.01	0	0.005	-2	0.0808001	0.01	0.01	0.01	0.01	0.02	0.015	0.584963	0.158302
Clostridium sp. ATCC BAA-442	0	0	0	0	0	0	0.01	0.02	0.015	0.03	0.02	0.025	0.736966	0.070484	0.01	0.01	0.01	0.02	0.01	0.015	0.584963	0.158302
Ruminococcus sp. OM05-10BH	0	0	0	0	0	0	0.02	0.01	0.015	0.03	0.01	0.02	0.415037	0.481817	0.01	0.01	0.01	0.02	0.01	0.015	0.584963	0.158302
Acutalibacter muris	0	0	0	0	0	0	0.02	0.01	0.015	0.02	0.01	0.015	0	1	0.01	0.01	0.01	0.02	0.01	0.015	0.584963	0.158302
Erysipelotrichaceae bacterium	0	0	0	0	0	0	0.01	0.02	0.015	0.02	0.01	0.015	0	1	0.01	0.01	0.01	0.02	0.01	0.015	0.584963	0.158302
bacterium 0.1xD8-82	0	0	0	0	0	0	0.02	0.01	0.015	0.01	0.01	0.01	-0.584963	0.158302	0.01	0.01	0.01	0.02	0.01	0.015	0.584963	0.158302
Clostridium transplantifaecale	0	0	0	0	0	0	0.02	0.01	0.015	0.01	0.01	0.01	-0.584963	0.158302	0.01	0.01	0.01	0.01	0.02	0.015	0.584963	0.158302
Clostridium phoceensis	0	0	0	0	0	0	0.01	0.01	0.01	0.02	0.01	0.015	0.584963	0.158302	0.01	0.01	0.01	0.02	0.01	0.015	0.584963	0.158302
Anaerotruncus sp. G3(2012)	0	0	0	0	0	0	0.01	0.01	0.01	0.01	0.01	0.01	0	#DIV/0!	0.01	0.01	0.01	0.02	0.01	0.015	0.584963	0.158302
Parabacteroides massiliensis	0	0	0	0	0	0	0.01	0.01	0.01	0	0.01	0.005	-1	0.158302	0.02	0	0.01	0.02	0.01	0.015	0.584963	0.481817
Parabacteroides pacaensis	0	0	0	0	0	0	0.01	0.01	0.01	0	0	0	#NUM!	#DIV/0!	0.01	0.01	0.01	0.02	0.01	0.015	0.584963	0.158302
Firmicutes bacterium CAG:129	0	0	0	0	0	0	0.01	0	0.005	0.02	0.01	0.015	1.58496	0.070484	0.01	0.01	0.01	0.02	0.01	0.015	0.584963	0.158302
Clostridium disporicum	0	0.02	0.01	0	0	0	0.01	0	0.005	0.02	0	0.01	1	0.481817	0	0.02	0.01	0.03	0	0.015	0.584963	0.656045
Bacteroidales bacterium KHT7	0	0	0	0	0	0	0	0.01	0.005	0.01	0.01	0.01	1	0.158302	0.02	0	0.01	0.01	0.02	0.015	0.584963	0.481817
Prevotella marshii	0	0	0	0	0	0	0	0.01	0.005	0.01	0.01	0.01	1	0.158302	0.01	0.01	0.01	0.01	0.02	0.015	0.584963	0.158302
Parabacteroides acidifaciens	0	0	0	0	0	0	0.01	0	0.005	0	0.01	0.005	0	1	0.01	0.01	0.01	0.02	0.01	0.015	0.584963	0.158302
Theropithecus gelada	0.01	0	0.005	0.01	0	0.005	0	0	0	0	0	0	#DIV/0!	#DIV/0!	0.02	0	0.01	0.01	0.02	0.015	0.584963	0.481817
Collinsella tanakaei	0	0	0	0	0	0	0.09	0.03	0.06	0.02	0.02	0.02	-1.58496	0.0820863	0.01	0.01	0.01	0.01	0.01	0.01	0	#DIV/0!
Blautia sp. KLE 1732	0	0	0	0	0	0	0.06	0.04	0.05	0.02	0.01	0.015	-1.73697	0.0056089	0.01	0.01	0.01	0.02	0	0.01	0	1
Mediterraneibacter massiliensis	0	0	0	0	0	0	0.08	0.02	0.05	0.01	0.02	0.015	-1.73697	0.117018	0.01	0.01	0.01	0.02	0	0.01	0	1
Coprococcus sp. AM27-12LB	0	0	0	0	0	0	0.03	0.05	0.04	0.03	0.03	0.03	-0.415037	0.158302	0.01	0.01	0.01	0.01	0.01	0.01	0	#DIV/0!
Coriobacteriia bacterium	0	0	0	0	0	0	0.07	0.01	0.04	0	0.01	0.005	-3	0.117018	0	0.02	0.01	0.02	0	0.01	0	1
Butyricicoccus sp. AM28-25	0	0	0	0	0	0	0	0.06	0.03	0.01	0.01	0.01	-1.58496	0.3125	0.01	0.01	0.01	0.01	0.01	0.01	0	#DIV/0!
Anaerostipes caccae	0	0	0	0	0	0	0.01	0.03	0.02	0.02	0.01	0.015	-0.415037	0.481817	0.01	0.01	0.01	0.01	0.01	0.01	0	#DIV/0!
Faecalicatena orotica	0	0	0	0	0	0	0.02	0.02	0.02	0.02	0.01	0.015	-0.415037	0.158302	0.01	0.01	0.01	0.01	0.01	0.01	0	#DIV/0!
Eubacterium sp. 14-2	0	0	0	0	0	0	0.03	0.01	0.02	0.02	0.01	0.015	-0.415037	0.481817	0.01	0.01	0.01	0.01	0.01	0.01	0	#DIV/0!
Vanessa tameamea	0.03	0.02	0.025	0.03	0.03	0.03	0.02	0.02	0.02	0.01	0.01	0.01	-1	#DIV/0!	0.01	0.01	0.01	0.01	0.01	0.01	0	#DIV/0!
Lachnoclostridium phocaeense	0	0	0	0	0	0	0.02	0.01	0.015	0.02	0.01	0.015	0	1	0.01	0.01	0.01	0.01	0.01	0.01	0	#DIV/0!
Clostridium butyricum	0	0	0	0	0	0	0.02	0.01	0.015	0.01	0.01	0.01	-0.584963	0.158302	0.01	0.01	0.01	0.01	0.01	0.01	0	#DIV/0!
Clostridiales bacterium 36_14	0	0	0	0	0	0	0.02	0.01	0.015	0.01	0.01	0.01	-0.584963	0.158302	0.01	0.01	0.01	0.01	0.01	0.01	0	#DIV/0!
Eggerthella sp. CAG:1427	0	0	0	0	0	0	0.01	0.02	0.015	0.01	0.01	0.01	-0.584963	0.158302	0.01	0.01	0.01	0.01	0.01	0.01	0	#DIV/0!
Clostridiales bacterium 1_7_47FAA	0	0	0	0	0	0	0.01	0.02	0.015	0.01	0.01	0.01	-0.584963	0.158302	0.01	0.01	0.01	0.01	0.01	0.01	0	#DIV/0!
Parabacteroides gordonii	0	0	0	0	0	0	0.03	0	0.015	0	0.01	0.005	-1.58496	0.334852	0.01	0.01	0.01	0.01	0.01	0.01	0	#DIV/0!
Prevotella ihumii	0	0	0	0	0	0	0	0.03	0.015	0	0	0	#NUM!	0.158302	0.02	0	0.01	0.01	0.01	0.01	0	1
Blautia sp. AF17-9LB	0	0	0	0	0	0	0.01	0.02	0.015	0	0	0	#NUM!	0.00653338	0.01	0.01	0.01	0.01	0.01	0.01	0	#DIV/0!
Ruminococcaceae bacterium AM28-23LB	0	0	0	0	0	0	0.01	0.01	0.01	0.02	0.01	0.015	0.584963	0.158302	0.01	0.01	0.01	0.01	0.01	0.01	0	#DIV/0!
Acetanaerobacterium elongatum	0.19	0.16	0.175	0.15	0.2	0.175	0.01	0.01	0.01	0.01	0.01	0.01	0	#DIV/0!	0.02	0	0.01	0.02	0	0.01	0	1
bacterium 1XD8-76	0	0	0	0	0	0	0.01	0.01	0.01	0.01	0.01	0.01	0	#DIV/0!	0.01	0.01	0.01	0.01	0.01	0.01	0	#DIV/0!
Absiella sp. AM29-15	0	0	0	0	0	0	0.01	0.01	0.01	0.01	0.01	0.01	0	#DIV/0!	0.01	0.01	0.01	0.01	0.01	0.01	0	#DIV/0!
Eisenbergiella sp. OF01-20	0	0	0	0	0	0	0.01	0.01	0.01	0.01	0.01	0.01	0	#DIV/0!	0.01	0.01	0.01	0.01	0.01	0.01	0	#DIV/0!
Anaerotignum neopropionicum	0	0	0	0	0	0	0.01	0.01	0.01	0.01	0.01	0.01	0	#DIV/0!	0.01	0.01	0.01	0.01	0.01	0.01	0	#DIV/0!
Kineothrix alysoides	0	0	0	0	0	0	0.01	0.01	0.01	0.01	0.01	0.01	0	#DIV/0!	0.01	0.01	0.01	0.01	0.01	0.01	0	#DIV/0!
Prevotella salivae	0	0	0	0	0	0	0.01	0.01	0.01	0.01	0	0.005	-1	0.158302	0.01	0.01	0.01	0.01	0.01	0.01	0	#DIV/0!
[Clostridium] aminophilum	0	0	0	0	0	0	0.01	0.01	0.01	0.01	0	0.005	-1	0.158302	0.01	0.01	0.01	0.01	0.01	0.01	0	#DIV/0!
Clostridiales bacterium 45_37	0	0	0	0	0	0	0.01	0	0.005	0.01	0.01	0.01	1	0.158302	0.01	0.01	0.01	0.01	0.01	0.01	0	#DIV/0!
Tannerella sp. oral taxon HOT-286	0	0	0	0	0	0	0	0.01	0.005	0.01	0.01	0.01	1	0.158302	0.01	0.01	0.01	0.01	0.01	0.01	0	#DIV/0!
Clostridiales bacterium VE202-03	0	0	0	0	0	0	0	0.01	0.005	0.01	0.01	0.01	1	0.158302	0.01	0.01	0.01	0.01	0.01	0.01	0	#DIV/0!
Parabacteroides sp. AF48-14	0	0	0	0	0	0	0.01	0	0.005	0.01	0.01	0.01	1	0.158302	0.01	0.01	0.01	0.01	0.01	0.01	0	#DIV/0!
Fusobacterium sp. CM21	0	0	0	0	0	0	0	0.01	0.005	0.01	0.01	0.01	1	0.158302	0.01	0.01	0.01	0.01	0.01	0.01	0	#DIV/0!
Clostridiaceae bacterium TF01-6	0	0	0	0	0	0	0.01	0	0.005	0	0.01	0.005	0	1	0.01	0.01	0.01	0.01	0.01	0.01	0	#DIV/0!
Desulfotomaculum sp. OF05-3	0	0	0	0	0	0	0.01	0	0.005	0	0.01	0.005	0	1	0.01	0.01	0.01	0.01	0.01	0.01	0	#DIV/0!
Clostridium sp. AM34-11AC	0	0	0	0	0	0	0	0.01	0.005	0.01	0	0.005	0	1	0.01	0.01	0.01	0.01	0.01	0.01	0	#DIV/0!
Parabacteroides sp. HGS0025	0	0	0	0	0	0	0.01	0	0.005	0.01	0	0.005	0	1	0.01	0.01	0.01	0.01	0.01	0.01	0	#DIV/0!
Clostridium sp. AF37-5AT	0	0	0	0	0	0	0.01	0	0.005	0	0	0	#NUM!	0.158302	0	0.02	0.01	0.01	0.01	0.01	0	1
Bacteroides sp. AM16-24	0	0	0	0	0	0	0	0	0	0	0.02	0.01	#DIV/0!	0.158302	0.01	0.01	0.01	0.01	0.01	0.01	0	#DIV/0!
Prevotella sp. CAG:255	0	0	0	0	0	0	0	0	0	0.01	0.01	0.01	#DIV/0!	#DIV/0!	0.01	0.01	0.01	0.01	0.01	0.01	0	#DIV/0!
Clostridium sp. AF22-10	0	0	0	0	0	0	0	0	0	0.01	0	0.005	#DIV/0!	0.158302	0.01	0.01	0.01	0.01	0.01	0.01	0	#DIV/0!
Parabacteroides sp. AF14-59	0	0	0	0	0	0	0	0	0	0	0.01	0.005	#DIV/0!	0.158302	0.01	0.01	0.01	0.01	0.01	0.01	0	#DIV/0!
Bacteroides bouchesdurhonensis	0	0	0	0	0	0	0	0	0	0	0.01	0.005	#DIV/0!	0.158302	0.01	0.01	0.01	0.01	0.01	0.01	0	#DIV/0!
Homo sapiens	0.09	0.06	0.075	0.08	0.08	0.08	0	0	0	0	0	0	#DIV/0!	#DIV/0!	0.01	0.01	0.01	0.01	0.01	0.01	0	#DIV/0!
Alistipes sp. CAG:831	0	0	0	0	0	0	0	0	0	0	0	0	#DIV/0!	#DIV/0!	0.01	0.01	0.01	0.01	0.01	0.01	0	#DIV/0!
Bacteroides sp. 14(A)	0	0	0	0	0	0	0	0	0	0	0	0	#DIV/0!	#DIV/0!	0.01	0.01	0.01	0.01	0.01	0.01	0	#DIV/0!
Bacteroides paurosaccharolyticus	0	0	0	0	0	0	0	0	0	0	0	0	#DIV/0!	#DIV/0!	0.01	0.01	0.01	0.01	0.01	0.01	0	#DIV/0!
Parabacteroides sp. AF17-28	0	0	0	0	0	0	0	0	0	0	0	0	#DIV/0!	#DIV/0!	0.01	0.01	0.01	0.01	0.01	0.01	0	#DIV/0!
Porphyromonas gingivalis	0	0	0	0	0	0	0	0	0	0	0	0	#DIV/0!	#DIV/0!	0.01	0.01	0.01	0.01	0.01	0.01	0	#DIV/0!
bacterium LF-3	0	0	0	0	0	0	0.03	0.16	0.095	0.01	0.02	0.015	-2.66297	0.100719	0.01	0.01	0.01	0.01	0	0.005	-1	0.158302
Collinsella sp. 4_8_47FAA	0	0	0	0	0	0	0.06	0.06	0.06	0.01	0.05	0.03	-1	0.0601698	0	0.02	0.01	0.01	0	0.005	-1	0.481817
Collinsella sp. CAG:166	0	0	0	0	0	0	0.05	0.05	0.05	0.01	0.04	0.025	-1	0.0447086	0	0.02	0.01	0.01	0	0.005	-1	0.481817
Ruminococcus sp. AF25-23LB	0	0	0	0	0	0	0.03	0.04	0.035	0.02	0.01	0.015	-1.22239	0.00804989	0.01	0.01	0.01	0.01	0	0.005	-1	0.158302
Ruminococcus sp. AM28-41	0	0	0	0	0	0	0.03	0.04	0.035	0.02	0.01	0.015	-1.22239	0.00804989	0.01	0.01	0.01	0.01	0	0.005	-1	0.158302
Ruminococcus sp. AF42-9BH	0	0	0	0	0	0	0.03	0.03	0.03	0.02	0.01	0.015	-1	0.00653338	0.01	0.01	0.01	0.01	0	0.005	-1	0.158302
Ruminococcus sp. TF11-2AC	0	0	0	0	0	0	0.03	0.03	0.03	0.02	0.01	0.015	-1	0.00653338	0.01	0.01	0.01	0.01	0	0.005	-1	0.158302
Drancourtella sp. An177	0	0	0	0	0	0	0.04	0.02	0.03	0.01	0.01	0.01	-1.58496	0.0257214	0.01	0.01	0.01	0.01	0	0.005	-1	0.158302
Ruminococcus sp. AM46-18	0	0	0	0	0	0	0.02	0.03	0.025	0.02	0.01	0.015	-0.736966	0.070484	0.01	0.01	0.01	0.01	0	0.005	-1	0.158302
Coprococcus sp. AF27-8	0	0	0	0	0	0	0.02	0.03	0.025	0.01	0.01	0.01	-1.32193	0.00653338	0.01	0.01	0.01	0.01	0	0.005	-1	0.158302
Lachnoclostridium sp. An181	0	0	0	0	0	0	0.02	0.03	0.025	0.01	0.01	0.01	-1.32193	0.00653338	0.01	0.01	0.01	0.01	0	0.005	-1	0.158302
Ruminococcus sp. AM58-7XD	0	0	0	0	0	0	0.03	0.02	0.025	0.01	0.01	0.01	-1.32193	0.00653338	0.01	0.01	0.01	0.01	0	0.005	-1	0.158302
Robinsoniella peoriensis	0	0	0	0	0	0	0.03	0.01	0.02	0.01	0.02	0.015	-0.415037	0.481817	0.01	0.01	0.01	0.01	0	0.005	-1	0.158302
Butyricicoccus sp. OF10-2	0	0	0	0	0	0	0	0.03	0.015	0.01	0.01	0.01	-0.584963	0.594642	0.01	0.01	0.01	0.01	0	0.005	-1	0.158302
Olsenella sp. GAM18	0	0	0	0	0	0	0.01	0.02	0.015	0	0	0	#NUM!	0.00653338	0	0.02	0.01	0.01	0	0.005	-1	0.481817
Lachnospiraceae bacterium Marseille-P3773	0	0	0	0	0	0	0.01	0.01	0.01	0.01	0.01	0.01	0	#DIV/0!	0.01	0.01	0.01	0.01	0	0.005	-1	0.158302
Turicibacter sanguinis	0	0	0	0	0	0	0.01	0	0.005	0.01	0	0.005	0	1	0	0.02	0.01	0.01	0	0.005	-1	0.481817
Clostridium paraputrificum	0	0	0	0	0	0	0.01	0	0.005	0.01	0	0.005	0	1	0.01	0.01	0.01	0.01	0	0.005	-1	0.158302
Lachnospiraceae bacterium NK3A20	0	0	0	0	0	0	0.01	0	0.005	0.01	0	0.005	0	1	0	0.02	0.01	0.01	0	0.005	-1	0.481817
Fibrobacter sp. UWS2	0	0	0	0	0	0	0	0.01	0.005	0	0.01	0.005	0	1	0.01	0.01	0.01	0	0.01	0.005	-1	0.158302
Blautia sp. CAG:37	0	0	0	0	0	0	0	0.01	0.005	0	0.01	0.005	0	1	0.01	0.01	0.01	0	0.01	0.005	-1	0.158302
Ruminococcus sp. OM07-7	0	0	0	0	0	0	0	0.01	0.005	0	0.01	0.005	0	1	0	0.02	0.01	0	0.01	0.005	-1	0.481817
Anaerocolumna aminovalerica	0	0	0	0	0	0	0.01	0	0.005	0.01	0	0.005	0	1	0.01	0.01	0.01	0.01	0	0.005	-1	0.158302
Clostridium sp. CL-6	0	0	0	0	0	0	0.01	0	0.005	0.01	0	0.005	0	1	0.01	0.01	0.01	0.01	0	0.005	-1	0.158302
Candidatus Izimaplasma sp. HR2	0	0	0	0	0	0	0.01	0	0.005	0	0	0	#NUM!	0.158302	0	0.02	0.01	0.01	0	0.005	-1	0.481817
Collinsella sp. An7	0	0	0	0	0	0	0.01	0	0.005	0	0	0	#NUM!	0.158302	0	0.02	0.01	0.01	0	0.005	-1	0.481817
Blautia sp. AF19-13LB	0	0	0	0	0	0	0	0.01	0.005	0	0	0	#NUM!	0.158302	0.01	0.01	0.01	0	0.01	0.005	-1	0.158302
Candidatus Stoquefichus massiliensis	0	0	0	0	0	0	0	0	0	0.02	0	0.01	#DIV/0!	0.158302	0	0.02	0.01	0.01	0	0.005	-1	0.481817
Millionella massiliensis	0	0	0	0	0	0	0	0	0	0.01	0.01	0.01	#DIV/0!	#DIV/0!	0.01	0.01	0.01	0	0.01	0.005	-1	0.158302
Parabacteroides chinchillae	0	0	0	0	0	0	0	0	0	0.01	0.01	0.01	#DIV/0!	#DIV/0!	0	0.02	0.01	0.01	0	0.005	-1	0.481817
Bacteroides sp. 3_1_23	0	0	0	0	0	0	0	0	0	0	0.01	0.005	#DIV/0!	0.158302	0.01	0.01	0.01	0	0.01	0.005	-1	0.158302
Allobaculum stercoricanis	0	0	0	0	0	0	0	0	0	0	0.01	0.005	#DIV/0!	0.158302	0.01	0.01	0.01	0.01	0	0.005	-1	0.158302
Parabacteroides sp. AM58-2XD	0	0	0	0	0	0	0	0	0	0	0.01	0.005	#DIV/0!	0.158302	0.01	0.01	0.01	0.01	0	0.005	-1	0.158302
Clostridium sp. AM22-16AC	0	0	0	0	0	0	0	0	0	0	0	0	#DIV/0!	#DIV/0!	0	0.02	0.01	0	0.01	0.005	-1	0.481817
Romboutsia lituseburensis	0	0	0	0	0	0	0	0	0	0	0	0	#DIV/0!	#DIV/0!	0	0.02	0.01	0.01	0	0.005	-1	0.481817
Rikenella microfusus	0	0	0	0	0	0	0	0	0	0	0	0	#DIV/0!	#DIV/0!	0	0.02	0.01	0	0.01	0.005	-1	0.481817
Virgibacillus profundi	0	0	0	0	0	0	0	0	0	0	0	0	#DIV/0!	#DIV/0!	0.01	0.01	0.01	0.01	0	0.005	-1	0.158302
Sutterella parvirubra	0	0	0	0	0	0	0	0	0	0	0	0	#DIV/0!	#DIV/0!	0.01	0.01	0.01	0	0.01	0.005	-1	0.158302
Geobacillus virus E3	0	0	0	0	0	0	0	0	0	0	0	0	#DIV/0!	#DIV/0!	0	0.02	0.01	0.01	0	0.005	-1	0.481817
Muribaculaceae bacterium Isolate-083 (Janvier)	0	0	0	0	0	0	0	0	0	0	0	0	#DIV/0!	#DIV/0!	0.02	0	0.01	0	0.01	0.005	-1	0.481817
Erysipelotrichaceae bacterium GAM147	0	0	0	0	0	0	0.02	0.13	0.075	0.01	0.02	0.015	-2.32193	0.133012	0.01	0.01	0.01	0	0	0	#NUM!	#DIV/0!
Collinsella sp. AF20-14LB	0	0	0	0	0	0	0.04	0.04	0.04	0.01	0.03	0.02	-1	0.0257214	0	0.02	0.01	0	0	0	#NUM!	0.158302
Collinsella sp. AF38-3AC	0	0	0	0	0	0	0.02	0.03	0.025	0	0.03	0.015	-0.736966	0.334852	0	0.02	0.01	0	0	0	#NUM!	0.158302
Collinsella sp. MS5	0	0	0	0	0	0	0.02	0.03	0.025	0	0.03	0.015	-0.736966	0.334852	0	0.02	0.01	0	0	0	#NUM!	0.158302
Ruminococcus sp. AM30-15AC	0	0	0	0	0	0	0.02	0.03	0.025	0.01	0.01	0.01	-1.32193	0.00653338	0.01	0.01	0.01	0	0	0	#NUM!	#DIV/0!
Ruminococcus sp. AM29-12LB	0	0	0	0	0	0	0.01	0.04	0.025	0.01	0	0.005	-2.32193	0.093599	0.01	0.01	0.01	0	0	0	#NUM!	#DIV/0!
Ileibacterium valens	0	0	0	0	0	0	0.01	0.04	0.025	0.01	0	0.005	-2.32193	0.093599	0	0.02	0.01	0	0	0	#NUM!	0.158302
Ruminococcus sp. AF25-28AC	0	0	0	0	0	0	0.02	0.03	0.025	0.01	0	0.005	-2.32193	0.00804989	0.01	0.01	0.01	0	0	0	#NUM!	#DIV/0!
Enterococcus cecorum	0	0	0	0	0	0	0.02	0.03	0.025	0	0	0	#NUM!	0.000978089	0	0.02	0.01	0	0	0	#NUM!	0.158302
Collinsella sp. TF10-11AT	0	0	0	0	0	0	0.01	0.03	0.02	0	0.01	0.005	-2	0.0808001	0	0.02	0.01	0	0	0	#NUM!	0.158302
Ruminococcus sp. AM09-18-1	0	0	0	0	0	0	0.01	0.03	0.02	0	0	0	#NUM!	0.0257214	0	0.02	0.01	0	0	0	#NUM!	0.158302
[Ruminococcus] gnavus CAG:126	0	0	0	0	0	0	0.01	0.01	0.01	0	0.01	0.005	-1	0.158302	0.01	0.01	0.01	0	0	0	#NUM!	#DIV/0!
Clostridium jeddahense	0	0	0	0	0	0	0.01	0	0.005	0.01	0	0.005	0	1	0.02	0	0.01	0	0	0	#NUM!	0.158302
Atopobium fossor	0	0	0	0	0	0	0.01	0	0.005	0	0	0	#NUM!	0.158302	0	0.02	0.01	0	0	0	#NUM!	0.158302
Bacteroides phage B40-8	0	0	0	0	0	0	0.01	0	0.005	0	0	0	#NUM!	0.158302	0.01	0.01	0.01	0	0	0	#NUM!	#DIV/0!
Anoxybacillus flavithermus	0	0	0	0	0	0	0	0	0	0	0.02	0.01	#DIV/0!	0.158302	0	0.02	0.01	0	0	0	#NUM!	0.158302
Streptococcus mitis	0.16	0.15	0.155	0.18	0.15	0.165	0	0	0	0	0.01	0.005	#DIV/0!	0.158302	0.02	0	0.01	0	0	0	#NUM!	0.158302
Bacillus asahii	0	0	0	0	0	0	0	0	0	0	0	0	#DIV/0!	#DIV/0!	0	0.02	0.01	0	0	0	#NUM!	0.158302
Clostridium sp. OF09-10	0	0	0	0	0	0	0	0	0	0	0	0	#DIV/0!	#DIV/0!	0	0.02	0.01	0	0	0	#NUM!	0.158302
Prevotella shahii	0	0	0	0	0	0	0	0	0	0	0	0	#DIV/0!	#DIV/0!	0	0.02	0.01	0	0	0	#NUM!	0.158302
Fusobacterium necrophorum	0	0	0	0	0	0	0	0	0	0	0	0	#DIV/0!	#DIV/0!	0	0.02	0.01	0	0	0	#NUM!	0.158302
Mycoplasma iowae	0	0	0	0	0	0	0	0	0	0	0	0	#DIV/0!	#DIV/0!	0	0.02	0.01	0	0	0	#NUM!	0.158302
Lysinibacillus sphaericus	0	0	0	0	0	0	0	0	0	0	0	0	#DIV/0!	#DIV/0!	0.01	0.01	0.01	0	0	0	#NUM!	#DIV/0!
Cetobacterium ceti	0	0	0	0	0	0	0	0	0	0	0	0	#DIV/0!	#DIV/0!	0.01	0.01	0.01	0	0	0	#NUM!	#DIV/0!
Acromyrmex echinatior	0	0	0	0	0	0	0	0	0	0	0	0	#DIV/0!	#DIV/0!	0.02	0	0.01	0	0	0	#NUM!	0.158302
Populus tomentosa	0	0	0	0	0	0	0	0	0	0	0	0	#DIV/0!	#DIV/0!	0	0.02	0.01	0	0	0	#NUM!	0.158302
Haemonchus placei	0	0	0	0	0	0	0	0	0	0	0	0	#DIV/0!	#DIV/0!	0.01	0.01	0.01	0	0	0	#NUM!	#DIV/0!
Candidatus Omnitrophica bacterium	0	0	0	0	0	0	0	0	0	0	0	0	#DIV/0!	#DIV/0!	0.02	0	0.01	0	0	0	#NUM!	0.158302
Fusobacterium necrogenes	0	0	0	0	0	0	0	0	0	0	0	0	#DIV/0!	#DIV/0!	0.01	0.01	0.01	0	0	0	#NUM!	#DIV/0!
Cetobacterium somerae	0	0	0	0	0	0	0	0	0	0	0	0	#DIV/0!	#DIV/0!	0.01	0.01	0.01	0	0	0	#NUM!	#DIV/0!
Anaerotruncus sp. CAG:528	0	0	0	0	0	0	1.46	0.01	0.735	0.7	0.02	0.36	-1.02975	0.462799	0.01	0	0.005	0.21	0.04	0.125	4.64386	0.0711295
Clostridium sp. CAG:417	0	0	0	0	0	0	0.02	0	0.01	0.11	0	0.055	2.45943	0.235691	0.01	0	0.005	0.17	0.03	0.1	4.32193	0.0789743
Clostridium sp. CAG:451	0	0	0	0	0	0	0.03	0	0.015	0.08	0	0.04	1.41504	0.368099	0.01	0	0.005	0.17	0.02	0.095	4.24793	0.106763
Alistipes sp. CAG:435	0	0	0	0	0	0	0.02	0.01	0.015	0.01	0	0.005	-1.58496	0.070484	0.01	0	0.005	0.06	0.12	0.09	4.16993	0.00839578
Clostridium sp. CAG:452	0	0	0	0	0	0	0.26	0.01	0.135	0.22	0.04	0.13	-0.0544478	0.957859	0	0.01	0.005	0.16	0.01	0.085	4.08746	0.139044
Clostridium sp. CAG:567	0	0	0	0	0	0	0.27	0.01	0.14	0.12	0.05	0.085	-0.719892	0.518246	0	0.01	0.005	0.15	0.01	0.08	4	0.137821
Clostridium sp. CAG:798	0	0	0	0	0	0	0.45	0.01	0.23	0.2	0.1	0.15	-0.616671	0.572313	0	0.01	0.005	0.13	0.01	0.07	3.80735	0.134846
Clostridium sp. CAG:508	0	0	0	0	0	0	0.27	0.01	0.14	0.1	0.06	0.08	-0.807355	0.473666	0	0.01	0.005	0.13	0	0.065	3.70044	0.186137
Clostridium sp. CAG:245	0	0	0	0	0	0	0.23	0.01	0.12	0.13	0.02	0.075	-0.678072	0.560667	0	0.01	0.005	0.12	0.01	0.065	3.70044	0.133012
Muribaculaceae bacterium Isolate-013 (NCI)	0	0	0	0	0	0	0.01	0.02	0.015	0	0.01	0.005	-1.58496	0.070484	0.01	0	0.005	0.1	0.03	0.065	3.70044	0.042415
Clostridium sp. CAG:492	0	0	0	0	0	0	0.21	0.01	0.11	0.12	0.03	0.075	-0.552541	0.609824	0	0.01	0.005	0.1	0.01	0.055	3.45943	0.128342
Clostridium sp. 28_12	0	0	0	0	0	0	0.14	0.01	0.075	0.09	0.03	0.06	-0.321928	0.735033	0	0.01	0.005	0.1	0.01	0.055	3.45943	0.128342
Muribaculaceae bacterium Isolate-110 (HZI)	0	0	0	0	0	0	0.01	0.01	0.01	0	0.01	0.005	-1	0.158302	0.01	0	0.005	0.08	0.02	0.05	3.32193	0.0624575
Muribaculaceae bacterium Isolate-080 (Janvier)	0	0	0	0	0	0	0.01	0.01	0.01	0	0	0	#NUM!	#DIV/0!	0.01	0	0.005	0.08	0.02	0.05	3.32193	0.0624575
Blautia sp. CAG:52	0	0	0	0	0	0	0.02	0.25	0.135	0.01	0	0.005	-4.75489	0.122096	0.01	0	0.005	0.07	0.02	0.045	3.16993	0.0531258
Prevotella sp. CAG:1031	0	0	0	0	0	0	0.01	0.01	0.01	0	0	0	#NUM!	#DIV/0!	0.01	0	0.005	0.07	0.02	0.045	3.16993	0.0531258
Clostridium sp. AM22-11AC	0	0	0	0	0	0	0	0	0	0	0	0	#DIV/0!	#DIV/0!	0	0.01	0.005	0.06	0.03	0.045	3.16993	0.0118584
Eubacterium sp. CAG:251	0	0	0	0	0	0	0.31	0	0.155	0.18	0.01	0.095	-0.706269	0.588201	0.01	0	0.005	0.06	0.02	0.04	3	0.0423643
Anaerolactibacter massiliensis	0	0	0	0	0	0	0.07	0.01	0.04	0.02	0.01	0.015	-1.41504	0.227622	0	0.01	0.005	0.07	0.01	0.04	3	0.117018
Alistipes senegalensis	0	0	0	0	0	0	0.05	0	0.025	0.04	0	0.02	-0.321928	0.800159	0.01	0	0.005	0.07	0.01	0.04	3	0.117018
Coprobacter sp.	0	0	0	0	0	0	0.01	0.03	0.02	0.01	0	0.005	-2	0.0808001	0.01	0	0.005	0.05	0.03	0.04	3	0.0056089
Barnesiella viscericola	0	0	0	0	0	0	0.01	0.02	0.015	0.01	0.01	0.01	-0.584963	0.158302	0.01	0	0.005	0.05	0.03	0.04	3	0.0056089
Muribaculum sp. NM65_B17	0	0	0	0	0	0	0.01	0.02	0.015	0	0	0	#NUM!	0.00653338	0.01	0	0.005	0.06	0.02	0.04	3	0.0423643
Firmicutes bacterium CAG:341	0	0	0	0	0	0	0.39	0	0.195	0.21	0.01	0.11	-0.825971	0.538512	0.01	0	0.005	0.06	0.01	0.035	2.80735	0.111184
Holdemania filiformis	0	0	0	0	0	0	0.02	0.02	0.02	0.02	0.01	0.015	-0.415037	0.158302	0.01	0	0.005	0.06	0.01	0.035	2.80735	0.111184
Trichuris trichiura	0	0.06	0.03	0	0	0	0.04	0	0.02	0.01	0.01	0.01	-1	0.435331	0	0.01	0.005	0.06	0.01	0.035	2.80735	0.111184
Firmicutes bacterium CAG:822	0	0	0	0	0	0	0.02	0	0.01	0.09	0	0.045	2.16993	0.258808	0.01	0	0.005	0.06	0.01	0.035	2.80735	0.111184
Prevotella sp. CAG:485	0	0	0	0	0	0	0	0.02	0.01	0	0	0	#NUM!	0.158302	0.01	0	0.005	0.06	0.01	0.035	2.80735	0.111184
Firmicutes bacterium CAG:65_45_313	0	0	0	0	0	0	0.01	0.01	0.01	0	0	0	#NUM!	#DIV/0!	0.01	0	0.005	0.02	0.05	0.035	2.80735	0.0303197
Firmicutes bacterium AM59-13	0	0	0	0	0	0	0	0.01	0.005	0.01	0	0.005	0	1	0.01	0	0.005	0.02	0.05	0.035	2.80735	0.0303197
Firmicutes bacterium OM08-11AC	0	0	0	0	0	0	0.01	0	0.005	0	0	0	#NUM!	0.158302	0.01	0	0.005	0.02	0.05	0.035	2.80735	0.0303197
Firmicutes bacterium CAG:65	0	0	0	0	0	0	0	0	0	0	0	0	#DIV/0!	#DIV/0!	0.01	0	0.005	0.01	0.06	0.035	2.80735	0.111184
Blautia sp. SG-772	0	0	0	0	0	0	0.02	0.18	0.1	0.01	0	0.005	-4.32193	0.109342	0.01	0	0.005	0.05	0.01	0.03	2.58496	0.103604
Neglecta timonensis	0	0	0	0	0	0	0.09	0.07	0.08	0.04	0.02	0.03	-1.41504	0.00360223	0.01	0	0.005	0.03	0.03	0.03	2.58496	0.000978089
Clostridium sp. CAG:921	0	0	0	0	0	0	0.1	0	0.05	0.05	0.01	0.03	-0.736966	0.555073	0	0.01	0.005	0.06	0	0.03	2.58496	0.227622
Emergencia timonensis	0	0	0	0	0	0	0.02	0.01	0.015	0.02	0.01	0.015	0	1	0.01	0	0.005	0.05	0.01	0.03	2.58496	0.103604
Ruminococcus sp. CAG:177	0	0	0	0	0	0	0.02	0	0.01	0.14	0.01	0.075	2.90689	0.162078	0	0.01	0.005	0.02	0.04	0.03	2.58496	0.0179479
Erysipelotrichaceae bacterium NK3D112	0	0	0	0	0	0	0.01	0.01	0.01	0.04	0.01	0.025	1.32193	0.158302	0	0.01	0.005	0.05	0.01	0.03	2.58496	0.103604
Roseburia inulinivorans CAG:15	0	0	0	0	0	0	0	0	0	0.03	0	0.015	#DIV/0!	0.158302	0.01	0	0.005	0.01	0.05	0.03	2.58496	0.103604
Clostridium sp. 28_17	0	0	0	0	0	0	0.07	0.01	0.04	0.05	0.01	0.03	-0.415037	0.656045	0	0.01	0.005	0.05	0	0.025	2.32193	0.245802
Firmicutes bacterium CAG:145	0	0	0	0	0	0	0.06	0	0.03	0.02	0.01	0.015	-1	0.441113	0	0.01	0.005	0.04	0.01	0.025	2.32193	0.093599
Firmicutes bacterium CAG:884	0	0	0	0	0	0	0.03	0	0.015	0.05	0.01	0.03	1	0.357387	0	0.01	0.005	0.04	0.01	0.025	2.32193	0.093599
Succinivibrio sp.	0	0	0	0	0	0	0.01	0.02	0.015	0	0	0	#NUM!	0.00653338	0.01	0	0.005	0	0.05	0.025	2.32193	0.245802
Prevotella sp. KH2C16	0	0	0	0	0	0	0.01	0.01	0.01	0.02	0	0.01	0	1	0.01	0	0.005	0.01	0.04	0.025	2.32193	0.093599
Prevotella sp. kh1p2	0	0	0	0	0	0	0.01	0.01	0.01	0.02	0	0.01	0	1	0.01	0	0.005	0.03	0.02	0.025	2.32193	0.00804989
Butyricimonas sp. Marseille-P3923	0	0	0	0	0	0	0.01	0	0.005	0.01	0.02	0.015	1.58496	0.070484	0.01	0	0.005	0.03	0.02	0.025	2.32193	0.00804989
Prevotella sp. tc2-28	0	0	0	0	0	0	0	0.01	0.005	0.01	0	0.005	0	1	0.01	0	0.005	0.02	0.03	0.025	2.32193	0.00804989
Cylicostephanus goldi	0	0	0	0	0	0	0	0	0	0.02	0	0.01	#DIV/0!	0.158302	0	0.01	0.005	0.05	0	0.025	2.32193	0.245802
Prevotella sp. oral taxon 473	0	0	0	0	0	0	0	0	0	0.01	0	0.005	#DIV/0!	0.158302	0.01	0	0.005	0.01	0.04	0.025	2.32193	0.093599
Muribaculaceae bacterium Isolate-001 (NCI)	0	0	0	0	0	0	0	0	0	0	0	0	#DIV/0!	#DIV/0!	0.01	0	0.005	0.04	0.01	0.025	2.32193	0.093599
Firmicutes bacterium AF22-6AC	0	0	0	0	0	0	0	0	0	0	0	0	#DIV/0!	#DIV/0!	0.01	0	0.005	0.01	0.04	0.025	2.32193	0.093599
Firmicutes bacterium CAG:94	0	0	0	0	0	0	0.04	0.03	0.035	0.02	0.01	0.015	-1.22239	0.00804989	0	0.01	0.005	0.02	0.02	0.02	2	0.00653338
Massilimaliae massiliensis	0	0	0	0	0	0	0.03	0.01	0.02	0.05	0.02	0.035	0.807355	0.222983	0	0.01	0.005	0.03	0.01	0.02	2	0.0808001
Clostridiales bacterium NK3B98	0	0	0	0	0	0	0.02	0	0.01	0.04	0.01	0.025	1.32193	0.222983	0	0.01	0.005	0.03	0.01	0.02	2	0.0808001
Faecalibacterium sp. An77	0	0	0	0	0	0	0.01	0.01	0.01	0.03	0.01	0.02	1	0.158302	0.01	0	0.005	0.03	0.01	0.02	2	0.0808001
Coprobacillus sp. CAG:605	0	0	0	0	0	0	0.01	0	0.005	0.03	0.01	0.02	2	0.0808001	0	0.01	0.005	0.02	0.02	0.02	2	0.00653338
Anaerotruncus sp. CAG:390	0	0	0	0	0	0	0.01	0	0.005	0.02	0.01	0.015	1.58496	0.070484	0	0.01	0.005	0.03	0.01	0.02	2	0.0808001
Solobacterium moorei	0	0	0	0	0	0	0.01	0	0.005	0.01	0	0.005	0	1	0	0.01	0.005	0.03	0.01	0.02	2	0.0808001
Bacteroides sp. CAG:144	0	0	0	0	0	0	0	0.01	0.005	0	0.01	0.005	0	1	0.01	0	0.005	0.02	0.02	0.02	2	0.00653338
Erysipelotrichaceae bacterium MTC7	0	0	0	0	0	0	0	0	0	0.02	0	0.01	#DIV/0!	0.158302	0.01	0	0.005	0.04	0	0.02	2	0.276087
Prevotella multisaccharivorax	0	0	0	0	0	0	0	0	0	0.01	0	0.005	#DIV/0!	0.158302	0.01	0	0.005	0.01	0.03	0.02	2	0.0808001
Prevotella sp. CAG:1124	0	0	0	0	0	0	0	0	0	0	0.01	0.005	#DIV/0!	0.158302	0.01	0	0.005	0.02	0.02	0.02	2	0.00653338
Butyricimonas synergistica	0	0	0	0	0	0	0	0	0	0	0.01	0.005	#DIV/0!	0.158302	0.01	0	0.005	0.02	0.02	0.02	2	0.00653338
Bacteroides sp. AF33-23	0	0	0	0	0	0	0	0	0	0	0.01	0.005	#DIV/0!	0.158302	0.01	0	0.005	0.03	0.01	0.02	2	0.0808001
Azospirillum sp. CAG:260	0	0	0	0	0	0	0	0	0	0.01	0	0.005	#DIV/0!	0.158302	0	0.01	0.005	0.03	0.01	0.02	2	0.0808001
Blautia sp. TM10-2	0	0	0	0	0	0	0.15	0	0.075	0	0.01	0.005	-3.90689	0.182041	0.01	0	0.005	0.02	0.01	0.015	1.58496	0.070484
Blautia sp. AF19-10LB	0	0	0	0	0	0	0.11	0.03	0.07	0.03	0.02	0.025	-1.48543	0.125309	0.01	0	0.005	0.02	0.01	0.015	1.58496	0.070484
Lactonifactor longoviformis	0	0	0	0	0	0	0.05	0.03	0.04	0.02	0.02	0.02	-1	0.0257214	0.01	0	0.005	0.02	0.01	0.015	1.58496	0.070484
Lachnospiraceae bacterium M18-1	0	0	0	0	0	0	0.03	0.01	0.02	0.02	0.02	0.02	0	1	0	0.01	0.005	0.02	0.01	0.015	1.58496	0.070484
Enterococcus faecalis	0	0	0	0	0	0	0.02	0.01	0.015	0.02	0.02	0.02	0.415037	0.158302	0	0.01	0.005	0.02	0.01	0.015	1.58496	0.070484
Firmicutes bacterium CAG:321_26_22	0	0	0	0	0	0	0.03	0	0.015	0.03	0	0.015	0	1	0	0.01	0.005	0.03	0	0.015	1.58496	0.334852
Anaerobium acetethylicum	0	0	0	0	0	0	0.02	0.01	0.015	0.02	0.01	0.015	0	1	0	0.01	0.005	0.02	0.01	0.015	1.58496	0.070484
Ruminococcus sp. CAG:563	0	0	0	0	0	0	0.02	0	0.01	0.07	0.01	0.04	2	0.175693	0	0.01	0.005	0.01	0.02	0.015	1.58496	0.070484
Oscillibacter sp. CAG:241	0	0	0	0	0	0	0.01	0.01	0.01	0.04	0.02	0.03	1.58496	0.0257214	0	0.01	0.005	0.02	0.01	0.015	1.58496	0.070484
Subdoligranulum sp. OF01-18	0	0	0	0	0	0	0.01	0.01	0.01	0.02	0.01	0.015	0.584963	0.158302	0	0.01	0.005	0.02	0.01	0.015	1.58496	0.070484
Oscillibacter sp. CAG:241_62_21	0	0	0	0	0	0	0.01	0.01	0.01	0.02	0.01	0.015	0.584963	0.158302	0	0.01	0.005	0.02	0.01	0.015	1.58496	0.070484
Firmicutes bacterium CAG:103	0	0	0	0	0	0	0.01	0.01	0.01	0.02	0.01	0.015	0.584963	0.158302	0	0.01	0.005	0.02	0.01	0.015	1.58496	0.070484
Ruminococcaceae bacterium AF10-16	0	0	0	0	0	0	0.01	0.01	0.01	0.02	0.01	0.015	0.584963	0.158302	0	0.01	0.005	0.02	0.01	0.015	1.58496	0.070484
Anaeromassilibacillus sp. Marseille-P4683	0	0	0	0	0	0	0.01	0.01	0.01	0.02	0.01	0.015	0.584963	0.158302	0	0.01	0.005	0.02	0.01	0.015	1.58496	0.070484
Marasmitruncus massiliensis	0	0	0	0	0	0	0.01	0.01	0.01	0.02	0.01	0.015	0.584963	0.158302	0	0.01	0.005	0.02	0.01	0.015	1.58496	0.070484
Clostridiales bacterium KLE1615	0	0	0	0	0	0	0.01	0.01	0.01	0.01	0.01	0.01	0	#DIV/0!	0	0.01	0.005	0.02	0.01	0.015	1.58496	0.070484
Firmicutes bacterium CAG:882	0	0	0	0	0	0	0.02	0	0.01	0.02	0	0.01	0	1	0.01	0	0.005	0.02	0.01	0.015	1.58496	0.070484
Herbinix hemicellulosilytica	0	0	0	0	0	0	0.01	0.01	0.01	0.01	0	0.005	-1	0.158302	0	0.01	0.005	0.02	0.01	0.015	1.58496	0.070484
Prevotella albensis	0	0	0	0	0	0	0.01	0.01	0.01	0.01	0	0.005	-1	0.158302	0.01	0	0.005	0.01	0.02	0.015	1.58496	0.070484
bacterium 1xD42-67	0	0	0	0	0	0	0.01	0	0.005	0.01	0.01	0.01	1	0.158302	0	0.01	0.005	0.02	0.01	0.015	1.58496	0.070484
Holdemania massiliensis	0	0	0	0	0	0	0.01	0	0.005	0.01	0.01	0.01	1	0.158302	0.01	0	0.005	0.03	0	0.015	1.58496	0.334852
Clostridiales bacterium AM23-16LB	0	0	0	0	0	0	0	0.01	0.005	0.01	0.01	0.01	1	0.158302	0.01	0	0.005	0.01	0.02	0.015	1.58496	0.070484
Prevotella oryzae	0	0	0	0	0	0	0	0.01	0.005	0.01	0	0.005	0	1	0.01	0	0.005	0.01	0.02	0.015	1.58496	0.070484
Prevotella koreensis	0	0	0	0	0	0	0	0.01	0.005	0.01	0	0.005	0	1	0.01	0	0.005	0.01	0.02	0.015	1.58496	0.070484
Prevotella buccalis	0	0	0	0	0	0	0	0.01	0.005	0	0	0	#NUM!	0.158302	0.01	0	0.005	0.01	0.02	0.015	1.58496	0.070484
Prevotella sp. ne3005	0	0	0	0	0	0	0	0.01	0.005	0	0	0	#NUM!	0.158302	0.01	0	0.005	0.01	0.02	0.015	1.58496	0.070484
Muribaculaceae bacterium Isolate-036 (Harlan)	0	0	0	0	0	0	0.01	0	0.005	0	0	0	#NUM!	0.158302	0.01	0	0.005	0.02	0.01	0.015	1.58496	0.070484
Clostridium sp. AF36-18BH	0	0	0	0	0	0	0	0	0	0.01	0.01	0.01	#DIV/0!	#DIV/0!	0.01	0	0.005	0.01	0.02	0.015	1.58496	0.070484
Faecalibacterium sp. CAG:82-related_59_9	0	0	0	0	0	0	0	0	0	0.01	0	0.005	#DIV/0!	0.158302	0	0.01	0.005	0.01	0.02	0.015	1.58496	0.070484
Tannerella sp. CAG:51	0	0	0	0	0	0	0	0	0	0.01	0	0.005	#DIV/0!	0.158302	0.01	0	0.005	0.01	0.02	0.015	1.58496	0.070484
Prevotella sp. CAG:1320	0	0	0	0	0	0	0	0	0	0	0	0	#DIV/0!	#DIV/0!	0.01	0	0.005	0.01	0.02	0.015	1.58496	0.070484
Prevotella sp. BP1-148	0	0	0	0	0	0	0	0	0	0	0	0	#DIV/0!	#DIV/0!	0.01	0	0.005	0.01	0.02	0.015	1.58496	0.070484
Clostridium sp. AM51-4	0	0	0	0	0	0	0	0	0	0	0	0	#DIV/0!	#DIV/0!	0	0.01	0.005	0.02	0.01	0.015	1.58496	0.070484
Agathobaculum butyriciproducens	0	0	0	0	0	0	0.01	0.19	0.1	0.01	0.01	0.01	-3.32193	0.158302	0	0.01	0.005	0.01	0.01	0.01	1	0.158302
Anaerostipes sp. 494a	0	0	0	0	0	0	0.03	0.03	0.03	0.02	0.01	0.015	-1	0.00653338	0	0.01	0.005	0.01	0.01	0.01	1	0.158302
Lachnospiraceae bacterium MD335	0	0	0	0	0	0	0.03	0.02	0.025	0.02	0.02	0.02	-0.321928	0.158302	0.01	0	0.005	0.01	0.01	0.01	1	0.158302
Blautia marasmi	0	0	0	0	0	0	0.03	0.02	0.025	0.02	0.02	0.02	-0.321928	0.158302	0	0.01	0.005	0.01	0.01	0.01	1	0.158302
Coprococcus sp. HPP0048	0	0	0	0	0	0	0.02	0.03	0.025	0.02	0.01	0.015	-0.736966	0.070484	0	0.01	0.005	0.01	0.01	0.01	1	0.158302
bacterium 0.1xD8-71	0	0	0	0	0	0	0.03	0.01	0.02	0.02	0.02	0.02	0	1	0.01	0	0.005	0.01	0.01	0.01	1	0.158302
Massilimicrobiota sp. An80	0	0	0	0	0	0	0.01	0.03	0.02	0.03	0	0.015	-0.415037	0.656045	0	0.01	0.005	0.02	0	0.01	1	0.481817
Massilimicrobiota sp. An142	0	0	0	0	0	0	0.01	0.03	0.02	0.02	0	0.01	-1	0.287864	0	0.01	0.005	0.02	0	0.01	1	0.481817
Ruminococcus sp. TM09-4	0	0	0	0	0	0	0.02	0.01	0.015	0.01	0.02	0.015	0	1	0	0.01	0.005	0.01	0.01	0.01	1	0.158302
Coriobacteriales bacterium OH1046	0	0	0	0	0	0	0.01	0.01	0.01	0.02	0.12	0.07	2.80735	0.106208	0	0.01	0.005	0.02	0	0.01	1	0.481817
Sarcina sp. DSM 11001	0	0	0	0	0	0	0.01	0.01	0.01	0.06	0	0.03	1.58496	0.3125	0	0.01	0.005	0.02	0	0.01	1	0.481817
Coprobacillus cateniformis	0	0	0	0	0	0	0.01	0.01	0.01	0.05	0	0.025	1.32193	0.357387	0	0.01	0.005	0.02	0	0.01	1	0.481817
Lachnospiraceae bacterium oral taxon 500	0	0	0	0	0	0	0.01	0.01	0.01	0.02	0.01	0.015	0.584963	0.158302	0	0.01	0.005	0.01	0.01	0.01	1	0.158302
Roseburia faecis	0	0	0	0	0	0	0.01	0.01	0.01	0.01	0.01	0.01	0	#DIV/0!	0	0.01	0.005	0.01	0.01	0.01	1	0.158302
Anaeromassilibacillus senegalensis	0	0	0	0	0	0	0.01	0.01	0.01	0.01	0.01	0.01	0	#DIV/0!	0	0.01	0.005	0.01	0.01	0.01	1	0.158302
Clostridiales bacterium CHKCI006	0	0	0	0	0	0	0.01	0.01	0.01	0.01	0.01	0.01	0	#DIV/0!	0	0.01	0.005	0.02	0	0.01	1	0.481817
Mediterraneibacter butyricigenes	0	0	0	0	0	0	0.01	0.01	0.01	0.01	0.01	0.01	0	#DIV/0!	0	0.01	0.005	0.01	0.01	0.01	1	0.158302
Clostridium sp. OM04-12AA	0	0	0	0	0	0	0.01	0.01	0.01	0.01	0.01	0.01	0	#DIV/0!	0	0.01	0.005	0.01	0.01	0.01	1	0.158302
Clostridium sp. AM58-1XD	0	0	0	0	0	0	0.01	0.01	0.01	0.01	0.01	0.01	0	#DIV/0!	0	0.01	0.005	0.01	0.01	0.01	1	0.158302
Lachnospiraceae bacterium TWA4	0	0	0	0	0	0	0.01	0.01	0.01	0.01	0.01	0.01	0	#DIV/0!	0	0.01	0.005	0.01	0.01	0.01	1	0.158302
Streptococcus pyogenes	0	0	0	0	0	0	0.01	0.01	0.01	0.01	0.01	0.01	0	#DIV/0!	0	0.01	0.005	0.01	0.01	0.01	1	0.158302
Clostridium cadaveris	0	0	0	0	0	0	0.01	0.01	0.01	0.01	0	0.005	-1	0.158302	0	0.01	0.005	0.01	0.01	0.01	1	0.158302
Firmicutes bacterium CAG:95	0	0	0	0	0	0	0.01	0.01	0.01	0.01	0	0.005	-1	0.158302	0.01	0	0.005	0.01	0.01	0.01	1	0.158302
Eubacterium sp. AF22-8LB	0	0	0	0	0	0	0.01	0.01	0.01	0	0.01	0.005	-1	0.158302	0	0.01	0.005	0.01	0.01	0.01	1	0.158302
Lactobacillus reuteri	0	0	0	0	0	0	0.01	0.01	0.01	0	0	0	#NUM!	#DIV/0!	0	0.01	0.005	0.01	0.01	0.01	1	0.158302
Bacteroides sp. AR29	0	0	0	0	0	0	0.01	0	0.005	0.01	0.04	0.025	2.32193	0.093599	0.01	0	0.005	0.01	0.01	0.01	1	0.158302
Succiniclasticum ruminis	0	0	0	0	0	0	0.01	0	0.005	0.02	0.01	0.015	1.58496	0.070484	0	0.01	0.005	0.02	0	0.01	1	0.481817
Parabacteroides bouchesdurhonensis	0	0	0	0	0	0	0.01	0	0.005	0.01	0.01	0.01	1	0.158302	0.01	0	0.005	0.01	0.01	0.01	1	0.158302
Anaerosacchriphilus polymeriproducens	0	0	0	0	0	0	0.01	0	0.005	0.01	0.01	0.01	1	0.158302	0	0.01	0.005	0.01	0.01	0.01	1	0.158302
Parabacteroides sp. D13	0	0	0	0	0	0	0.01	0	0.005	0.01	0.01	0.01	1	0.158302	0.01	0	0.005	0.01	0.01	0.01	1	0.158302
Clostridium sp. CAG:43	0	0	0	0	0	0	0.01	0	0.005	0.01	0.01	0.01	1	0.158302	0	0.01	0.005	0.01	0.01	0.01	1	0.158302
Butyrivibrio hungatei	0	0	0	0	0	0	0	0.01	0.005	0.01	0.01	0.01	1	0.158302	0.01	0	0.005	0.01	0.01	0.01	1	0.158302
Clostridium sp. ASF356	0	0	0	0	0	0	0.01	0	0.005	0.01	0.01	0.01	1	0.158302	0	0.01	0.005	0.01	0.01	0.01	1	0.158302
Galactobacillus timonensis	0	0	0	0	0	0	0.01	0	0.005	0.01	0	0.005	0	1	0	0.01	0.005	0.02	0	0.01	1	0.481817
Prevotella sp. HUN102	0	0	0	0	0	0	0	0.01	0.005	0.01	0	0.005	0	1	0.01	0	0.005	0.01	0.01	0.01	1	0.158302
Parabacteroides sp. 20_3	0	0	0	0	0	0	0.01	0	0.005	0	0.01	0.005	0	1	0.01	0	0.005	0.01	0.01	0.01	1	0.158302
Alistipes onderdonkii	0	0	0	0	0	0	0.01	0	0.005	0.01	0	0.005	0	1	0.01	0	0.005	0.01	0.01	0.01	1	0.158302
Akkermansia muciniphila	0	0	0	0	0	0	0.01	0	0.005	0.01	0	0.005	0	1	0.01	0	0.005	0.01	0.01	0.01	1	0.158302
Parabacteroides sp. TM07-1AC	0	0	0	0	0	0	0.01	0	0.005	0	0.01	0.005	0	1	0.01	0	0.005	0.01	0.01	0.01	1	0.158302
Coprococcus sp. CAG:131-related_45_246	0	0	0	0	0	0	0.01	0	0.005	0.01	0	0.005	0	1	0	0.01	0.005	0.01	0.01	0.01	1	0.158302
Parabacteroides sp. AM08-6	0	0	0	0	0	0	0.01	0	0.005	0	0	0	#NUM!	0.158302	0	0.01	0.005	0.01	0.01	0.01	1	0.158302
Olsenella profusa	0	0	0	0	0	0	0.01	0	0.005	0	0	0	#NUM!	0.158302	0	0.01	0.005	0.02	0	0.01	1	0.481817
Prevotella denticola	0	0	0	0	0	0	0	0.01	0.005	0	0	0	#NUM!	0.158302	0.01	0	0.005	0.01	0.01	0.01	1	0.158302
Prevotella pleuritidis	0	0	0	0	0	0	0	0.01	0.005	0	0	0	#NUM!	0.158302	0.01	0	0.005	0.01	0.01	0.01	1	0.158302
Prevotella oralis	0	0	0	0	0	0	0	0.01	0.005	0	0	0	#NUM!	0.158302	0.01	0	0.005	0.01	0.01	0.01	1	0.158302
Petrimonas mucosa	0	0	0	0	0	0	0	0.01	0.005	0	0	0	#NUM!	0.158302	0.01	0	0.005	0.01	0.01	0.01	1	0.158302
Prevotella sp. oral taxon 317	0	0	0	0	0	0	0	0.01	0.005	0	0	0	#NUM!	0.158302	0.01	0	0.005	0.01	0.01	0.01	1	0.158302
Prevotella maculosa	0	0	0	0	0	0	0	0.01	0.005	0	0	0	#NUM!	0.158302	0.01	0	0.005	0.01	0.01	0.01	1	0.158302
Prevotella bivia	0	0	0	0	0	0	0	0.01	0.005	0	0	0	#NUM!	0.158302	0.01	0	0.005	0.01	0.01	0.01	1	0.158302
Sinorhizobium sp. GL28	0	0	0	0	0	0	0	0.01	0.005	0	0	0	#NUM!	0.158302	0.01	0	0.005	0.01	0.01	0.01	1	0.158302
Prevotella sp. oral taxon 820	0	0	0	0	0	0	0	0.01	0.005	0	0	0	#NUM!	0.158302	0.01	0	0.005	0.01	0.01	0.01	1	0.158302
Bacteroides sp. 3_1_40A	0	0	0	0	0	0	0	0	0	0.01	0.02	0.015	#DIV/0!	0.00653338	0.01	0	0.005	0.01	0.01	0.01	1	0.158302
Clostridium sp. CAG:352	0	0	0	0	0	0	0	0	0	0.01	0.01	0.01	#DIV/0!	#DIV/0!	0	0.01	0.005	0.01	0.01	0.01	1	0.158302
Firmicutes bacterium CAG:240	0	0	0	0	0	0	0	0	0	0.01	0.01	0.01	#DIV/0!	#DIV/0!	0	0.01	0.005	0.01	0.01	0.01	1	0.158302
Bacteroides sp. CAG:20	0	0	0	0	0	0	0	0	0	0.02	0	0.01	#DIV/0!	0.158302	0.01	0	0.005	0.02	0	0.01	1	0.481817
Oscillibacter sp. KLE 1728	0	0	0	0	0	0	0	0	0	0.01	0.01	0.01	#DIV/0!	#DIV/0!	0	0.01	0.005	0.01	0.01	0.01	1	0.158302
Alistipes timonensis	0	0	0	0	0	0	0	0	0	0.01	0	0.005	#DIV/0!	0.158302	0.01	0	0.005	0.01	0.01	0.01	1	0.158302
Bacteroides sp. D2	0	0	0	0	0	0	0	0	0	0	0.01	0.005	#DIV/0!	0.158302	0.01	0	0.005	0.01	0.01	0.01	1	0.158302
Bacteroides luti	0	0	0	0	0	0	0	0	0	0	0.01	0.005	#DIV/0!	0.158302	0.01	0	0.005	0.01	0.01	0.01	1	0.158302
Alistipes sp. cv1	0	0	0	0	0	0	0	0	0	0	0.01	0.005	#DIV/0!	0.158302	0.01	0	0.005	0.01	0.01	0.01	1	0.158302
Bacteroides sp. KFT8	0	0	0	0	0	0	0	0	0	0	0.01	0.005	#DIV/0!	0.158302	0.01	0	0.005	0.01	0.01	0.01	1	0.158302
Bacteroides reticulotermitis	0	0	0	0	0	0	0	0	0	0	0.01	0.005	#DIV/0!	0.158302	0.01	0	0.005	0.01	0.01	0.01	1	0.158302
Lachnoanaerobaculum saburreum	0	0	0	0	0	0	0	0	0	0.01	0	0.005	#DIV/0!	0.158302	0	0.01	0.005	0.01	0.01	0.01	1	0.158302
Pan troglodytes	0.04	0.03	0.035	0.04	0.04	0.04	0	0	0	0	0	0	#DIV/0!	#DIV/0!	0.01	0	0.005	0.01	0.01	0.01	1	0.158302
Saimiri boliviensis	0.01	0.01	0.01	0.01	0.01	0.01	0	0	0	0	0	0	#DIV/0!	#DIV/0!	0.01	0	0.005	0.01	0.01	0.01	1	0.158302
Clostridiaceae bacterium AF42-6	0	0	0	0	0	0	0	0	0	0	0	0	#DIV/0!	#DIV/0!	0	0.01	0.005	0	0.02	0.01	1	0.481817
Bacteroides graminisolvens	0	0	0	0	0	0	0	0	0	0	0	0	#DIV/0!	#DIV/0!	0.01	0	0.005	0.01	0.01	0.01	1	0.158302
Bacteroides zoogleoformans	0	0	0	0	0	0	0	0	0	0	0	0	#DIV/0!	#DIV/0!	0.01	0	0.005	0.01	0.01	0.01	1	0.158302
Butyricimonas faecalis	0	0	0	0	0	0	0	0	0	0	0	0	#DIV/0!	#DIV/0!	0.01	0	0.005	0	0.02	0.01	1	0.481817
Azospirillum sp. 51_20	0	0	0	0	0	0	0	0	0	0	0	0	#DIV/0!	#DIV/0!	0	0.01	0.005	0.02	0	0.01	1	0.481817
Dysgonomonas macrotermitis	0	0	0	0	0	0	0	0	0	0	0	0	#DIV/0!	#DIV/0!	0.01	0	0.005	0.01	0.01	0.01	1	0.158302
Prevotella paludivivens	0	0	0	0	0	0	0	0	0	0	0	0	#DIV/0!	#DIV/0!	0.01	0	0.005	0.01	0.01	0.01	1	0.158302
Bacteroides coprosuis	0	0	0	0	0	0	0	0	0	0	0	0	#DIV/0!	#DIV/0!	0	0.01	0.005	0.01	0.01	0.01	1	0.158302
Prevotella sp. CAG:924	0	0	0	0	0	0	0	0	0	0	0	0	#DIV/0!	#DIV/0!	0.01	0	0.005	0.01	0.01	0.01	1	0.158302
Parabacteroides chartae	0	0	0	0	0	0	0	0	0	0	0	0	#DIV/0!	#DIV/0!	0.01	0	0.005	0.01	0.01	0.01	1	0.158302
Alistipes sp. 58_9_plus	0	0	0	0	0	0	0	0	0	0	0	0	#DIV/0!	#DIV/0!	0.01	0	0.005	0.01	0.01	0.01	1	0.158302
Prevotella bergensis	0	0	0	0	0	0	0	0	0	0	0	0	#DIV/0!	#DIV/0!	0.01	0	0.005	0.01	0.01	0.01	1	0.158302
Prevotella sp.	0	0	0	0	0	0	0	0	0	0	0	0	#DIV/0!	#DIV/0!	0.01	0	0.005	0.01	0.01	0.01	1	0.158302
Prevotella sp. RM4	0	0	0	0	0	0	0	0	0	0	0	0	#DIV/0!	#DIV/0!	0.01	0	0.005	0.01	0.01	0.01	1	0.158302
Olsenella umbonata	0	0	0	0	0	0	0.33	0.08	0.205	0.01	0.02	0.015	-3.77259	0.0581488	0	0.01	0.005	0.01	0	0.005	0	1
Veillonella sp. CAG:933	0	0	0	0	0	0	0.12	0	0.06	0.02	0	0.01	-2.58496	0.227622	0	0.01	0.005	0.01	0	0.005	0	1
Collinsella sp. 60_9	0	0	0	0	0	0	0.04	0.04	0.04	0.01	0.03	0.02	-1	0.0257214	0	0.01	0.005	0.01	0	0.005	0	1
Ruminococcus sp. TM10-9AT	0	0	0	0	0	0	0.03	0.03	0.03	0.02	0.01	0.015	-1	0.00653338	0.01	0	0.005	0.01	0	0.005	0	1
Ruminococcus sp. AF24-32LB	0	0	0	0	0	0	0.03	0.02	0.025	0.01	0.01	0.01	-1.32193	0.00653338	0.01	0	0.005	0.01	0	0.005	0	1
Ruminococcus sp. AM32-17LB	0	0	0	0	0	0	0.03	0.02	0.025	0.01	0.01	0.01	-1.32193	0.00653338	0.01	0	0.005	0.01	0	0.005	0	1
Ruminococcus sp. AF21-3	0	0	0	0	0	0	0.03	0.02	0.025	0.01	0	0.005	-2.32193	0.00804989	0.01	0	0.005	0.01	0	0.005	0	1
Streptococcus agalactiae	0	0	0	0	0	0	0.01	0.03	0.02	0	0.03	0.015	-0.415037	0.656045	0	0.01	0.005	0.01	0	0.005	0	1
Ruminococcus sp. CAG:60	0	0	0	0	0	0	0.03	0.01	0.02	0.02	0.01	0.015	-0.415037	0.481817	0.01	0	0.005	0.01	0	0.005	0	1
Blautia sp. Marseille-P2398	0	0	0	0	0	0	0.02	0.02	0.02	0.02	0.01	0.015	-0.415037	0.158302	0.01	0	0.005	0.01	0	0.005	0	1
Blautia sp. SF-50	0	0	0	0	0	0	0.02	0.02	0.02	0.01	0.01	0.01	-1	#DIV/0!	0	0.01	0.005	0.01	0	0.005	0	1
Ruminococcus sp. AM44-9AT	0	0	0	0	0	0	0.02	0.02	0.02	0.01	0.01	0.01	-1	#DIV/0!	0.01	0	0.005	0.01	0	0.005	0	1
Ruminococcus sp. AM16-34	0	0	0	0	0	0	0	0.04	0.02	0	0.01	0.005	-2	0.276087	0	0.01	0.005	0	0.01	0.005	0	1
Lachnospiraceae bacterium FE2018	0	0	0	0	0	0	0.02	0.01	0.015	0.03	0.01	0.02	0.415037	0.481817	0	0.01	0.005	0.01	0	0.005	0	1
Drancourtella sp. An12	0	0	0	0	0	0	0.02	0.01	0.015	0.01	0.01	0.01	-0.584963	0.158302	0	0.01	0.005	0.01	0	0.005	0	1
Bifidobacterium longum	0	0	0	0	0	0	0.01	0.02	0.015	0	0.02	0.01	-0.584963	0.481817	0	0.01	0.005	0.01	0	0.005	0	1
Blautia sp. BCRC 81119	0	0	0	0	0	0	0.01	0.02	0.015	0.01	0.01	0.01	-0.584963	0.158302	0.01	0	0.005	0.01	0	0.005	0	1
Oribacterium sp. oral taxon 078	0	0	0	0	0	0	0.02	0.01	0.015	0.01	0.01	0.01	-0.584963	0.158302	0	0.01	0.005	0.01	0	0.005	0	1
Roseburia sp. AM59-24XD	0	0	0	0	0	0	0.01	0.02	0.015	0.01	0.01	0.01	-0.584963	0.158302	0	0.01	0.005	0.01	0	0.005	0	1
Erysipelatoclostridium sp. An173	0	0	0	0	0	0	0.01	0.01	0.01	0.03	0	0.015	0.584963	0.594642	0	0.01	0.005	0.01	0	0.005	0	1
Butyricicoccus sp. AM27-36	0	0	0	0	0	0	0	0.02	0.01	0.01	0.01	0.01	0	1	0	0.01	0.005	0.01	0	0.005	0	1
Finegoldia magna	0	0	0	0	0	0	0	0.02	0.01	0.01	0.01	0.01	0	1	0	0.01	0.005	0.01	0	0.005	0	1
Butyrivibrio proteoclasticus	0	0	0	0	0	0	0.01	0.01	0.01	0.01	0.01	0.01	0	#DIV/0!	0	0.01	0.005	0.01	0	0.005	0	1
Lachnospiraceae bacterium 28-4	0	0	0	0	0	0	0.01	0.01	0.01	0.01	0.01	0.01	0	#DIV/0!	0	0.01	0.005	0.01	0	0.005	0	1
Christensenella timonensis	0	0	0	0	0	0	0.01	0.01	0.01	0.01	0.01	0.01	0	#DIV/0!	0	0.01	0.005	0	0.01	0.005	0	1
bacterium 1XD8-92	0	0	0	0	0	0	0.01	0.01	0.01	0.01	0.01	0.01	0	#DIV/0!	0	0.01	0.005	0.01	0	0.005	0	1
[Clostridium] sporosphaeroides	0	0	0	0	0	0	0.01	0.01	0.01	0.01	0	0.005	-1	0.158302	0	0.01	0.005	0.01	0	0.005	0	1
Agathobacter ruminis	0	0	0	0	0	0	0.01	0.01	0.01	0.01	0	0.005	-1	0.158302	0	0.01	0.005	0.01	0	0.005	0	1
Blautia sp. OM05-6	0	0	0	0	0	0	0.01	0.01	0.01	0.01	0	0.005	-1	0.158302	0	0.01	0.005	0	0.01	0.005	0	1
Clostridium sp. C105KSO13	0	0	0	0	0	0	0.01	0.01	0.01	0.01	0	0.005	-1	0.158302	0	0.01	0.005	0.01	0	0.005	0	1
Bacillus thuringiensis	0	0	0	0	0	0	0.01	0.01	0.01	0.01	0	0.005	-1	0.158302	0	0.01	0.005	0.01	0	0.005	0	1
Collinsella sp. An271	0	0	0	0	0	0	0.02	0	0.01	0	0	0	#NUM!	0.158302	0	0.01	0.005	0.01	0	0.005	0	1
Longibaculum muris	0	0	0	0	0	0	0.01	0	0.005	0.04	0	0.02	2	0.276087	0	0.01	0.005	0.01	0	0.005	0	1
Candidatus Stoquefichus sp. SB1	0	0	0	0	0	0	0.01	0	0.005	0.03	0	0.015	1.58496	0.334852	0	0.01	0.005	0.01	0	0.005	0	1
Anaerofustis stercorihominis	0	0	0	0	0	0	0.01	0	0.005	0.02	0.01	0.015	1.58496	0.070484	0	0.01	0.005	0.01	0	0.005	0	1
Eubacterium ruminantium	0	0	0	0	0	0	0.01	0	0.005	0.01	0.01	0.01	1	0.158302	0	0.01	0.005	0.01	0	0.005	0	1
[Clostridium] celerecrescens	0	0	0	0	0	0	0.01	0	0.005	0.01	0.01	0.01	1	0.158302	0	0.01	0.005	0.01	0	0.005	0	1
Vallitalea guaymasensis	0	0	0	0	0	0	0.01	0	0.005	0	0.01	0.005	0	1	0	0.01	0.005	0.01	0	0.005	0	1
[Clostridium] saccharogumia	0	0	0	0	0	0	0	0.01	0.005	0.01	0	0.005	0	1	0	0.01	0.005	0.01	0	0.005	0	1
Bacillus phage AR9	0	0	0	0	0	0	0.01	0	0.005	0	0.01	0.005	0	1	0	0.01	0.005	0	0.01	0.005	0	1
Clostridium sp. SY8519	0	0	0	0	0	0	0.01	0	0.005	0.01	0	0.005	0	1	0	0.01	0.005	0.01	0	0.005	0	1
Bacillus megaterium	0	0	0	0	0	0	0.01	0	0.005	0	0.01	0.005	0	1	0	0.01	0.005	0.01	0	0.005	0	1
Terrisporobacter glycolicus	0	0	0	0	0	0	0.01	0	0.005	0.01	0	0.005	0	1	0	0.01	0.005	0.01	0	0.005	0	1
Deltaproteobacteria bacterium	0	0	0	0	0	0	0.01	0	0.005	0	0.01	0.005	0	1	0	0.01	0.005	0	0.01	0.005	0	1
Candidatus Saccharimonas sp.	0	0	0	0	0	0	0	0.01	0.005	0	0.01	0.005	0	1	0.01	0	0.005	0.01	0	0.005	0	1
Intestinibacter bartlettii	0	0	0	0	0	0	0.01	0	0.005	0.01	0	0.005	0	1	0	0.01	0.005	0.01	0	0.005	0	1
Clostridium sp. CAG:149	0	0	0	0	0	0	0	0.01	0.005	0	0.01	0.005	0	1	0	0.01	0.005	0.01	0	0.005	0	1
[Clostridium] amygdalinum	0	0	0	0	0	0	0	0.01	0.005	0	0	0	#NUM!	0.158302	0	0.01	0.005	0.01	0	0.005	0	1
Clostridium sp. AF28-12	0	0	0	0	0	0	0	0.01	0.005	0	0	0	#NUM!	0.158302	0	0.01	0.005	0	0.01	0.005	0	1
[Clostridium] indolis	0	0	0	0	0	0	0	0.01	0.005	0	0	0	#NUM!	0.158302	0	0.01	0.005	0.01	0	0.005	0	1
[Hallella] seregens	0	0	0	0	0	0	0	0.01	0.005	0	0	0	#NUM!	0.158302	0.01	0	0.005	0	0.01	0.005	0	1
Bacteroides sp. AM54-2NS	0	0	0	0	0	0	0	0.01	0.005	0	0	0	#NUM!	0.158302	0.01	0	0.005	0	0.01	0.005	0	1
Lachnospira multipara	0	0	0	0	0	0	0.01	0	0.005	0	0	0	#NUM!	0.158302	0	0.01	0.005	0.01	0	0.005	0	1
Mitsuokella multacida	0	0	0	0	0	0	0.01	0	0.005	0	0	0	#NUM!	0.158302	0	0.01	0.005	0	0.01	0.005	0	1
Bacillus infantis	0	0	0	0	0	0	0.01	0	0.005	0	0	0	#NUM!	0.158302	0.01	0	0.005	0.01	0	0.005	0	1
Clostridium sp. CL-2	0	0	0	0	0	0	0.01	0	0.005	0	0	0	#NUM!	0.158302	0	0.01	0.005	0.01	0	0.005	0	1
Paenibacillus amylolyticus	0	0	0	0	0	0	0.01	0	0.005	0	0	0	#NUM!	0.158302	0.01	0	0.005	0.01	0	0.005	0	1
Blautia sp. AF34-10	0	0	0	0	0	0	0	0.01	0.005	0	0	0	#NUM!	0.158302	0.01	0	0.005	0	0.01	0.005	0	1
Prevotella scopos	0	0	0	0	0	0	0	0.01	0.005	0	0	0	#NUM!	0.158302	0.01	0	0.005	0	0.01	0.005	0	1
Prevotella micans	0	0	0	0	0	0	0	0.01	0.005	0	0	0	#NUM!	0.158302	0.01	0	0.005	0	0.01	0.005	0	1
Bacteroides sp. AM56-10ce	0	0	0	0	0	0	0	0	0	0.02	0.01	0.015	#DIV/0!	0.00653338	0.01	0	0.005	0	0.01	0.005	0	1
Bacteroides sp. AM27-13	0	0	0	0	0	0	0	0	0	0.01	0.01	0.01	#DIV/0!	#DIV/0!	0.01	0	0.005	0	0.01	0.005	0	1
Prevotella sp. C561	0	0	0	0	0	0	0	0	0	0	0.01	0.005	#DIV/0!	0.158302	0.01	0	0.005	0	0.01	0.005	0	1
Bacteroides sp. CAG:754	0	0	0	0	0	0	0	0	0	0	0.01	0.005	#DIV/0!	0.158302	0.01	0	0.005	0.01	0	0.005	0	1
Firmicutes bacterium AM55-24TS	0	0	0	0	0	0	0	0	0	0.01	0	0.005	#DIV/0!	0.158302	0	0.01	0.005	0.01	0	0.005	0	1
bacterium F083	0	0	0	0	0	0	0	0	0	0.01	0	0.005	#DIV/0!	0.158302	0.01	0	0.005	0	0.01	0.005	0	1
Clostridiales bacterium VE202-01	0	0	0	0	0	0	0	0	0	0.01	0	0.005	#DIV/0!	0.158302	0	0.01	0.005	0.01	0	0.005	0	1
Bacteroides sp. AF20-13LB	0	0	0	0	0	0	0	0	0	0	0.01	0.005	#DIV/0!	0.158302	0	0.01	0.005	0	0.01	0.005	0	1
Bacteroides sp. AF34-31BH	0	0	0	0	0	0	0	0	0	0	0.01	0.005	#DIV/0!	0.158302	0.01	0	0.005	0	0.01	0.005	0	1
Bacteroides sp. AM30-16	0	0	0	0	0	0	0	0	0	0.01	0	0.005	#DIV/0!	0.158302	0	0.01	0.005	0	0.01	0.005	0	1
Bacteroides vulgatus CAG:6	0	0	0	0	0	0	0	0	0	0	0.01	0.005	#DIV/0!	0.158302	0.01	0	0.005	0	0.01	0.005	0	1
Muribaculum sp. An289	0	0	0	0	0	0	0	0	0	0	0.01	0.005	#DIV/0!	0.158302	0.01	0	0.005	0	0.01	0.005	0	1
Bacillus phage vB_BpuM-BpSp	0	0	0	0	0	0	0	0	0	0	0.01	0.005	#DIV/0!	0.158302	0	0.01	0.005	0	0.01	0.005	0	1
Megasphaera elsdenii	0	0	0	0	0	0	0	0	0	0	0.01	0.005	#DIV/0!	0.158302	0	0.01	0.005	0	0.01	0.005	0	1
Clostridium saudiense	0	0.01	0.005	0	0	0	0	0	0	0	0	0	#DIV/0!	#DIV/0!	0	0.01	0.005	0.01	0	0.005	0	1
Prevotella sp. P3-92	0	0	0	0	0	0	0	0	0	0	0	0	#DIV/0!	#DIV/0!	0.01	0	0.005	0	0.01	0.005	0	1
Prevotella sp. P6B4	0	0	0	0	0	0	0	0	0	0	0	0	#DIV/0!	#DIV/0!	0.01	0	0.005	0	0.01	0.005	0	1
Bacteroides sp. HPS0048	0	0	0	0	0	0	0	0	0	0	0	0	#DIV/0!	#DIV/0!	0.01	0	0.005	0	0.01	0.005	0	1
Bacteroides sp. AM23-12	0	0	0	0	0	0	0	0	0	0	0	0	#DIV/0!	#DIV/0!	0	0.01	0.005	0	0.01	0.005	0	1
Anaerolineaceae bacterium	0	0	0	0	0	0	0	0	0	0	0	0	#DIV/0!	#DIV/0!	0	0.01	0.005	0	0.01	0.005	0	1
Romboutsia ilealis	0	0	0	0	0	0	0	0	0	0	0	0	#DIV/0!	#DIV/0!	0	0.01	0.005	0.01	0	0.005	0	1
Lachnoanaerobaculum orale	0	0	0	0	0	0	0	0	0	0	0	0	#DIV/0!	#DIV/0!	0.01	0	0.005	0.01	0	0.005	0	1
Provencibacterium massiliense	0	0	0	0	0	0	0	0	0	0	0	0	#DIV/0!	#DIV/0!	0	0.01	0.005	0.01	0	0.005	0	1
Muribaculaceae bacterium Isolate-039 (Harlan)	0	0	0	0	0	0	0	0	0	0	0	0	#DIV/0!	#DIV/0!	0.01	0	0.005	0.01	0	0.005	0	1
Prevotella sp. 10(H)	0	0	0	0	0	0	0	0	0	0	0	0	#DIV/0!	#DIV/0!	0.01	0	0.005	0	0.01	0.005	0	1
Pseudoalteromonas rubra	0	0	0	0	0	0	0	0	0	0	0	0	#DIV/0!	#DIV/0!	0	0.01	0.005	0.01	0	0.005	0	1
Alistipes sp. Z76	0	0	0	0	0	0	0	0	0	0	0	0	#DIV/0!	#DIV/0!	0.01	0	0.005	0.01	0	0.005	0	1
Clostridium sp. CAG:221	0	0	0	0	0	0	0	0	0	0	0	0	#DIV/0!	#DIV/0!	0	0.01	0.005	0.01	0	0.005	0	1
Virgibacillus phasianinus	0	0	0	0	0	0	0	0	0	0	0	0	#DIV/0!	#DIV/0!	0	0.01	0.005	0.01	0	0.005	0	1
Podoviridae sp. ctdc61	0	0	0	0	0	0	0	0	0	0	0	0	#DIV/0!	#DIV/0!	0.01	0	0.005	0.01	0	0.005	0	1
Cyanophora sudae	0	0	0	0	0	0	0	0	0	0	0	0	#DIV/0!	#DIV/0!	0	0.01	0.005	0	0.01	0.005	0	1
Yersinia phage phiR1-37	0	0	0	0	0	0	0	0	0	0	0	0	#DIV/0!	#DIV/0!	0	0.01	0.005	0	0.01	0.005	0	1
Pectinatus cerevisiiphilus	0	0	0	0	0	0	0	0	0	0	0	0	#DIV/0!	#DIV/0!	0	0.01	0.005	0	0.01	0.005	0	1
Collinsella phocaeensis	0	0	0	0	0	0	0.06	0.04	0.05	0	0.02	0.01	-2.32193	0.00804989	0	0.01	0.005	0	0	0	#NUM!	0.158302
Collinsella sp. OM07-12	0	0	0	0	0	0	0.04	0.03	0.035	0	0.02	0.01	-1.80735	0.0179479	0	0.01	0.005	0	0	0	#NUM!	0.158302
Collinsella sp. AM34-10	0	0	0	0	0	0	0.03	0.03	0.03	0.01	0.03	0.02	-0.584963	0.158302	0	0.01	0.005	0	0	0	#NUM!	0.158302
Collinsella sp. AM17-1	0	0	0	0	0	0	0.03	0.03	0.03	0	0.02	0.01	-1.58496	0.0257214	0	0.01	0.005	0	0	0	#NUM!	0.158302
Collinsella sp. AM28-11LB	0	0	0	0	0	0	0.03	0.03	0.03	0	0.02	0.01	-1.58496	0.0257214	0	0.01	0.005	0	0	0	#NUM!	0.158302
Slackia isoflavoniconvertens	0	0	0	0	0	0	0.03	0.02	0.025	0	0.01	0.005	-2.32193	0.00804989	0	0.01	0.005	0	0	0	#NUM!	0.158302
Collinsella sp. AM42-18AC	0	0	0	0	0	0	0.02	0.02	0.02	0	0.02	0.01	-1	0.158302	0	0.01	0.005	0	0	0	#NUM!	0.158302
Collinsella sp. AM20-15AC	0	0	0	0	0	0	0.02	0.02	0.02	0	0.02	0.01	-1	0.158302	0	0.01	0.005	0	0	0	#NUM!	0.158302
Collinsella sp. AM44-11	0	0	0	0	0	0	0.02	0.02	0.02	0	0.02	0.01	-1	0.158302	0	0.01	0.005	0	0	0	#NUM!	0.158302
Collinsella sp. TF05-9AC	0	0	0	0	0	0	0.02	0.02	0.02	0	0.02	0.01	-1	0.158302	0	0.01	0.005	0	0	0	#NUM!	0.158302
Collinsella sp. AF16-8	0	0	0	0	0	0	0.02	0.02	0.02	0	0.02	0.01	-1	0.158302	0	0.01	0.005	0	0	0	#NUM!	0.158302
Collinsella sp. AM13-34	0	0	0	0	0	0	0.02	0.02	0.02	0	0.02	0.01	-1	0.158302	0	0.01	0.005	0	0	0	#NUM!	0.158302
Collinsella sp. AF31-11	0	0	0	0	0	0	0.02	0.02	0.02	0	0.02	0.01	-1	0.158302	0	0.01	0.005	0	0	0	#NUM!	0.158302
Collinsella sp. AM23-17	0	0	0	0	0	0	0.02	0.02	0.02	0	0.02	0.01	-1	0.158302	0	0.01	0.005	0	0	0	#NUM!	0.158302
Collinsella sp. AM41-2BH	0	0	0	0	0	0	0.02	0.02	0.02	0	0.01	0.005	-2	0.00653338	0	0.01	0.005	0	0	0	#NUM!	0.158302
Collinsella sp. AF29-7AC	0	0	0	0	0	0	0.02	0.02	0.02	0	0.01	0.005	-2	0.00653338	0	0.01	0.005	0	0	0	#NUM!	0.158302
Olsenella sp. KCTC 15699	0	0	0	0	0	0	0.01	0.03	0.02	0	0.01	0.005	-2	0.0808001	0	0.01	0.005	0	0	0	#NUM!	0.158302
Collinsella sp. AF25-2LB	0	0	0	0	0	0	0.02	0.02	0.02	0	0.01	0.005	-2	0.00653338	0	0.01	0.005	0	0	0	#NUM!	0.158302
Collinsella sp. AM16-21	0	0	0	0	0	0	0.02	0.02	0.02	0	0.01	0.005	-2	0.00653338	0	0.01	0.005	0	0	0	#NUM!	0.158302
Collinsella sp. AM33-4BH	0	0	0	0	0	0	0.02	0.02	0.02	0	0.01	0.005	-2	0.00653338	0	0.01	0.005	0	0	0	#NUM!	0.158302
Collinsella sp. TF11-5AC	0	0	0	0	0	0	0.02	0.02	0.02	0	0.01	0.005	-2	0.00653338	0	0.01	0.005	0	0	0	#NUM!	0.158302
Collinsella sp. AM18-10	0	0	0	0	0	0	0.02	0.02	0.02	0	0.01	0.005	-2	0.00653338	0	0.01	0.005	0	0	0	#NUM!	0.158302
Collinsella sp. AF37-9	0	0	0	0	0	0	0.02	0.02	0.02	0	0.01	0.005	-2	0.00653338	0	0.01	0.005	0	0	0	#NUM!	0.158302
Collinsella sp. OF02-10	0	0	0	0	0	0	0.02	0.02	0.02	0	0.01	0.005	-2	0.00653338	0	0.01	0.005	0	0	0	#NUM!	0.158302
Dorea sp. Marseille-P4042	0	0	0	0	0	0	0.01	0.02	0.015	0.01	0.01	0.01	-0.584963	0.158302	0	0.01	0.005	0	0	0	#NUM!	0.158302
Ruminococcus sp. AF33-11BH	0	0	0	0	0	0	0.01	0.02	0.015	0.01	0	0.005	-1.58496	0.070484	0.01	0	0.005	0	0	0	#NUM!	0.158302
Firmicutes bacterium AM10-47	0	0	0	0	0	0	0.02	0.01	0.015	0.01	0	0.005	-1.58496	0.070484	0	0.01	0.005	0	0	0	#NUM!	0.158302
Collinsella sp. TF08-11AT	0	0	0	0	0	0	0.02	0.01	0.015	0	0.01	0.005	-1.58496	0.070484	0	0.01	0.005	0	0	0	#NUM!	0.158302
Ruminococcus sp. AM29-26	0	0	0	0	0	0	0.01	0.02	0.015	0.01	0	0.005	-1.58496	0.070484	0.01	0	0.005	0	0	0	#NUM!	0.158302
Collinsella sp. AF15-51	0	0	0	0	0	0	0.01	0.02	0.015	0	0.01	0.005	-1.58496	0.070484	0	0.01	0.005	0	0	0	#NUM!	0.158302
Olsenella uli	0	0	0	0	0	0	0.01	0.02	0.015	0	0.01	0.005	-1.58496	0.070484	0	0.01	0.005	0	0	0	#NUM!	0.158302
Collinsella sp. TM06-3	0	0	0	0	0	0	0.01	0.02	0.015	0	0.01	0.005	-1.58496	0.070484	0	0.01	0.005	0	0	0	#NUM!	0.158302
Eggerthella lenta	0	0	0	0	0	0	0.02	0.01	0.015	0	0	0	#NUM!	0.00653338	0	0.01	0.005	0	0	0	#NUM!	0.158302
Ruminococcus sp. OM05-7	0	0	0	0	0	0	0.01	0.02	0.015	0	0	0	#NUM!	0.00653338	0.01	0	0.005	0	0	0	#NUM!	0.158302
Bifidobacterium animalis	0	0	0	0	0	0	0.02	0	0.01	0	0.04	0.02	1	0.481817	0.01	0	0.005	0	0	0	#NUM!	0.158302
Parolsenella catena	0	0	0	0	0	0	0.01	0.01	0.01	0	0.01	0.005	-1	0.158302	0	0.01	0.005	0	0	0	#NUM!	0.158302
Collinsella sp. AM43-1	0	0	0	0	0	0	0.01	0.01	0.01	0	0.01	0.005	-1	0.158302	0	0.01	0.005	0	0	0	#NUM!	0.158302
Collinsella sp. TF09-1AT	0	0	0	0	0	0	0.01	0.01	0.01	0	0.01	0.005	-1	0.158302	0	0.01	0.005	0	0	0	#NUM!	0.158302
Collinsella sp. AM15-2	0	0	0	0	0	0	0.01	0.01	0.01	0	0.01	0.005	-1	0.158302	0	0.01	0.005	0	0	0	#NUM!	0.158302
Collinsella sp. AF11-11	0	0	0	0	0	0	0.01	0.01	0.01	0	0.01	0.005	-1	0.158302	0	0.01	0.005	0	0	0	#NUM!	0.158302
Coriobacteriaceae bacterium CHKCI002	0	0	0	0	0	0	0.01	0.01	0.01	0	0.01	0.005	-1	0.158302	0	0.01	0.005	0	0	0	#NUM!	0.158302
Microbacterium phage Count	0	0	0	0	0	0	0	0.02	0.01	0	0	0	#NUM!	0.158302	0	0.01	0.005	0	0	0	#NUM!	0.158302
Lechevalieria fradiae	0	0	0	0	0	0	0	0.02	0.01	0	0	0	#NUM!	0.158302	0	0.01	0.005	0	0	0	#NUM!	0.158302
Streptomyces phage Moozy	0	0	0	0	0	0	0	0.02	0.01	0	0	0	#NUM!	0.158302	0	0.01	0.005	0	0	0	#NUM!	0.158302
Arthrobacter phage Cheesy	0	0	0	0	0	0	0	0.02	0.01	0	0	0	#NUM!	0.158302	0	0.01	0.005	0	0	0	#NUM!	0.158302
Eggerthella timonensis	0	0	0	0	0	0	0.02	0	0.01	0	0	0	#NUM!	0.158302	0	0.01	0.005	0	0	0	#NUM!	0.158302
Clostridiales bacterium VE202-18	0	0	0	0	0	0	0.01	0.01	0.01	0	0	0	#NUM!	#DIV/0!	0	0.01	0.005	0	0	0	#NUM!	0.158302
Clostridium sp. M62/1	0	0	0	0	0	0	0	0.01	0.005	0.01	0.01	0.01	1	0.158302	0	0.01	0.005	0	0	0	#NUM!	0.158302
Treponema bryantii	0	0	0	0	0	0	0.01	0	0.005	0.02	0	0.01	1	0.481817	0	0.01	0.005	0	0	0	#NUM!	0.158302
Lachnospiraceae bacterium 3_1_46FAA	0	0	0	0	0	0	0	0.01	0.005	0	0.01	0.005	0	1	0.01	0	0.005	0	0	0	#NUM!	0.158302
Clostridia bacterium UC5.1-2H11	0	0	0	0	0	0	0	0.01	0.005	0.01	0	0.005	0	1	0	0.01	0.005	0	0	0	#NUM!	0.158302
Thermoplasmata archaeon M9B1D	0	0	0	0	0	0	0	0.01	0.005	0	0.01	0.005	0	1	0	0.01	0.005	0	0	0	#NUM!	0.158302
Alistipes ihumii	0	0	0	0	0	0	0	0.01	0.005	0	0.01	0.005	0	1	0.01	0	0.005	0	0	0	#NUM!	0.158302
Streptococcus equi	0	0	0	0	0	0	0	0.01	0.005	0.01	0	0.005	0	1	0	0.01	0.005	0	0	0	#NUM!	0.158302
Bacillus azotoformans	0	0	0	0	0	0	0.01	0	0.005	0	0.01	0.005	0	1	0	0.01	0.005	0	0	0	#NUM!	0.158302
Ruminococcus sp. DSM 100440	0	0	0	0	0	0	0.01	0	0.005	0	0	0	#NUM!	0.158302	0	0.01	0.005	0	0	0	#NUM!	0.158302
Blautia sp. AM42-2	0	0	0	0	0	0	0	0.01	0.005	0	0	0	#NUM!	0.158302	0.01	0	0.005	0	0	0	#NUM!	0.158302
Ruminococcus sp. AM54-1NS	0	0	0	0	0	0	0	0.01	0.005	0	0	0	#NUM!	0.158302	0	0.01	0.005	0	0	0	#NUM!	0.158302
Prevotella veroralis	0	0	0	0	0	0	0	0.01	0.005	0	0	0	#NUM!	0.158302	0.01	0	0.005	0	0	0	#NUM!	0.158302
Komagataeibacter xylinus	0	0	0	0	0	0	0	0.01	0.005	0	0	0	#NUM!	0.158302	0	0.01	0.005	0	0	0	#NUM!	0.158302
Prevotella fusca	0	0	0	0	0	0	0	0.01	0.005	0	0	0	#NUM!	0.158302	0.01	0	0.005	0	0	0	#NUM!	0.158302
Campylobacter fetus	0	0	0	0	0	0	0.01	0	0.005	0	0	0	#NUM!	0.158302	0	0.01	0.005	0	0	0	#NUM!	0.158302
Lactobacillus sp. 17-4	0	0	0	0	0	0	0	0.01	0.005	0	0	0	#NUM!	0.158302	0	0.01	0.005	0	0	0	#NUM!	0.158302
Fusobacterium pseudoperiodonticum	0	0	0	0	0	0	0.01	0	0.005	0	0	0	#NUM!	0.158302	0	0.01	0.005	0	0	0	#NUM!	0.158302
Cryptobacterium curtum	0	0	0	0	0	0	0.01	0	0.005	0	0	0	#NUM!	0.158302	0	0.01	0.005	0	0	0	#NUM!	0.158302
Prevotella sp. HJM029	0	0	0	0	0	0	0	0.01	0.005	0	0	0	#NUM!	0.158302	0.01	0	0.005	0	0	0	#NUM!	0.158302
Bulleidia extructa	0	0	0	0	0	0	0.01	0	0.005	0	0	0	#NUM!	0.158302	0	0.01	0.005	0	0	0	#NUM!	0.158302
Ruminococcus sp. OM04-4AA	0	0	0	0	0	0	0	0.01	0.005	0	0	0	#NUM!	0.158302	0.01	0	0.005	0	0	0	#NUM!	0.158302
Microbacterium phage Camille	0	0	0	0	0	0	0	0.01	0.005	0	0	0	#NUM!	0.158302	0	0.01	0.005	0	0	0	#NUM!	0.158302
Streptococcus equinus	0	0	0	0	0	0	0	0	0	0.01	0.01	0.01	#DIV/0!	#DIV/0!	0	0.01	0.005	0	0	0	#NUM!	0.158302
Brevibacillus laterosporus	0	0	0	0	0	0	0	0	0	0	0.01	0.005	#DIV/0!	0.158302	0	0.01	0.005	0	0	0	#NUM!	0.158302
Porphyromonas cangingivalis	0	0	0	0	0	0	0	0	0	0	0.01	0.005	#DIV/0!	0.158302	0.01	0	0.005	0	0	0	#NUM!	0.158302
Niameybacter massiliensis	0	0	0	0	0	0	0	0	0	0.01	0	0.005	#DIV/0!	0.158302	0	0.01	0.005	0	0	0	#NUM!	0.158302
Oxobacter pfennigii	0	0	0	0	0	0	0	0	0	0	0.01	0.005	#DIV/0!	0.158302	0	0.01	0.005	0	0	0	#NUM!	0.158302
Brevibacillus brevis	0	0	0	0	0	0	0	0	0	0	0.01	0.005	#DIV/0!	0.158302	0	0.01	0.005	0	0	0	#NUM!	0.158302
Lachnospiraceae bacterium XBB1006	0	0	0	0	0	0	0	0	0	0.01	0	0.005	#DIV/0!	0.158302	0	0.01	0.005	0	0	0	#NUM!	0.158302
Ruminococcus sp. NK3A76	0	0	0	0	0	0	0	0	0	0.01	0	0.005	#DIV/0!	0.158302	0.01	0	0.005	0	0	0	#NUM!	0.158302
Bacteroides sp. AM28-6	0	0	0	0	0	0	0	0	0	0	0.01	0.005	#DIV/0!	0.158302	0	0.01	0.005	0	0	0	#NUM!	0.158302
Shewanella putrefaciens	0	0	0	0	0	0	0	0	0	0	0.01	0.005	#DIV/0!	0.158302	0	0.01	0.005	0	0	0	#NUM!	0.158302
Firmicutes bacterium CAG:552	0	0	0	0	0	0	0	0	0	0	0.01	0.005	#DIV/0!	0.158302	0.01	0	0.005	0	0	0	#NUM!	0.158302
Clostridiales bacterium GWF2_36_10	0	0	0	0	0	0	0	0	0	0.01	0	0.005	#DIV/0!	0.158302	0	0.01	0.005	0	0	0	#NUM!	0.158302
Clostridia bacterium UC5.1-1C12	0	0	0	0	0	0	0	0	0	0	0.01	0.005	#DIV/0!	0.158302	0.01	0	0.005	0	0	0	#NUM!	0.158302
Thermoanaerobacterium xylanolyticum	0	0	0	0	0	0	0	0	0	0	0.01	0.005	#DIV/0!	0.158302	0	0.01	0.005	0	0	0	#NUM!	0.158302
Vagococcus elongatus	0	0	0	0	0	0	0	0	0	0	0.01	0.005	#DIV/0!	0.158302	0	0.01	0.005	0	0	0	#NUM!	0.158302
Caloranaerobacter azorensis	0	0	0	0	0	0	0	0	0	0.01	0	0.005	#DIV/0!	0.158302	0	0.01	0.005	0	0	0	#NUM!	0.158302
Lactobacillus animalis	0	0	0	0	0	0	0	0	0	0	0.01	0.005	#DIV/0!	0.158302	0	0.01	0.005	0	0	0	#NUM!	0.158302
Lewinella persica	0	0	0	0	0	0	0	0	0	0	0.01	0.005	#DIV/0!	0.158302	0	0.01	0.005	0	0	0	#NUM!	0.158302
Weissella oryzae	0	0	0	0	0	0	0	0	0	0	0.01	0.005	#DIV/0!	0.158302	0	0.01	0.005	0	0	0	#NUM!	0.158302
Alphaproteobacteria bacterium RIFCSPHIGHO2_02_FULL_40_34	0	0	0	0	0	0	0	0	0	0	0.01	0.005	#DIV/0!	0.158302	0	0.01	0.005	0	0	0	#NUM!	0.158302
Lactococcus phage ASCC284	0	0	0	0	0	0	0	0	0	0	0.01	0.005	#DIV/0!	0.158302	0	0.01	0.005	0	0	0	#NUM!	0.158302
Clostridium sp. KNHs216	0	0	0	0	0	0	0	0	0	0.01	0	0.005	#DIV/0!	0.158302	0	0.01	0.005	0	0	0	#NUM!	0.158302
Maribacter sp. PoM-212	0	0	0	0	0	0	0	0	0	0	0.01	0.005	#DIV/0!	0.158302	0	0.01	0.005	0	0	0	#NUM!	0.158302
Alkalibacillus haloalkaliphilus	0	0	0	0	0	0	0	0	0	0	0.01	0.005	#DIV/0!	0.158302	0	0.01	0.005	0	0	0	#NUM!	0.158302
Pseudomonas syringae	0.28	0.12	0.2	0.23	0.19	0.21	0	0	0	0	0	0	#DIV/0!	#DIV/0!	0.01	0	0.005	0	0	0	#NUM!	0.158302
Cervus elaphus	0.21	0.14	0.175	0.21	0.21	0.21	0	0	0	0	0	0	#DIV/0!	#DIV/0!	0.01	0	0.005	0	0	0	#NUM!	0.158302
Odocoileus virginianus	0.18	0.13	0.155	0.18	0.18	0.18	0	0	0	0	0	0	#DIV/0!	#DIV/0!	0.01	0	0.005	0	0	0	#NUM!	0.158302
Orf virus	0.16	0.13	0.145	0.16	0.16	0.16	0	0	0	0	0	0	#DIV/0!	#DIV/0!	0.01	0	0.005	0	0	0	#NUM!	0.158302
Capra hircus	0.15	0.13	0.14	0.14	0.15	0.145	0	0	0	0	0	0	#DIV/0!	#DIV/0!	0.01	0	0.005	0	0	0	#NUM!	0.158302
Ovis aries	0.11	0.08	0.095	0.11	0.11	0.11	0	0	0	0	0	0	#DIV/0!	#DIV/0!	0.01	0	0.005	0	0	0	#NUM!	0.158302
Eggerthia catenaformis	0.05	0.04	0.045	0.05	0.05	0.05	0	0	0	0	0	0	#DIV/0!	#DIV/0!	0	0.01	0.005	0	0	0	#NUM!	0.158302
Clostridium sp. Marseille-P2538	0	0	0	0	0	0	0	0	0	0	0	0	#DIV/0!	#DIV/0!	0	0.01	0.005	0	0	0	#NUM!	0.158302
Eubacterium dolichum CAG:375	0	0	0	0	0	0	0	0	0	0	0	0	#DIV/0!	#DIV/0!	0	0.01	0.005	0	0	0	#NUM!	0.158302
Eubacterium sp. 45_250	0	0	0	0	0	0	0	0	0	0	0	0	#DIV/0!	#DIV/0!	0	0.01	0.005	0	0	0	#NUM!	0.158302
Coprobacillus sp. AF16-47	0	0	0	0	0	0	0	0	0	0	0	0	#DIV/0!	#DIV/0!	0	0.01	0.005	0	0	0	#NUM!	0.158302
Clostridium sp. OM08-29	0	0	0	0	0	0	0	0	0	0	0	0	#DIV/0!	#DIV/0!	0	0.01	0.005	0	0	0	#NUM!	0.158302
Lachnospiraceae bacterium ND2006	0	0	0	0	0	0	0	0	0	0	0	0	#DIV/0!	#DIV/0!	0	0.01	0.005	0	0	0	#NUM!	0.158302
Prevotella loescheii	0	0	0	0	0	0	0	0	0	0	0	0	#DIV/0!	#DIV/0!	0	0.01	0.005	0	0	0	#NUM!	0.158302
Bacillus subtilis	0	0	0	0	0	0	0	0	0	0	0	0	#DIV/0!	#DIV/0!	0	0.01	0.005	0	0	0	#NUM!	0.158302
Alistipes indistinctus	0	0	0	0	0	0	0	0	0	0	0	0	#DIV/0!	#DIV/0!	0	0.01	0.005	0	0	0	#NUM!	0.158302
Streptococcus sp.	0	0	0	0	0	0	0	0	0	0	0	0	#DIV/0!	#DIV/0!	0	0.01	0.005	0	0	0	#NUM!	0.158302
Dubosiella newyorkensis	0	0	0	0	0	0	0	0	0	0	0	0	#DIV/0!	#DIV/0!	0	0.01	0.005	0	0	0	#NUM!	0.158302
Bacteroides sp. AF25-38AC	0	0	0	0	0	0	0	0	0	0	0	0	#DIV/0!	#DIV/0!	0.01	0	0.005	0	0	0	#NUM!	0.158302
Peptostreptococcus sp. Marseille-P4308	0	0	0	0	0	0	0	0	0	0	0	0	#DIV/0!	#DIV/0!	0	0.01	0.005	0	0	0	#NUM!	0.158302
Mycoplasma bovirhinis	0	0	0	0	0	0	0	0	0	0	0	0	#DIV/0!	#DIV/0!	0	0.01	0.005	0	0	0	#NUM!	0.158302
Blautia sp. AF32-4BH	0	0	0	0	0	0	0	0	0	0	0	0	#DIV/0!	#DIV/0!	0	0.01	0.005	0	0	0	#NUM!	0.158302
Oncorhynchus mykiss	0	0	0	0	0	0	0	0	0	0	0	0	#DIV/0!	#DIV/0!	0	0.01	0.005	0	0	0	#NUM!	0.158302
Massilibacteroides vaginae	0	0	0	0	0	0	0	0	0	0	0	0	#DIV/0!	#DIV/0!	0	0.01	0.005	0	0	0	#NUM!	0.158302
Pseudoscardovia radai	0	0	0	0	0	0	0	0	0	0	0	0	#DIV/0!	#DIV/0!	0	0.01	0.005	0	0	0	#NUM!	0.158302
bacterium	0	0	0	0	0	0	0	0	0	0	0	0	#DIV/0!	#DIV/0!	0	0.01	0.005	0	0	0	#NUM!	0.158302
Bacteroides sp. 43_46	0	0	0	0	0	0	0	0	0	0	0	0	#DIV/0!	#DIV/0!	0.01	0	0.005	0	0	0	#NUM!	0.158302
Bacteroides fragilis CAG:558	0	0	0	0	0	0	0	0	0	0	0	0	#DIV/0!	#DIV/0!	0.01	0	0.005	0	0	0	#NUM!	0.158302
Streptococcus iniae	0	0	0	0	0	0	0	0	0	0	0	0	#DIV/0!	#DIV/0!	0	0.01	0.005	0	0	0	#NUM!	0.158302
Clostridium mediterraneense	0	0	0	0	0	0	0	0	0	0	0	0	#DIV/0!	#DIV/0!	0.01	0	0.005	0	0	0	#NUM!	0.158302
Butyrivibrio sp. AD3002	0	0	0	0	0	0	0	0	0	0	0	0	#DIV/0!	#DIV/0!	0	0.01	0.005	0	0	0	#NUM!	0.158302
Parabacteroides johnsonii CAG:246	0	0	0	0	0	0	0	0	0	0	0	0	#DIV/0!	#DIV/0!	0.01	0	0.005	0	0	0	#NUM!	0.158302
Paenibacillus chitinolyticus	0	0	0	0	0	0	0	0	0	0	0	0	#DIV/0!	#DIV/0!	0	0.01	0.005	0	0	0	#NUM!	0.158302
Candidatus Gracilibacteria bacterium	0	0	0	0	0	0	0	0	0	0	0	0	#DIV/0!	#DIV/0!	0	0.01	0.005	0	0	0	#NUM!	0.158302
Bacteroides cutis	0	0	0	0	0	0	0	0	0	0	0	0	#DIV/0!	#DIV/0!	0.01	0	0.005	0	0	0	#NUM!	0.158302
Bacteroides sp. 3_1_19	0	0	0	0	0	0	0	0	0	0	0	0	#DIV/0!	#DIV/0!	0	0.01	0.005	0	0	0	#NUM!	0.158302
Ruminococcus sp. AF16-50	0	0	0	0	0	0	0	0	0	0	0	0	#DIV/0!	#DIV/0!	0	0.01	0.005	0	0	0	#NUM!	0.158302
Actinobacteria bacterium RBG_19FT_COMBO_36_27	0	0	0	0	0	0	0	0	0	0	0	0	#DIV/0!	#DIV/0!	0	0.01	0.005	0	0	0	#NUM!	0.158302
Fusobacterium russii	0	0	0	0	0	0	0	0	0	0	0	0	#DIV/0!	#DIV/0!	0.01	0	0.005	0	0	0	#NUM!	0.158302
Clostridium sp. CAG:307_30_263	0	0	0	0	0	0	0	0	0	0	0	0	#DIV/0!	#DIV/0!	0	0.01	0.005	0	0	0	#NUM!	0.158302
Candidatus Cloacimonetes bacterium	0	0	0	0	0	0	0	0	0	0	0	0	#DIV/0!	#DIV/0!	0	0.01	0.005	0	0	0	#NUM!	0.158302
Clostridium sp. Marseille-P4200	0	0	0	0	0	0	0	0	0	0	0	0	#DIV/0!	#DIV/0!	0	0.01	0.005	0	0	0	#NUM!	0.158302
Burkholderia pseudomallei	0	0	0	0	0	0	0	0	0	0	0	0	#DIV/0!	#DIV/0!	0	0.01	0.005	0	0	0	#NUM!	0.158302
Absiella sp. 9CBEGH2	0	0	0	0	0	0	0	0	0	0	0	0	#DIV/0!	#DIV/0!	0	0.01	0.005	0	0	0	#NUM!	0.158302
Lachnospiraceae bacterium AC2031	0	0	0	0	0	0	0	0	0	0	0	0	#DIV/0!	#DIV/0!	0.01	0	0.005	0	0	0	#NUM!	0.158302
Turicibacter sp. H121	0	0	0	0	0	0	0	0	0	0	0	0	#DIV/0!	#DIV/0!	0	0.01	0.005	0	0	0	#NUM!	0.158302
Megasphaera sp. ASD88	0	0	0	0	0	0	0	0	0	0	0	0	#DIV/0!	#DIV/0!	0	0.01	0.005	0	0	0	#NUM!	0.158302
Mycobacterium sp. E3298	0	0	0	0	0	0	0	0	0	0	0	0	#DIV/0!	#DIV/0!	0.01	0	0.005	0	0	0	#NUM!	0.158302
Clostridium haemolyticum	0	0	0	0	0	0	0	0	0	0	0	0	#DIV/0!	#DIV/0!	0.01	0	0.005	0	0	0	#NUM!	0.158302
Clostridium sp. CAG:307	0	0	0	0	0	0	0	0	0	0	0	0	#DIV/0!	#DIV/0!	0	0.01	0.005	0	0	0	#NUM!	0.158302
Porphyromonadaceae bacterium KH3R12	0	0	0	0	0	0	0	0	0	0	0	0	#DIV/0!	#DIV/0!	0.01	0	0.005	0	0	0	#NUM!	0.158302
Candidatus Magasanikbacteria bacterium RIFCSPHIGHO2_01_FULL_33_34	0	0	0	0	0	0	0	0	0	0	0	0	#DIV/0!	#DIV/0!	0.01	0	0.005	0	0	0	#NUM!	0.158302
Candidatus Gottesmanbacteria bacterium GW2011_GWB1_49_7	0	0	0	0	0	0	0	0	0	0	0	0	#DIV/0!	#DIV/0!	0	0.01	0.005	0	0	0	#NUM!	0.158302
Cetobacterium sp. ZOR0034	0	0	0	0	0	0	0	0	0	0	0	0	#DIV/0!	#DIV/0!	0	0.01	0.005	0	0	0	#NUM!	0.158302
Vibrio phage 1.031.O._10N.261.46.F8	0	0	0	0	0	0	0	0	0	0	0	0	#DIV/0!	#DIV/0!	0	0.01	0.005	0	0	0	#NUM!	0.158302
Ehrlichia minasensis	0	0	0	0	0	0	0	0	0	0	0	0	#DIV/0!	#DIV/0!	0.01	0	0.005	0	0	0	#NUM!	0.158302
Bacillus virus PBS1	0	0	0	0	0	0	0	0	0	0	0	0	#DIV/0!	#DIV/0!	0	0.01	0.005	0	0	0	#NUM!	0.158302
Porphyromonas gulae	0	0	0	0	0	0	0	0	0	0	0	0	#DIV/0!	#DIV/0!	0.01	0	0.005	0	0	0	#NUM!	0.158302
Bacteroidetes bacterium HLUCCA01	0	0	0	0	0	0	0	0	0	0	0	0	#DIV/0!	#DIV/0!	0	0.01	0.005	0	0	0	#NUM!	0.158302
Lactobacillus salivarius	0	0	0	0	0	0	0	0	0	0	0	0	#DIV/0!	#DIV/0!	0	0.01	0.005	0	0	0	#NUM!	0.158302
Prevotella oulorum	0	0	0	0	0	0	0	0	0	0	0	0	#DIV/0!	#DIV/0!	0.01	0	0.005	0	0	0	#NUM!	0.158302
Iridovirus LCIVAC01	0	0	0	0	0	0	0	0	0	0	0	0	#DIV/0!	#DIV/0!	0	0.01	0.005	0	0	0	#NUM!	0.158302
Barnesiella sp. WM24	0	0	0	0	0	0	0	0	0	0	0	0	#DIV/0!	#DIV/0!	0.01	0	0.005	0	0	0	#NUM!	0.158302
[Arcobacter] porcinus	0	0	0	0	0	0	0	0	0	0	0	0	#DIV/0!	#DIV/0!	0.01	0	0.005	0	0	0	#NUM!	0.158302
Nostoc sp. PCC 7107	0	0	0	0	0	0	0	0	0	0	0	0	#DIV/0!	#DIV/0!	0.01	0	0.005	0	0	0	#NUM!	0.158302
Bacillus siamensis	0	0	0	0	0	0	0	0	0	0	0	0	#DIV/0!	#DIV/0!	0.01	0	0.005	0	0	0	#NUM!	0.158302
Berkelbacteria bacterium GW2011_GWB1_38_5	0	0	0	0	0	0	0	0	0	0	0	0	#DIV/0!	#DIV/0!	0	0.01	0.005	0	0	0	#NUM!	0.158302
Bacillus phage BCD7	0	0	0	0	0	0	0	0	0	0	0	0	#DIV/0!	#DIV/0!	0	0.01	0.005	0	0	0	#NUM!	0.158302
Bacteroides sp. AM32-11AC	0	0	0	0	0	0	0	0	0	0	0	0	#DIV/0!	#DIV/0!	0	0.01	0.005	0	0	0	#NUM!	0.158302
Sulfurihydrogenibium sp. YO3AOP1	0	0	0	0	0	0	0	0	0	0	0	0	#DIV/0!	#DIV/0!	0	0.01	0.005	0	0	0	#NUM!	0.158302
Bacteroidetes bacterium GWF2_40_14	0	0	0	0	0	0	0	0	0	0	0	0	#DIV/0!	#DIV/0!	0	0.01	0.005	0	0	0	#NUM!	0.158302
Clostridium sp. ND2	0	0	0	0	0	0	0	0	0	0	0	0	#DIV/0!	#DIV/0!	0	0.01	0.005	0	0	0	#NUM!	0.158302
Mangrovibacterium diazotrophicum	0	0	0	0	0	0	0	0	0	0	0	0	#DIV/0!	#DIV/0!	0.01	0	0.005	0	0	0	#NUM!	0.158302
Planctomycetes bacterium	0	0	0	0	0	0	0	0	0	0	0	0	#DIV/0!	#DIV/0!	0	0.01	0.005	0	0	0	#NUM!	0.158302
Dehalobacter sp. MCB1	0	0	0	0	0	0	0	0	0	0	0	0	#DIV/0!	#DIV/0!	0	0.01	0.005	0	0	0	#NUM!	0.158302
Lentisphaerae bacterium GWF2_38_69	0	0	0	0	0	0	0	0	0	0	0	0	#DIV/0!	#DIV/0!	0	0.01	0.005	0	0	0	#NUM!	0.158302
Nocardioides sp. CF167	0	0	0	0	0	0	0	0	0	0	0	0	#DIV/0!	#DIV/0!	0	0.01	0.005	0	0	0	#NUM!	0.158302
Candidatus Sodalis sp. SoCistrobi	0	0	0	0	0	0	0	0	0	0	0	0	#DIV/0!	#DIV/0!	0	0.01	0.005	0	0	0	#NUM!	0.158302
Pseudoalteromonas luteoviolacea	0	0	0	0	0	0	0	0	0	0	0	0	#DIV/0!	#DIV/0!	0	0.01	0.005	0	0	0	#NUM!	0.158302
Enterococcus virus LY0322	0	0	0	0	0	0	0	0	0	0	0	0	#DIV/0!	#DIV/0!	0	0.01	0.005	0	0	0	#NUM!	0.158302
Tetrahymena thermophila	0	0	0	0	0	0	0	0	0	0	0	0	#DIV/0!	#DIV/0!	0	0.01	0.005	0	0	0	#NUM!	0.158302
Haliscomenobacter hydrossis	0	0	0	0	0	0	0	0	0	0	0	0	#DIV/0!	#DIV/0!	0	0.01	0.005	0	0	0	#NUM!	0.158302
Chitinophaga sp. MD30	0	0	0	0	0	0	0	0	0	0	0	0	#DIV/0!	#DIV/0!	0.01	0	0.005	0	0	0	#NUM!	0.158302
Paraburkholderia sp. DHOA04	0	0	0	0	0	0	0	0	0	0	0	0	#DIV/0!	#DIV/0!	0	0.01	0.005	0	0	0	#NUM!	0.158302
Flammeovirga yaeyamensis	0	0	0	0	0	0	0	0	0	0	0	0	#DIV/0!	#DIV/0!	0.01	0	0.005	0	0	0	#NUM!	0.158302
Alicyclobacillus acidoterrestris	0	0	0	0	0	0	0	0	0	0	0	0	#DIV/0!	#DIV/0!	0	0.01	0.005	0	0	0	#NUM!	0.158302
Chryseobacterium sp. SC28	0	0	0	0	0	0	0	0	0	0	0	0	#DIV/0!	#DIV/0!	0.01	0	0.005	0	0	0	#NUM!	0.158302
Candidatus Kentron sp. TUN	0	0	0	0	0	0	0	0	0	0	0	0	#DIV/0!	#DIV/0!	0	0.01	0.005	0	0	0	#NUM!	0.158302
Solitalea longa	0	0	0	0	0	0	0	0	0	0	0	0	#DIV/0!	#DIV/0!	0	0.01	0.005	0	0	0	#NUM!	0.158302
Faecalibacterium phage FP_Brigit	0	0	0	0	0	0	0	0	0	0	0	0	#DIV/0!	#DIV/0!	0	0.01	0.005	0	0	0	#NUM!	0.158302
Selenomonas bovis	0	0	0	0	0	0	0	0	0	0	0	0	#DIV/0!	#DIV/0!	0	0.01	0.005	0	0	0	#NUM!	0.158302
Microcystis virus Ma-LMM01	0	0	0	0	0	0	0	0	0	0	0	0	#DIV/0!	#DIV/0!	0	0.01	0.005	0	0	0	#NUM!	0.158302
Aspergillus sclerotioniger	0	0	0	0	0	0	0	0	0	0	0	0	#DIV/0!	#DIV/0!	0	0.01	0.005	0	0	0	#NUM!	0.158302
Fibrobacter sp. UWB2	0	0	0	0	0	0	0	0	0	0	0	0	#DIV/0!	#DIV/0!	0	0.01	0.005	0	0	0	#NUM!	0.158302
Yersinia kristensenii	0	0	0	0	0	0	0	0	0	0	0	0	#DIV/0!	#DIV/0!	0.01	0	0.005	0	0	0	#NUM!	0.158302
Altibacter lentus	0	0	0	0	0	0	0	0	0	0	0	0	#DIV/0!	#DIV/0!	0	0.01	0.005	0	0	0	#NUM!	0.158302
Moraxella bovoculi	0	0	0	0	0	0	0	0	0	0	0	0	#DIV/0!	#DIV/0!	0	0.01	0.005	0	0	0	#NUM!	0.158302
Pseudovibrio sp. Alg231-02	0	0	0	0	0	0	0	0	0	0	0	0	#DIV/0!	#DIV/0!	0	0.01	0.005	0	0	0	#NUM!	0.158302
bacterium 336/3	0	0	0	0	0	0	0	0	0	0	0	0	#DIV/0!	#DIV/0!	0	0.01	0.005	0	0	0	#NUM!	0.158302
Jonquetella anthropi	0	0	0	0	0	0	0	0	0	0	0	0	#DIV/0!	#DIV/0!	0	0.01	0.005	0	0	0	#NUM!	0.158302
Parcubacteria group bacterium GW2011_GWF2_38_76	0	0	0	0	0	0	0	0	0	0	0	0	#DIV/0!	#DIV/0!	0	0.01	0.005	0	0	0	#NUM!	0.158302
Streptococcus anginosus	0	0	0	0	0	0	0	0	0	0	0	0	#DIV/0!	#DIV/0!	0	0.01	0.005	0	0	0	#NUM!	0.158302
Mucilaginibacter yixingensis	0	0	0	0	0	0	0	0	0	0	0	0	#DIV/0!	#DIV/0!	0	0.01	0.005	0	0	0	#NUM!	0.158302
Peptostreptococcaceae bacterium VA2	0	0	0	0	0	0	0	0	0	0	0	0	#DIV/0!	#DIV/0!	0	0.01	0.005	0	0	0	#NUM!	0.158302
Coriobacteriales bacterium DNF00809	0	0	0	0	0	0	0	0	0	0	0	0	#DIV/0!	#DIV/0!	0	0.01	0.005	0	0	0	#NUM!	0.158302
Ohtaekwangia koreensis	0	0	0	0	0	0	0	0	0	0	0	0	#DIV/0!	#DIV/0!	0	0.01	0.005	0	0	0	#NUM!	0.158302
Ferruginibacter sp. BO-59	0	0	0	0	0	0	0	0	0	0	0	0	#DIV/0!	#DIV/0!	0	0.01	0.005	0	0	0	#NUM!	0.158302
Brevibacillus sp. VP	0	0	0	0	0	0	0	0	0	0	0	0	#DIV/0!	#DIV/0!	0	0.01	0.005	0	0	0	#NUM!	0.158302
Pedobacter steynii	0	0	0	0	0	0	0	0	0	0	0	0	#DIV/0!	#DIV/0!	0.01	0	0.005	0	0	0	#NUM!	0.158302
Lactobacillus virus phiLdb	0	0	0	0	0	0	0	0	0	0	0	0	#DIV/0!	#DIV/0!	0	0.01	0.005	0	0	0	#NUM!	0.158302
Negadavirga sp. SW125	0	0	0	0	0	0	0	0	0	0	0	0	#DIV/0!	#DIV/0!	0.01	0	0.005	0	0	0	#NUM!	0.158302
Zetaproteobacteria bacterium	0	0	0	0	0	0	0	0	0	0	0	0	#DIV/0!	#DIV/0!	0	0.01	0.005	0	0	0	#NUM!	0.158302
Brumimicrobium aurantiacum	0	0	0	0	0	0	0	0	0	0	0	0	#DIV/0!	#DIV/0!	0.01	0	0.005	0	0	0	#NUM!	0.158302
Cupriavidus taiwanensis	0	0	0	0	0	0	0	0	0	0	0	0	#DIV/0!	#DIV/0!	0.01	0	0.005	0	0	0	#NUM!	0.158302
Planifilum fimeticola	0	0	0	0	0	0	0	0	0	0	0	0	#DIV/0!	#DIV/0!	0	0.01	0.005	0	0	0	#NUM!	0.158302
Facklamia ignava	0	0	0	0	0	0	0	0	0	0	0	0	#DIV/0!	#DIV/0!	0	0.01	0.005	0	0	0	#NUM!	0.158302
Streptococcus cristatus	0	0	0	0	0	0	0	0	0	0	0	0	#DIV/0!	#DIV/0!	0	0.01	0.005	0	0	0	#NUM!	0.158302
Eufriesea mexicana	0	0	0	0	0	0	0	0	0	0	0	0	#DIV/0!	#DIV/0!	0	0.01	0.005	0	0	0	#NUM!	0.158302
Marseillevirus LCMAC101	0	0	0	0	0	0	0	0	0	0	0	0	#DIV/0!	#DIV/0!	0	0.01	0.005	0	0	0	#NUM!	0.158302
Vibrio phage 1.042.O._10N.286.45.B8	0	0	0	0	0	0	0	0	0	0	0	0	#DIV/0!	#DIV/0!	0	0.01	0.005	0	0	0	#NUM!	0.158302
Aureimonas sp. AU40	0	0	0	0	0	0	0	0	0	0	0	0	#DIV/0!	#DIV/0!	0	0.01	0.005	0	0	0	#NUM!	0.158302
Achromobacter sp. MFA1 R4	0	0	0	0	0	0	0	0	0	0	0	0	#DIV/0!	#DIV/0!	0	0.01	0.005	0	0	0	#NUM!	0.158302
Fusobacterium sp. OBRC1	0	0	0	0	0	0	0	0	0	0	0	0	#DIV/0!	#DIV/0!	0	0.01	0.005	0	0	0	#NUM!	0.158302
Eubacterium sp. CAG:180	0	0	0	0	0	0	0.04	0	0.02	1.14	0.01	0.575	4.84549	0.164291	0	0	0	0.02	0.58	0.3	#DIV/0!	0.13707
Clostridium sp. CAG:594	0	0	0	0	0	0	0.01	0	0.005	0.2	0	0.1	4.32193	0.175646	0	0	0	0.45	0.02	0.235	#DIV/0!	0.131269
Bacteroidales bacterium WCE2004	0	0	0	0	0	0	0.01	0	0.005	0.02	0	0.01	1	0.481817	0	0	0	0.09	0.31	0.2	#DIV/0!	0.0345411
Proteobacteria bacterium CAG:495	0	0	0	0	0	0	0.06	0	0.03	0.12	0	0.06	1	0.481817	0	0	0	0.3	0.01	0.155	#DIV/0!	0.137749
Bacteroides sp. CAG:1060	0	0	0	0	0	0	0	0	0	0.02	0	0.01	#DIV/0!	0.158302	0	0	0	0.06	0.21	0.135	#DIV/0!	0.035606
Evtepia gabavorous	0	0	0	0	0	0	0.23	0	0.115	0.08	0.01	0.045	-1.35364	0.370219	0	0	0	0.23	0.01	0.12	#DIV/0!	0.131825
Bacteroides sp. CAG:1060_57_27	0	0	0	0	0	0	0	0	0	0.01	0	0.005	#DIV/0!	0.158302	0	0	0	0.05	0.15	0.1	#DIV/0!	0.0257214
Clostridium sp. CAG:465	0	0	0	0	0	0	0.05	0	0.025	0.02	0.01	0.015	-0.736966	0.534186	0	0	0	0.17	0	0.085	#DIV/0!	0.158302
Bacteroidales bacterium WCE2008	0	0	0	0	0	0	0	0	0	0.01	0	0.005	#DIV/0!	0.158302	0	0	0	0.05	0.1	0.075	#DIV/0!	0.00653338
Alistipes sp. CAG:514	0	0	0	0	0	0	0.01	0	0.005	0.01	0	0.005	0	1	0	0	0	0.04	0.1	0.07	#DIV/0!	0.0155853
Firmicutes bacterium CAG:238	0	0	0	0	0	0	0.01	0	0.005	0.03	0	0.015	1.58496	0.334852	0	0	0	0.1	0.02	0.06	#DIV/0!	0.0601698
Roseburia sp. CAG:197	0	0	0	0	0	0	0	0	0	0.01	0	0.005	#DIV/0!	0.158302	0	0	0	0.02	0.09	0.055	#DIV/0!	0.0528888
Firmicutes bacterium CAG:114	0	0	0	0	0	0	0.07	0.01	0.04	0.03	0.01	0.02	-1	0.334852	0	0	0	0.08	0.01	0.045	#DIV/0!	0.0899178
Erysipelotrichaceae bacterium OH741_COT-311	0	0	0	0	0	0	0.01	0	0.005	0.01	0	0.005	0	1	0	0	0	0.08	0	0.04	#DIV/0!	0.158302
Succinatimonas sp. CAG:777	0	0	0	0	0	0	0.01	0	0.005	0	0	0	#NUM!	0.158302	0	0	0	0	0.08	0.04	#DIV/0!	0.158302
Alistipes putredinis CAG:67	0	0	0	0	0	0	0.03	0	0.015	0	0	0	#NUM!	0.158302	0	0	0	0.06	0.01	0.035	#DIV/0!	0.0723809
Alistipes shahii	0	0	0	0	0	0	0.01	0	0.005	0.06	0	0.03	2.58496	0.227622	0	0	0	0.06	0.01	0.035	#DIV/0!	0.0723809
Anaerovibrio lipolyticus	0	0	0	0	0	0	0.01	0	0.005	0	0.03	0.015	1.58496	0.334852	0	0	0	0.01	0.06	0.035	#DIV/0!	0.0723809
Eubacterium sp. CAG:603	0	0	0	0	0	0	0.01	0	0.005	0.01	0	0.005	0	1	0	0	0	0.02	0.05	0.035	#DIV/0!	0.0155853
Ruminococcaceae bacterium Marseille-P2935	0	0	0	0	0	0	0.01	0.01	0.01	0.02	0.01	0.015	0.584963	0.158302	0	0	0	0.05	0.01	0.03	#DIV/0!	0.0601698
Bacillus sp. CAG:988	0	0	0	0	0	0	0.01	0	0.005	0.04	0	0.02	2	0.276087	0	0	0	0.05	0.01	0.03	#DIV/0!	0.0601698
Culturomica massiliensis	0	0	0	0	0	0	0.01	0	0.005	0.02	0.02	0.02	2	0.00653338	0	0	0	0.03	0.03	0.03	#DIV/0!	#DIV/0!
Anaerorhabdus furcosa	0	0	0	0	0	0	0.01	0	0.005	0.01	0	0.005	0	1	0	0	0	0.06	0	0.03	#DIV/0!	0.158302
Azospirillum sp. CAG:239	0	0	0	0	0	0	0	0	0	0.01	0	0.005	#DIV/0!	0.158302	0	0	0	0.06	0	0.03	#DIV/0!	0.158302
Roseburia sp. CAG:197_41_10	0	0	0	0	0	0	0	0	0	0	0	0	#DIV/0!	#DIV/0!	0	0	0	0.01	0.05	0.03	#DIV/0!	0.0601698
Coprobacillus sp. CAG:826	0	0	0	0	0	0	0	0	0	0	0	0	#DIV/0!	#DIV/0!	0	0	0	0.02	0.04	0.03	#DIV/0!	0.00653338
Podoviridae sp. ctfa10	0	0	0	0	0	0	0.09	0	0.045	0.02	0.01	0.015	-1.58496	0.31509	0	0	0	0.05	0	0.025	#DIV/0!	0.158302
Clostridium sp. CAG:914	0	0	0	0	0	0	0.04	0	0.02	0.04	0	0.02	0	1	0	0	0	0.04	0.01	0.025	#DIV/0!	0.0447086
Eubacterium sp. OM08-24	0	0	0	0	0	0	0.03	0.01	0.02	0.04	0	0.02	0	1	0	0	0	0.03	0.02	0.025	#DIV/0!	0.000978089
Oscillibacter sp. 57_20	0	0	0	0	0	0	0.01	0.01	0.01	0.01	0	0.005	-1	0.158302	0	0	0	0.03	0.02	0.025	#DIV/0!	0.000978089
Muribaculum sp. TLL-A4	0	0	0	0	0	0	0	0.02	0.01	0	0	0	#NUM!	0.158302	0	0	0	0.04	0.01	0.025	#DIV/0!	0.0447086
Anaerovibrio sp. JC8	0	0	0	0	0	0	0	0	0	0	0.02	0.01	#DIV/0!	0.158302	0	0	0	0	0.05	0.025	#DIV/0!	0.158302
Muribaculaceae bacterium Isolate-105 (HZI)	0	0	0	0	0	0	0	0	0	0	0	0	#DIV/0!	#DIV/0!	0	0	0	0.04	0.01	0.025	#DIV/0!	0.0447086
Muribaculaceae bacterium Isolate-037 (Harlan)	0	0	0	0	0	0	0	0	0	0	0	0	#DIV/0!	#DIV/0!	0	0	0	0.03	0.02	0.025	#DIV/0!	0.000978089
Firmicutes bacterium CAG:449	0	0	0	0	0	0	0	0	0	0	0	0	#DIV/0!	#DIV/0!	0	0	0	0.01	0.04	0.025	#DIV/0!	0.0447086
Succinivibrio dextrinosolvens	0	0	0	0	0	0	0	0	0	0	0	0	#DIV/0!	#DIV/0!	0	0	0	0	0.05	0.025	#DIV/0!	0.158302
Candidatus Gastranaerophilales bacterium HUM_9	0	0	0	0	0	0	0	0	0	0	0	0	#DIV/0!	#DIV/0!	0	0	0	0	0.05	0.025	#DIV/0!	0.158302
Desulfovibrio piger	0	0	0	0	0	0	0.08	0	0.04	0	0	0	#NUM!	0.158302	0	0	0	0.04	0	0.02	#DIV/0!	0.158302
Butyrivibrio fibrisolvens	0	0	0	0	0	0	0.02	0.01	0.015	0.03	0.01	0.02	0.415037	0.481817	0	0	0	0.03	0.01	0.02	#DIV/0!	0.0257214
Mycoplasma sp. CAG:776	0	0	0	0	0	0	0.02	0	0.01	0.03	0	0.015	0.584963	0.656045	0	0	0	0.03	0.01	0.02	#DIV/0!	0.0257214
Clostridiaceae bacterium AF31-3BH	0	0	0	0	0	0	0.01	0.01	0.01	0.01	0	0.005	-1	0.158302	0	0	0	0.01	0.03	0.02	#DIV/0!	0.0257214
Slackia piriformis	0	0	0	0	0	0	0.01	0	0.005	0	0.1	0.05	3.32193	0.195818	0	0	0	0	0.04	0.02	#DIV/0!	0.158302
Clostridium sp. CAG:710	0	0	0	0	0	0	0.01	0	0.005	0.03	0	0.015	1.58496	0.334852	0	0	0	0.03	0.01	0.02	#DIV/0!	0.0257214
Butyrivibrio sp. AE2032	0	0	0	0	0	0	0.01	0	0.005	0.01	0.01	0.01	1	0.158302	0	0	0	0.04	0	0.02	#DIV/0!	0.158302
Muribaculaceae bacterium Isolate-004 (NCI)	0	0	0	0	0	0	0	0.01	0.005	0	0	0	#NUM!	0.158302	0	0	0	0.03	0.01	0.02	#DIV/0!	0.0257214
Firmicutes bacterium CAG:176_63_11	0	0	0	0	0	0	0	0	0	0.01	0	0.005	#DIV/0!	0.158302	0	0	0	0.03	0.01	0.02	#DIV/0!	0.0257214
Muribaculum sp. H5	0	0	0	0	0	0	0	0	0	0	0	0	#DIV/0!	#DIV/0!	0	0	0	0.03	0.01	0.02	#DIV/0!	0.0257214
Clostridiales bacterium Marseille-P2846	0	0	0	0	0	0	0.12	0.01	0.065	0.08	0	0.04	-0.70044	0.558925	0	0	0	0.01	0.02	0.015	#DIV/0!	0.00653338
Clostridium sp. CAG:217	0	0	0	0	0	0	0.1	0	0.05	0.06	0	0.03	-0.736966	0.584423	0	0	0	0.02	0.01	0.015	#DIV/0!	0.00653338
Massilioclostridium coli	0	0	0	0	0	0	0.03	0.01	0.02	0.02	0.01	0.015	-0.415037	0.481817	0	0	0	0.02	0.01	0.015	#DIV/0!	0.00653338
Sutterella sp. AM11-39	0	0	0	0	0	0	0	0.04	0.02	0	0.02	0.01	-1	0.481817	0	0	0	0	0.03	0.015	#DIV/0!	0.158302
Desulfocucumis palustris	0	0	0	0	0	0	0.04	0	0.02	0.01	0.01	0.01	-1	0.435331	0	0	0	0.03	0	0.015	#DIV/0!	0.158302
Catenibacterium mitsuokai	0	0	0	0	0	0	0.01	0.02	0.015	0.05	0.01	0.03	1	0.276087	0	0	0	0.02	0.01	0.015	#DIV/0!	0.00653338
Massilimaliae timonensis	0	0	0	0	0	0	0.02	0.01	0.015	0.03	0.02	0.025	0.736966	0.070484	0	0	0	0.02	0.01	0.015	#DIV/0!	0.00653338
Phocea massiliensis	0	0	0	0	0	0	0.01	0.02	0.015	0.01	0.02	0.015	0	1	0	0	0	0.03	0	0.015	#DIV/0!	0.158302
Candidatus Gastranaerophilales bacterium	0	0	0	0	0	0	0.03	0	0.015	0.01	0	0.005	-1.58496	0.334852	0	0	0	0.01	0.02	0.015	#DIV/0!	0.00653338
Ruminococcus sp. CAG:488	0	0	0	0	0	0	0.02	0	0.01	0.09	0.01	0.05	2.32193	0.168189	0	0	0	0.01	0.02	0.015	#DIV/0!	0.00653338
Clostridium leptum CAG:27	0	0	0	0	0	0	0.02	0	0.01	0.02	0.01	0.015	0.584963	0.481817	0	0	0	0.02	0.01	0.015	#DIV/0!	0.00653338
Lachnospiraceae bacterium CAG:215	0	0	0	0	0	0	0.01	0.01	0.01	0.01	0.01	0.01	0	#DIV/0!	0	0	0	0.02	0.01	0.015	#DIV/0!	0.00653338
Clostridium sp. CAG:433	0	0	0	0	0	0	0.01	0	0.005	0.04	0	0.02	2	0.276087	0	0	0	0.03	0	0.015	#DIV/0!	0.158302
Clostridium sp. CAG:762	0	0	0	0	0	0	0.01	0	0.005	0.03	0	0.015	1.58496	0.334852	0	0	0	0.02	0.01	0.015	#DIV/0!	0.00653338
Odoribacter sp. 43_10	0	0	0	0	0	0	0.01	0	0.005	0	0.02	0.01	1	0.481817	0	0	0	0.02	0.01	0.015	#DIV/0!	0.00653338
Oscillibacter sp. PEA192	0	0	0	0	0	0	0	0.01	0.005	0.01	0	0.005	0	1	0	0	0	0.01	0.02	0.015	#DIV/0!	0.00653338
Firmicutes bacterium CAG:791	0	0	0	0	0	0	0.01	0	0.005	0.01	0	0.005	0	1	0	0	0	0.03	0	0.015	#DIV/0!	0.158302
Cellulosilyticum sp. WCF-2	0	0	0	0	0	0	0.01	0	0.005	0.01	0	0.005	0	1	0	0	0	0.01	0.02	0.015	#DIV/0!	0.00653338
Candidatus Soleaferrea massiliensis	0	0	0	0	0	0	0.01	0	0.005	0.01	0	0.005	0	1	0	0	0	0.02	0.01	0.015	#DIV/0!	0.00653338
Eubacterium sp. CAG:202	0	0	0	0	0	0	0.01	0	0.005	0.01	0	0.005	0	1	0	0	0	0.02	0.01	0.015	#DIV/0!	0.00653338
Prevotellaceae bacterium MN60	0	0	0	0	0	0	0	0.01	0.005	0.01	0	0.005	0	1	0	0	0	0.01	0.02	0.015	#DIV/0!	0.00653338
Alistipes sp. 56_sp_Nov_56_25	0	0	0	0	0	0	0	0	0	0.04	0	0.02	#DIV/0!	0.158302	0	0	0	0.03	0	0.015	#DIV/0!	0.158302
Clostridium sp. CAG:1193	0	0	0	0	0	0	0	0	0	0.03	0	0.015	#DIV/0!	0.158302	0	0	0	0.02	0.01	0.015	#DIV/0!	0.00653338
Odoribacter sp. AF15-53	0	0	0	0	0	0	0	0	0	0	0.01	0.005	#DIV/0!	0.158302	0	0	0	0.02	0.01	0.015	#DIV/0!	0.00653338
Firmicutes bacterium CAG:176	0	0	0	0	0	0	0	0	0	0.01	0	0.005	#DIV/0!	0.158302	0	0	0	0.02	0.01	0.015	#DIV/0!	0.00653338
Prevotellaceae bacterium HUN156	0	0	0	0	0	0	0	0	0	0.01	0	0.005	#DIV/0!	0.158302	0	0	0	0.01	0.02	0.015	#DIV/0!	0.00653338
Anaerovibrio sp. RM50	0	0	0	0	0	0	0	0	0	0	0.01	0.005	#DIV/0!	0.158302	0	0	0	0	0.03	0.015	#DIV/0!	0.158302
Butyricimonas faecihominis	0	0	0	0	0	0	0	0	0	0	0.01	0.005	#DIV/0!	0.158302	0	0	0	0.02	0.01	0.015	#DIV/0!	0.00653338
Azospirillum sp. 47_25	0	0	0	0	0	0	0	0	0	0.01	0	0.005	#DIV/0!	0.158302	0	0	0	0.02	0.01	0.015	#DIV/0!	0.00653338
Clostridiaceae bacterium AF29-16BH	0	0	0	0	0	0	0	0	0	0	0	0	#DIV/0!	#DIV/0!	0	0	0	0	0.03	0.015	#DIV/0!	0.158302
Porphyromonas bennonis	0	0	0	0	0	0	0	0	0	0	0	0	#DIV/0!	#DIV/0!	0	0	0	0	0.03	0.015	#DIV/0!	0.158302
Prevotella sp. MA2016	0	0	0	0	0	0	0	0	0	0	0	0	#DIV/0!	#DIV/0!	0	0	0	0.01	0.02	0.015	#DIV/0!	0.00653338
Alistipes sp. CHKCI003	0	0	0	0	0	0	0	0	0	0	0	0	#DIV/0!	#DIV/0!	0	0	0	0.01	0.02	0.015	#DIV/0!	0.00653338
Mobilibacterium timonense	0	0	0	0	0	0	0.94	0.03	0.485	0.04	0.01	0.025	-4.27798	0.154992	0	0	0	0.02	0	0.01	#DIV/0!	0.158302
Blautia sp. OM07-19	0	0	0	0	0	0	0.08	0.03	0.055	0.03	0.02	0.025	-1.1375	0.111184	0	0	0	0.02	0	0.01	#DIV/0!	0.158302
Blautia sp. AF19-34	0	0	0	0	0	0	0.01	0.08	0.045	0.01	0	0.005	-3.16993	0.121612	0	0	0	0.02	0	0.01	#DIV/0!	0.158302
Blautia sp. TF11-31AT	0	0	0	0	0	0	0.01	0.06	0.035	0	0	0	#NUM!	0.0723809	0	0	0	0.02	0	0.01	#DIV/0!	0.158302
Blautia sp. AF25-12LB	0	0	0	0	0	0	0.01	0.05	0.03	0	0	0	#NUM!	0.0601698	0	0	0	0.02	0	0.01	#DIV/0!	0.158302
Intestinibacillus sp. Marseille-P4005	0	0	0	0	0	0	0.03	0.01	0.02	0.01	0.02	0.015	-0.415037	0.481817	0	0	0	0.01	0.01	0.01	#DIV/0!	#DIV/0!
Ruminococcus sp. AM36-17	0	0	0	0	0	0	0	0.04	0.02	0.01	0.01	0.01	-1	0.435331	0	0	0	0.01	0.01	0.01	#DIV/0!	#DIV/0!
Sphingobium indicum	0	0	0	0	0	0	0.04	0	0.02	0.01	0	0.005	-2	0.276087	0	0	0	0.02	0	0.01	#DIV/0!	0.158302
Desulfallas alcoholivorax	0	0	0	0	0	0	0.04	0	0.02	0.01	0	0.005	-2	0.276087	0	0	0	0.02	0	0.01	#DIV/0!	0.158302
Acholeplasma sp. CAG:878	0	0	0	0	0	0	0.03	0	0.015	0.48	0	0.24	4	0.180412	0	0	0	0.02	0	0.01	#DIV/0!	0.158302
Firmicutes bacterium HGW-Firmicutes-16	0	0	0	0	0	0	0.02	0.01	0.015	0.01	0.01	0.01	-0.584963	0.158302	0	0	0	0.02	0	0.01	#DIV/0!	0.158302
Firmicutes bacterium CAG:552_39_19	0	0	0	0	0	0	0.02	0.01	0.015	0.01	0.01	0.01	-0.584963	0.158302	0	0	0	0.01	0.01	0.01	#DIV/0!	#DIV/0!
Neglecta sp. Marseille-P3890	0	0	0	0	0	0	0.02	0.01	0.015	0.01	0	0.005	-1.58496	0.070484	0	0	0	0.01	0.01	0.01	#DIV/0!	#DIV/0!
Verrucomicrobia bacterium	0	0	0	0	0	0	0.03	0	0.015	0.01	0	0.005	-1.58496	0.334852	0	0	0	0.02	0	0.01	#DIV/0!	0.158302
Pseudoclostridium thermosuccinogenes	0	0	0	0	0	0	0.02	0	0.01	0.03	0	0.015	0.584963	0.656045	0	0	0	0.02	0	0.01	#DIV/0!	0.158302
Bittarella massiliensis	0	0	0	0	0	0	0.01	0.01	0.01	0.02	0.01	0.015	0.584963	0.158302	0	0	0	0.02	0	0.01	#DIV/0!	0.158302
Subdoligranulum sp. TF05-17AC	0	0	0	0	0	0	0.01	0.01	0.01	0.01	0.01	0.01	0	#DIV/0!	0	0	0	0.01	0.01	0.01	#DIV/0!	#DIV/0!
Extibacter muris	0	0	0	0	0	0	0.01	0.01	0.01	0.01	0.01	0.01	0	#DIV/0!	0	0	0	0.01	0.01	0.01	#DIV/0!	#DIV/0!
Prevotella sp. oral taxon 376	0	0	0	0	0	0	0.01	0.01	0.01	0.01	0.01	0.01	0	#DIV/0!	0	0	0	0.01	0.01	0.01	#DIV/0!	#DIV/0!
Anaerosporobacter mobilis	0	0	0	0	0	0	0.01	0.01	0.01	0.01	0.01	0.01	0	#DIV/0!	0	0	0	0.01	0.01	0.01	#DIV/0!	#DIV/0!
Clostridium sp. CAG:1219	0	0	0	0	0	0	0.02	0	0.01	0.01	0	0.005	-1	0.481817	0	0	0	0.02	0	0.01	#DIV/0!	0.158302
Ruminiclostridium cellobioparum	0	0	0	0	0	0	0.02	0	0.01	0.01	0	0.005	-1	0.481817	0	0	0	0.01	0.01	0.01	#DIV/0!	#DIV/0!
Butyricicoccus sp. AM42-5AC	0	0	0	0	0	0	0	0.02	0.01	0.01	0	0.005	-1	0.481817	0	0	0	0.01	0.01	0.01	#DIV/0!	#DIV/0!
Clostridiales bacterium Nov_37_41	0	0	0	0	0	0	0.01	0.01	0.01	0.01	0	0.005	-1	0.158302	0	0	0	0.01	0.01	0.01	#DIV/0!	#DIV/0!
Lachnospira pectinoschiza	0	0	0	0	0	0	0.01	0.01	0.01	0.01	0	0.005	-1	0.158302	0	0	0	0.01	0.01	0.01	#DIV/0!	#DIV/0!
Butyrivibrio sp. CAG:318	0	0	0	0	0	0	0.01	0.01	0.01	0.01	0	0.005	-1	0.158302	0	0	0	0.01	0.01	0.01	#DIV/0!	#DIV/0!
Firmicutes bacterium CAG:460	0	0	0	0	0	0	0.01	0.01	0.01	0.01	0	0.005	-1	0.158302	0	0	0	0.01	0.01	0.01	#DIV/0!	#DIV/0!
Clostridium sp. AF20-7	0	0	0	0	0	0	0	0.02	0.01	0	0	0	#NUM!	0.158302	0	0	0	0.01	0.01	0.01	#DIV/0!	#DIV/0!
Mailhella massiliensis	0	0	0	0	0	0	0.02	0	0.01	0	0	0	#NUM!	0.158302	0	0	0	0	0.02	0.01	#DIV/0!	0.158302
Paludibacter propionicigenes	0	0	0	0	0	0	0.01	0.01	0.01	0	0	0	#NUM!	#DIV/0!	0	0	0	0.01	0.01	0.01	#DIV/0!	#DIV/0!
[Clostridium] methylpentosum	0	0	0	0	0	0	0.01	0	0.005	0.03	0.01	0.02	2	0.0808001	0	0	0	0.02	0	0.01	#DIV/0!	0.158302
Clostridium sp. CAG:302	0	0	0	0	0	0	0.01	0	0.005	0.02	0	0.01	1	0.481817	0	0	0	0.02	0	0.01	#DIV/0!	0.158302
Firmicutes bacterium CAG:582	0	0	0	0	0	0	0.01	0	0.005	0.02	0	0.01	1	0.481817	0	0	0	0.02	0	0.01	#DIV/0!	0.158302
Firmicutes bacterium CAG:321	0	0	0	0	0	0	0.01	0	0.005	0.02	0	0.01	1	0.481817	0	0	0	0.02	0	0.01	#DIV/0!	0.158302
Clostridium sp. CAG:609	0	0	0	0	0	0	0.01	0	0.005	0.02	0	0.01	1	0.481817	0	0	0	0.02	0	0.01	#DIV/0!	0.158302
Clostridium sp. CAG:524	0	0	0	0	0	0	0.01	0	0.005	0.02	0	0.01	1	0.481817	0	0	0	0.02	0	0.01	#DIV/0!	0.158302
Oscillospiraceae bacterium VE202-24	0	0	0	0	0	0	0.01	0	0.005	0.01	0.01	0.01	1	0.158302	0	0	0	0.01	0.01	0.01	#DIV/0!	#DIV/0!
Treponema porcinum	0	0	0	0	0	0	0	0.01	0.005	0.01	0.01	0.01	1	0.158302	0	0	0	0.01	0.01	0.01	#DIV/0!	#DIV/0!
Roseburia sp. CAG:182	0	0	0	0	0	0	0.01	0	0.005	0.01	0	0.005	0	1	0	0	0	0.01	0.01	0.01	#DIV/0!	#DIV/0!
Roseburia sp. OF03-24	0	0	0	0	0	0	0.01	0	0.005	0.01	0	0.005	0	1	0	0	0	0.01	0.01	0.01	#DIV/0!	#DIV/0!
Eubacterium sp. CAG:38	0	0	0	0	0	0	0.01	0	0.005	0.01	0	0.005	0	1	0	0	0	0.01	0.01	0.01	#DIV/0!	#DIV/0!
Lachnobacterium bovis	0	0	0	0	0	0	0.01	0	0.005	0.01	0	0.005	0	1	0	0	0	0.01	0.01	0.01	#DIV/0!	#DIV/0!
Firmicutes bacterium CAG:555	0	0	0	0	0	0	0.01	0	0.005	0.01	0	0.005	0	1	0	0	0	0.01	0.01	0.01	#DIV/0!	#DIV/0!
Ruminococcaceae bacterium AB4001	0	0	0	0	0	0	0	0.01	0.005	0	0	0	#NUM!	0.158302	0	0	0	0.02	0	0.01	#DIV/0!	0.158302
Roseburia sp. TF10-5	0	0	0	0	0	0	0.01	0	0.005	0	0	0	#NUM!	0.158302	0	0	0	0.01	0.01	0.01	#DIV/0!	#DIV/0!
Prevotella saccharolytica	0	0	0	0	0	0	0.01	0	0.005	0	0	0	#NUM!	0.158302	0	0	0	0.01	0.01	0.01	#DIV/0!	#DIV/0!
Mucinivorans hirudinis	0	0	0	0	0	0	0	0.01	0.005	0	0	0	#NUM!	0.158302	0	0	0	0.01	0.01	0.01	#DIV/0!	#DIV/0!
Bacteroidales bacterium KA00344	0	0	0	0	0	0	0.01	0	0.005	0	0	0	#NUM!	0.158302	0	0	0	0.01	0.01	0.01	#DIV/0!	#DIV/0!
Prevotella sp. lc2012	0	0	0	0	0	0	0	0.01	0.005	0	0	0	#NUM!	0.158302	0	0	0	0.01	0.01	0.01	#DIV/0!	#DIV/0!
Clostridium sp. CAG:1000	0	0	0	0	0	0	0	0	0	0.02	0	0.01	#DIV/0!	0.158302	0	0	0	0.02	0	0.01	#DIV/0!	0.158302
Methanobrevibacter olleyae	0	0	0	0	0	0	0	0	0	0.02	0	0.01	#DIV/0!	0.158302	0	0	0	0.02	0	0.01	#DIV/0!	0.158302
Clostridium sp. KNHs205	0	0	0	0	0	0	0	0	0	0.01	0.01	0.01	#DIV/0!	#DIV/0!	0	0	0	0.01	0.01	0.01	#DIV/0!	#DIV/0!
Methanobrevibacter ruminantium	0	0	0	0	0	0	0	0	0	0.01	0	0.005	#DIV/0!	0.158302	0	0	0	0.02	0	0.01	#DIV/0!	0.158302
Lachnospiraceae bacterium G11	0	0	0	0	0	0	0	0	0	0.01	0	0.005	#DIV/0!	0.158302	0	0	0	0.01	0.01	0.01	#DIV/0!	#DIV/0!
Clostridium sp. CAG:510	0	0	0	0	0	0	0	0	0	0.01	0	0.005	#DIV/0!	0.158302	0	0	0	0.01	0.01	0.01	#DIV/0!	#DIV/0!
Bacilliculturomica massiliensis	0	0	0	0	0	0	0	0	0	0.01	0	0.005	#DIV/0!	0.158302	0	0	0	0.01	0.01	0.01	#DIV/0!	#DIV/0!
Prevotella sp. P6B1	0	0	0	0	0	0	0	0	0	0.01	0	0.005	#DIV/0!	0.158302	0	0	0	0.01	0.01	0.01	#DIV/0!	#DIV/0!
Lachnospiraceae bacterium YSD2013	0	0	0	0	0	0	0	0	0	0.01	0	0.005	#DIV/0!	0.158302	0	0	0	0.01	0.01	0.01	#DIV/0!	#DIV/0!
Butyricimonas sp. An62	0	0	0	0	0	0	0	0	0	0	0.01	0.005	#DIV/0!	0.158302	0	0	0	0.01	0.01	0.01	#DIV/0!	#DIV/0!
Ruminococcus sp. HUN007	0	0	0	0	0	0	0	0	0	0.01	0	0.005	#DIV/0!	0.158302	0	0	0	0.01	0.01	0.01	#DIV/0!	#DIV/0!
Bacteroides rodentium	0	0	0	0	0	0	0	0	0	0	0.01	0.005	#DIV/0!	0.158302	0	0	0	0.01	0.01	0.01	#DIV/0!	#DIV/0!
Butyrivibrio sp. INlla14	0	0	0	0	0	0	0	0	0	0.01	0	0.005	#DIV/0!	0.158302	0	0	0	0.01	0.01	0.01	#DIV/0!	#DIV/0!
Eubacterium sp. CAG:841	0	0	0	0	0	0	0	0	0	0.01	0	0.005	#DIV/0!	0.158302	0	0	0	0.01	0.01	0.01	#DIV/0!	#DIV/0!
Alistipes sp. An66	0	0	0	0	0	0	0	0	0	0.01	0	0.005	#DIV/0!	0.158302	0	0	0	0.01	0.01	0.01	#DIV/0!	#DIV/0!
Bacteroidaceae bacterium	0	0	0	0	0	0	0	0	0	0.01	0	0.005	#DIV/0!	0.158302	0	0	0	0.02	0	0.01	#DIV/0!	0.158302
Alistipes provencensis	0	0	0	0	0	0	0	0	0	0.01	0	0.005	#DIV/0!	0.158302	0	0	0	0.01	0.01	0.01	#DIV/0!	#DIV/0!
Caproiciproducens sp. NJN-50	0	0	0	0	0	0	0	0	0	0.01	0	0.005	#DIV/0!	0.158302	0	0	0	0.01	0.01	0.01	#DIV/0!	#DIV/0!
Odoribacter laneus CAG:561	0	0	0	0	0	0	0	0	0	0	0.01	0.005	#DIV/0!	0.158302	0	0	0	0.01	0.01	0.01	#DIV/0!	#DIV/0!
Clostridium sp. CAG:632	0	0	0	0	0	0	0	0	0	0.01	0	0.005	#DIV/0!	0.158302	0	0	0	0.01	0.01	0.01	#DIV/0!	#DIV/0!
Odoribacter splanchnicus CAG:14	0	0	0	0	0	0	0	0	0	0	0.01	0.005	#DIV/0!	0.158302	0	0	0	0.01	0.01	0.01	#DIV/0!	#DIV/0!
Clostridiaceae bacterium AM27-36LB	0	0	0	0	0	0	0	0	0	0	0	0	#DIV/0!	#DIV/0!	0	0	0	0	0.02	0.01	#DIV/0!	0.158302
Clostridia bacterium UC5.1-2F7	0	0	0	0	0	0	0	0	0	0	0	0	#DIV/0!	#DIV/0!	0	0	0	0.01	0.01	0.01	#DIV/0!	#DIV/0!
Prevotella baroniae	0	0	0	0	0	0	0	0	0	0	0	0	#DIV/0!	#DIV/0!	0	0	0	0.01	0.01	0.01	#DIV/0!	#DIV/0!
Alistipes communis	0	0	0	0	0	0	0	0	0	0	0	0	#DIV/0!	#DIV/0!	0	0	0	0.01	0.01	0.01	#DIV/0!	#DIV/0!
Muribaculaceae bacterium Isolate-042 (Harlan)	0	0	0	0	0	0	0	0	0	0	0	0	#DIV/0!	#DIV/0!	0	0	0	0.02	0	0.01	#DIV/0!	0.158302
Prevotella oris	0	0	0	0	0	0	0	0	0	0	0	0	#DIV/0!	#DIV/0!	0	0	0	0.01	0.01	0.01	#DIV/0!	#DIV/0!
Bacteroides ihuae	0	0	0	0	0	0	0	0	0	0	0	0	#DIV/0!	#DIV/0!	0	0	0	0.01	0.01	0.01	#DIV/0!	#DIV/0!
Parabacteroides timonensis	0	0	0	0	0	0	0	0	0	0	0	0	#DIV/0!	#DIV/0!	0	0	0	0.01	0.01	0.01	#DIV/0!	#DIV/0!
Prevotella enoeca	0	0	0	0	0	0	0	0	0	0	0	0	#DIV/0!	#DIV/0!	0	0	0	0.01	0.01	0.01	#DIV/0!	#DIV/0!
Muribaculaceae bacterium Isolate-043 (Harlan)	0	0	0	0	0	0	0	0	0	0	0	0	#DIV/0!	#DIV/0!	0	0	0	0.01	0.01	0.01	#DIV/0!	#DIV/0!
Clostridiaceae bacterium OF09-1	0	0	0	0	0	0	0	0	0	0	0	0	#DIV/0!	#DIV/0!	0	0	0	0	0.02	0.01	#DIV/0!	0.158302
Prevotella aff. ruminicola Tc2-24	0	0	0	0	0	0	0	0	0	0	0	0	#DIV/0!	#DIV/0!	0	0	0	0	0.02	0.01	#DIV/0!	0.158302
Sanguibacteroides justesenii	0	0	0	0	0	0	0	0	0	0	0	0	#DIV/0!	#DIV/0!	0	0	0	0.01	0.01	0.01	#DIV/0!	#DIV/0!
Prevotella corporis	0	0	0	0	0	0	0	0	0	0	0	0	#DIV/0!	#DIV/0!	0	0	0	0.01	0.01	0.01	#DIV/0!	#DIV/0!
Clostridium sp. TF06-15AC	0	0	0	0	0	0	0	0	0	0	0	0	#DIV/0!	#DIV/0!	0	0	0	0.01	0.01	0.01	#DIV/0!	#DIV/0!
Tannerella sp. CAG:118	0	0	0	0	0	0	0	0	0	0	0	0	#DIV/0!	#DIV/0!	0	0	0	0.01	0.01	0.01	#DIV/0!	#DIV/0!
Firmicutes bacterium CAG:345	0	0	0	0	0	0	0	0	0	0	0	0	#DIV/0!	#DIV/0!	0	0	0	0.01	0.01	0.01	#DIV/0!	#DIV/0!
Clostridium sp. CAG:288	0	0	0	0	0	0	0	0	0	0	0	0	#DIV/0!	#DIV/0!	0	0	0	0	0.02	0.01	#DIV/0!	0.158302
Clostridiaceae bacterium AF18-31LB	0	0	0	0	0	0	0	0	0	0	0	0	#DIV/0!	#DIV/0!	0	0	0	0	0.02	0.01	#DIV/0!	0.158302
Sharpea azabuensis	0	0	0	0	0	0	0.36	0.07	0.215	0.01	0	0.005	-5.42626	0.0662694	0	0	0	0.01	0	0.005	#DIV/0!	0.158302
Eubacterium sp. 68-3-10	0	0	0	0	0	0	0.29	0.07	0.18	0.02	0.01	0.015	-3.58496	0.0603399	0	0	0	0.01	0	0.005	#DIV/0!	0.158302
Dorea sp. AM58-8	0	0	0	0	0	0	0.05	0.04	0.045	0.01	0	0.005	-3.16993	0.000608185	0	0	0	0.01	0	0.005	#DIV/0!	0.158302
Blautia sp. CAG:237	0	0	0	0	0	0	0.06	0.02	0.04	0.02	0.02	0.02	-1	0.158302	0	0	0	0.01	0	0.005	#DIV/0!	0.158302
Eubacterium pyruvativorans	0	0	0	0	0	0	0.07	0.01	0.04	0.02	0	0.01	-2	0.175693	0	0	0	0.01	0	0.005	#DIV/0!	0.158302
CrAssphage sp.	0	0	0	0	0	0	0.07	0	0.035	0	0	0	#NUM!	0.158302	0	0	0	0.01	0	0.005	#DIV/0!	0.158302
Peptococcus niger	0	0	0	0	0	0	0.06	0	0.03	0	0	0	#NUM!	0.158302	0	0	0	0	0.01	0.005	#DIV/0!	0.158302
Clostridiales bacterium VE202-06	0	0	0	0	0	0	0.05	0	0.025	0.01	0.01	0.01	-1.32193	0.357387	0	0	0	0.01	0	0.005	#DIV/0!	0.158302
Ruminococcus sp. AF45-4BH	0	0	0	0	0	0	0.04	0.01	0.025	0.01	0.01	0.01	-1.32193	0.158302	0	0	0	0.01	0	0.005	#DIV/0!	0.158302
Blautia sp. Marseille-P3087	0	0	0	0	0	0	0.04	0.01	0.025	0.01	0.01	0.01	-1.32193	0.158302	0	0	0	0.01	0	0.005	#DIV/0!	0.158302
Lachnotalea glycerini	0	0	0	0	0	0	0.01	0.03	0.02	0.02	0.02	0.02	0	1	0	0	0	0.01	0	0.005	#DIV/0!	0.158302
Faecalicatena fissicatena	0	0	0	0	0	0	0.03	0.01	0.02	0.02	0.01	0.015	-0.415037	0.481817	0	0	0	0.01	0	0.005	#DIV/0!	0.158302
Clostridiales Family XIII bacterium	0	0	0	0	0	0	0.04	0	0.02	0.02	0	0.01	-1	0.481817	0	0	0	0.01	0	0.005	#DIV/0!	0.158302
Massilimicrobiota sp. An105	0	0	0	0	0	0	0.01	0.03	0.02	0.02	0	0.01	-1	0.287864	0	0	0	0.01	0	0.005	#DIV/0!	0.158302
Lachnospiraceae bacterium 5_1_57FAA	0	0	0	0	0	0	0.03	0.01	0.02	0.01	0.01	0.01	-1	0.158302	0	0	0	0.01	0	0.005	#DIV/0!	0.158302
Ruminococcus sp. AF17-22AC	0	0	0	0	0	0	0.03	0.01	0.02	0.01	0.01	0.01	-1	0.158302	0	0	0	0.01	0	0.005	#DIV/0!	0.158302
Ruminococcus sp. SR1/5	0	0	0	0	0	0	0.01	0.03	0.02	0.01	0	0.005	-2	0.0808001	0	0	0	0.01	0	0.005	#DIV/0!	0.158302
Ruminococcus sp. OM02-16LB	0	0	0	0	0	0	0.02	0.02	0.02	0.01	0	0.005	-2	0.00653338	0	0	0	0.01	0	0.005	#DIV/0!	0.158302
Lachnoclostridium sp. An118	0	0	0	0	0	0	0.02	0.01	0.015	0.02	0.01	0.015	0	1	0	0	0	0.01	0	0.005	#DIV/0!	0.158302
Clostridium sp. Marseille-P3244	0	0	0	0	0	0	0.01	0.02	0.015	0.01	0.01	0.01	-0.584963	0.158302	0	0	0	0.01	0	0.005	#DIV/0!	0.158302
Drancourtella sp. An57	0	0	0	0	0	0	0.02	0.01	0.015	0.01	0.01	0.01	-0.584963	0.158302	0	0	0	0.01	0	0.005	#DIV/0!	0.158302
Hungatella effluvii	0	0	0	0	0	0	0.01	0.02	0.015	0.01	0.01	0.01	-0.584963	0.158302	0	0	0	0.01	0	0.005	#DIV/0!	0.158302
Drancourtella sp. An210	0	0	0	0	0	0	0.02	0.01	0.015	0.01	0.01	0.01	-0.584963	0.158302	0	0	0	0.01	0	0.005	#DIV/0!	0.158302
Eubacterium sp. AB3007	0	0	0	0	0	0	0.02	0.01	0.015	0.02	0	0.01	-0.584963	0.481817	0	0	0	0.01	0	0.005	#DIV/0!	0.158302
Haloimpatiens massiliensis	0	0	0	0	0	0	0	0.03	0.015	0	0.02	0.01	-0.584963	0.656045	0	0	0	0.01	0	0.005	#DIV/0!	0.158302
Muricomes intestini	0	0	0	0	0	0	0.02	0.01	0.015	0.01	0.01	0.01	-0.584963	0.158302	0	0	0	0.01	0	0.005	#DIV/0!	0.158302
Firmicutes bacterium OM07-11	0	0	0	0	0	0	0.01	0.02	0.015	0.01	0	0.005	-1.58496	0.070484	0	0	0	0.01	0	0.005	#DIV/0!	0.158302
Candidatus Melainabacteria bacterium LEY3_CP_29_8	0	0	0	0	0	0	0.03	0	0.015	0.01	0	0.005	-1.58496	0.334852	0	0	0	0.01	0	0.005	#DIV/0!	0.158302
Ruminococcus sp. AM54-14NS	0	0	0	0	0	0	0.02	0.01	0.015	0.01	0	0.005	-1.58496	0.070484	0	0	0	0.01	0	0.005	#DIV/0!	0.158302
Clostridium sp. CAG_433_25_7	0	0	0	0	0	0	0.03	0	0.015	0.01	0	0.005	-1.58496	0.334852	0	0	0	0.01	0	0.005	#DIV/0!	0.158302
Hungateiclostridium cellulolyticum	0	0	0	0	0	0	0.03	0	0.015	0.01	0	0.005	-1.58496	0.334852	0	0	0	0.01	0	0.005	#DIV/0!	0.158302
Erysipelotrichaceae bacterium YH-PanP20	0	0	0	0	0	0	0.02	0.01	0.015	0	0	0	#NUM!	0.00653338	0	0	0	0.01	0	0.005	#DIV/0!	0.158302
Olsenella sp. An293	0	0	0	0	0	0	0.03	0	0.015	0	0	0	#NUM!	0.158302	0	0	0	0.01	0	0.005	#DIV/0!	0.158302
Blautia sp. AM22-22LB	0	0	0	0	0	0	0	0.03	0.015	0	0	0	#NUM!	0.158302	0	0	0	0.01	0	0.005	#DIV/0!	0.158302
Butyricicoccus sp. AM18-35	0	0	0	0	0	0	0	0.03	0.015	0	0	0	#NUM!	0.158302	0	0	0	0.01	0	0.005	#DIV/0!	0.158302
Ruminococcus sp. AF17-12	0	0	0	0	0	0	0.01	0.02	0.015	0	0	0	#NUM!	0.00653338	0	0	0	0.01	0	0.005	#DIV/0!	0.158302
Giardia intestinalis	0	0	0	0	0	0	0	0.03	0.015	0	0	0	#NUM!	0.158302	0	0	0	0	0.01	0.005	#DIV/0!	0.158302
Ruminiclostridium papyrosolvens	0	0	0	0	0	0	0.02	0	0.01	0.02	0.01	0.015	0.584963	0.481817	0	0	0	0.01	0	0.005	#DIV/0!	0.158302
Faecalibacterium sp. CAG:74	0	0	0	0	0	0	0.02	0	0.01	0.03	0	0.015	0.584963	0.656045	0	0	0	0.01	0	0.005	#DIV/0!	0.158302
Anaerotignum propionicum	0	0	0	0	0	0	0.01	0.01	0.01	0.02	0.01	0.015	0.584963	0.158302	0	0	0	0.01	0	0.005	#DIV/0!	0.158302
Bacteroides xylanolyticus	0	0	0	0	0	0	0.01	0.01	0.01	0.02	0.01	0.015	0.584963	0.158302	0	0	0	0.01	0	0.005	#DIV/0!	0.158302
Clostridium sp. W14A	0	0	0	0	0	0	0.01	0.01	0.01	0.01	0.02	0.015	0.584963	0.158302	0	0	0	0.01	0	0.005	#DIV/0!	0.158302
Clostridium hathewayi CAG:224	0	0	0	0	0	0	0.01	0.01	0.01	0.02	0.01	0.015	0.584963	0.158302	0	0	0	0.01	0	0.005	#DIV/0!	0.158302
Firmicutes bacterium CAG:56	0	0	0	0	0	0	0.01	0.01	0.01	0.01	0.02	0.015	0.584963	0.158302	0	0	0	0.01	0	0.005	#DIV/0!	0.158302
Lactimicrobium massiliense	0	0	0	0	0	0	0.02	0	0.01	0.02	0	0.01	0	1	0	0	0	0.01	0	0.005	#DIV/0!	0.158302
Clostridium sp. CAG:964	0	0	0	0	0	0	0.01	0.01	0.01	0.02	0	0.01	0	1	0	0	0	0.01	0	0.005	#DIV/0!	0.158302
Mogibacterium diversum	0	0	0	0	0	0	0.01	0.01	0.01	0.02	0	0.01	0	1	0	0	0	0.01	0	0.005	#DIV/0!	0.158302
Clostridium cellulovorans	0	0	0	0	0	0	0.01	0.01	0.01	0.01	0.01	0.01	0	#DIV/0!	0	0	0	0.01	0	0.005	#DIV/0!	0.158302
Robinsoniella sp. KNHs210	0	0	0	0	0	0	0.01	0.01	0.01	0.01	0.01	0.01	0	#DIV/0!	0	0	0	0.01	0	0.005	#DIV/0!	0.158302
Clostridiales bacterium GWD2_32_19	0	0	0	0	0	0	0.02	0	0.01	0.02	0	0.01	0	1	0	0	0	0.01	0	0.005	#DIV/0!	0.158302
Petroclostridium xylanilyticum	0	0	0	0	0	0	0.02	0	0.01	0.01	0.01	0.01	0	1	0	0	0	0.01	0	0.005	#DIV/0!	0.158302
Firmicutes bacterium CAG:227	0	0	0	0	0	0	0.01	0.01	0.01	0.01	0.01	0.01	0	#DIV/0!	0	0	0	0.01	0	0.005	#DIV/0!	0.158302
Eubacterium sp. ER2	0	0	0	0	0	0	0.01	0.01	0.01	0.01	0.01	0.01	0	#DIV/0!	0	0	0	0.01	0	0.005	#DIV/0!	0.158302
Clostridium sp. Marseille-P2415	0	0	0	0	0	0	0.01	0.01	0.01	0.01	0.01	0.01	0	#DIV/0!	0	0	0	0.01	0	0.005	#DIV/0!	0.158302
Firmicutes bacterium AM43-11BH	0	0	0	0	0	0	0.01	0.01	0.01	0.01	0	0.005	-1	0.158302	0	0	0	0.01	0	0.005	#DIV/0!	0.158302
Monoglobus pectinilyticus	0	0	0	0	0	0	0.01	0.01	0.01	0.01	0	0.005	-1	0.158302	0	0	0	0.01	0	0.005	#DIV/0!	0.158302
Hungateiclostridium thermocellum	0	0	0	0	0	0	0.02	0	0.01	0.01	0	0.005	-1	0.481817	0	0	0	0.01	0	0.005	#DIV/0!	0.158302
Harryflintia acetispora	0	0	0	0	0	0	0.01	0.01	0.01	0.01	0	0.005	-1	0.158302	0	0	0	0.01	0	0.005	#DIV/0!	0.158302
Parabacteroides sp. AF18-52	0	0	0	0	0	0	0.02	0	0.01	0	0.01	0.005	-1	0.481817	0	0	0	0.01	0	0.005	#DIV/0!	0.158302
Ruminococcus sp. OF02-6	0	0	0	0	0	0	0.01	0.01	0.01	0.01	0	0.005	-1	0.158302	0	0	0	0.01	0	0.005	#DIV/0!	0.158302
Anaerocolumna xylanovorans	0	0	0	0	0	0	0.01	0.01	0.01	0.01	0	0.005	-1	0.158302	0	0	0	0.01	0	0.005	#DIV/0!	0.158302
Neobitarella massiliensis	0	0	0	0	0	0	0.01	0.01	0.01	0.01	0	0.005	-1	0.158302	0	0	0	0.01	0	0.005	#DIV/0!	0.158302
Kandleria vitulina	0	0	0	0	0	0	0.01	0.01	0.01	0.01	0	0.005	-1	0.158302	0	0	0	0.01	0	0.005	#DIV/0!	0.158302
Lachnospiraceae bacterium 9_1_43BFAA	0	0	0	0	0	0	0.01	0.01	0.01	0.01	0	0.005	-1	0.158302	0	0	0	0.01	0	0.005	#DIV/0!	0.158302
[Clostridium] hylemonae	0	0	0	0	0	0	0.01	0.01	0.01	0.01	0	0.005	-1	0.158302	0	0	0	0.01	0	0.005	#DIV/0!	0.158302
Anaeromassilibacillus sp. Marseille-P3371	0	0	0	0	0	0	0.01	0.01	0.01	0.01	0	0.005	-1	0.158302	0	0	0	0.01	0	0.005	#DIV/0!	0.158302
Ruminococcus sp. AM42-10AC	0	0	0	0	0	0	0.01	0.01	0.01	0.01	0	0.005	-1	0.158302	0	0	0	0.01	0	0.005	#DIV/0!	0.158302
Collinsella bouchesdurhonensis	0	0	0	0	0	0	0.01	0.01	0.01	0	0.01	0.005	-1	0.158302	0	0	0	0.01	0	0.005	#DIV/0!	0.158302
Anaerostipes sp. AF04-45	0	0	0	0	0	0	0.01	0.01	0.01	0	0.01	0.005	-1	0.158302	0	0	0	0.01	0	0.005	#DIV/0!	0.158302
Aminipila sp. JN-18	0	0	0	0	0	0	0.01	0.01	0.01	0.01	0	0.005	-1	0.158302	0	0	0	0.01	0	0.005	#DIV/0!	0.158302
Ruminococcus sp. AF43-11	0	0	0	0	0	0	0.01	0.01	0.01	0.01	0	0.005	-1	0.158302	0	0	0	0.01	0	0.005	#DIV/0!	0.158302
Dorea sp. D27	0	0	0	0	0	0	0.01	0.01	0.01	0.01	0	0.005	-1	0.158302	0	0	0	0.01	0	0.005	#DIV/0!	0.158302
Ruminococcus sp. AF20-12LB	0	0	0	0	0	0	0.01	0.01	0.01	0.01	0	0.005	-1	0.158302	0	0	0	0.01	0	0.005	#DIV/0!	0.158302
Butyrivibrio sp. MC2013	0	0	0	0	0	0	0.01	0.01	0.01	0.01	0	0.005	-1	0.158302	0	0	0	0.01	0	0.005	#DIV/0!	0.158302
[Clostridium] populeti	0	0	0	0	0	0	0.01	0.01	0.01	0.01	0	0.005	-1	0.158302	0	0	0	0.01	0	0.005	#DIV/0!	0.158302
Clostridiales bacterium SYSU GA17129	0	0	0	0	0	0	0.02	0	0.01	0	0	0	#NUM!	0.158302	0	0	0	0.01	0	0.005	#DIV/0!	0.158302
Blautia massiliensis	0	0	0	0	0	0	0.01	0.01	0.01	0	0	0	#NUM!	#DIV/0!	0	0	0	0.01	0	0.005	#DIV/0!	0.158302
Ruminococcus sp. AM41-10BH	0	0	0	0	0	0	0.01	0.01	0.01	0	0	0	#NUM!	#DIV/0!	0	0	0	0.01	0	0.005	#DIV/0!	0.158302
Lachnospiraceae bacterium 3_1_57FAA_CT1	0	0	0	0	0	0	0.02	0	0.01	0	0	0	#NUM!	0.158302	0	0	0	0.01	0	0.005	#DIV/0!	0.158302
Ruminococcus sp. AM26-12LB	0	0	0	0	0	0	0.01	0.01	0.01	0	0	0	#NUM!	#DIV/0!	0	0	0	0.01	0	0.005	#DIV/0!	0.158302
Anaerovorax odorimutans	0	0	0	0	0	0	0.01	0	0.005	0.03	0	0.015	1.58496	0.334852	0	0	0	0.01	0	0.005	#DIV/0!	0.158302
Clostridium sp. CAG:1024	0	0	0	0	0	0	0.01	0	0.005	0.02	0	0.01	1	0.481817	0	0	0	0.01	0	0.005	#DIV/0!	0.158302
Catonella morbi	0	0	0	0	0	0	0.01	0	0.005	0.01	0.01	0.01	1	0.158302	0	0	0	0.01	0	0.005	#DIV/0!	0.158302
Clostridium tetani	0	0	0	0	0	0	0.01	0	0.005	0.01	0.01	0.01	1	0.158302	0	0	0	0.01	0	0.005	#DIV/0!	0.158302
Clostridium sp. CAG:628	0	0	0	0	0	0	0.01	0	0.005	0.02	0	0.01	1	0.481817	0	0	0	0.01	0	0.005	#DIV/0!	0.158302
Clostridium sp. KLE 1755	0	0	0	0	0	0	0.01	0	0.005	0.01	0.01	0.01	1	0.158302	0	0	0	0.01	0	0.005	#DIV/0!	0.158302
Clostridium sp. CAG:226	0	0	0	0	0	0	0.01	0	0.005	0.01	0.01	0.01	1	0.158302	0	0	0	0.01	0	0.005	#DIV/0!	0.158302
Eubacteriaceae bacterium CHKCI005	0	0	0	0	0	0	0.01	0	0.005	0.01	0.01	0.01	1	0.158302	0	0	0	0.01	0	0.005	#DIV/0!	0.158302
Mogibacterium pumilum	0	0	0	0	0	0	0	0.01	0.005	0.02	0	0.01	1	0.481817	0	0	0	0.01	0	0.005	#DIV/0!	0.158302
Lactobacillus mucosae	0	0	0	0	0	0	0.01	0	0.005	0.02	0	0.01	1	0.481817	0	0	0	0.01	0	0.005	#DIV/0!	0.158302
Clostridia bacterium UC5.1-1D1	0	0	0	0	0	0	0.01	0	0.005	0.01	0.01	0.01	1	0.158302	0	0	0	0.01	0	0.005	#DIV/0!	0.158302
Firmicutes bacterium CAG_194_44_15	0	0	0	0	0	0	0.01	0	0.005	0.01	0.01	0.01	1	0.158302	0	0	0	0.01	0	0.005	#DIV/0!	0.158302
Robinsoniella sp. RHS	0	0	0	0	0	0	0.01	0	0.005	0.01	0.01	0.01	1	0.158302	0	0	0	0.01	0	0.005	#DIV/0!	0.158302
Clostridium sp. CAG:138	0	0	0	0	0	0	0.01	0	0.005	0.01	0	0.005	0	1	0	0	0	0.01	0	0.005	#DIV/0!	0.158302
Desulfitobacterium hafniense	0	0	0	0	0	0	0.01	0	0.005	0.01	0	0.005	0	1	0	0	0	0.01	0	0.005	#DIV/0!	0.158302
Clostridium sp. AM09-51	0	0	0	0	0	0	0.01	0	0.005	0.01	0	0.005	0	1	0	0	0	0.01	0	0.005	#DIV/0!	0.158302
Ruminococcus sp. Marseille-P6503	0	0	0	0	0	0	0.01	0	0.005	0.01	0	0.005	0	1	0	0	0	0.01	0	0.005	#DIV/0!	0.158302
Natranaerovirga pectinivora	0	0	0	0	0	0	0.01	0	0.005	0.01	0	0.005	0	1	0	0	0	0.01	0	0.005	#DIV/0!	0.158302
Anaerocolumna jejuensis	0	0	0	0	0	0	0.01	0	0.005	0.01	0	0.005	0	1	0	0	0	0.01	0	0.005	#DIV/0!	0.158302
Acetitomaculum ruminis	0	0	0	0	0	0	0.01	0	0.005	0	0.01	0.005	0	1	0	0	0	0.01	0	0.005	#DIV/0!	0.158302
Fusobacterium naviforme	0	0	0	0	0	0	0.01	0	0.005	0.01	0	0.005	0	1	0	0	0	0.01	0	0.005	#DIV/0!	0.158302
Ruminococcus champanellensis	0	0	0	0	0	0	0.01	0	0.005	0.01	0	0.005	0	1	0	0	0	0.01	0	0.005	#DIV/0!	0.158302
Selenomonadales bacterium	0	0	0	0	0	0	0.01	0	0.005	0.01	0	0.005	0	1	0	0	0	0.01	0	0.005	#DIV/0!	0.158302
Firmicutes bacterium AF36-3BH	0	0	0	0	0	0	0.01	0	0.005	0.01	0	0.005	0	1	0	0	0	0.01	0	0.005	#DIV/0!	0.158302
Clostridiales bacterium GWF2_38_85	0	0	0	0	0	0	0.01	0	0.005	0.01	0	0.005	0	1	0	0	0	0.01	0	0.005	#DIV/0!	0.158302
[Clostridium] viride	0	0	0	0	0	0	0.01	0	0.005	0.01	0	0.005	0	1	0	0	0	0.01	0	0.005	#DIV/0!	0.158302
Treponema primitia	0	0	0	0	0	0	0.01	0	0.005	0.01	0	0.005	0	1	0	0	0	0.01	0	0.005	#DIV/0!	0.158302
Bacteroides galacturonicus	0	0	0	0	0	0	0	0.01	0.005	0.01	0	0.005	0	1	0	0	0	0.01	0	0.005	#DIV/0!	0.158302
Clostridiales bacterium GWD2_32_59	0	0	0	0	0	0	0.01	0	0.005	0.01	0	0.005	0	1	0	0	0	0.01	0	0.005	#DIV/0!	0.158302
Clostridium sp. CAG:411	0	0	0	0	0	0	0.01	0	0.005	0.01	0	0.005	0	1	0	0	0	0.01	0	0.005	#DIV/0!	0.158302
Butyrivibrio sp. AE3004	0	0	0	0	0	0	0.01	0	0.005	0.01	0	0.005	0	1	0	0	0	0.01	0	0.005	#DIV/0!	0.158302
Firmicutes bacterium CAG:534	0	0	0	0	0	0	0.01	0	0.005	0.01	0	0.005	0	1	0	0	0	0.01	0	0.005	#DIV/0!	0.158302
Desulfallas gibsoniae	0	0	0	0	0	0	0.01	0	0.005	0.01	0	0.005	0	1	0	0	0	0.01	0	0.005	#DIV/0!	0.158302
Mobilisporobacter senegalensis	0	0	0	0	0	0	0	0.01	0.005	0	0.01	0.005	0	1	0	0	0	0.01	0	0.005	#DIV/0!	0.158302
[Eubacterium] cellulosolvens	0	0	0	0	0	0	0.01	0	0.005	0.01	0	0.005	0	1	0	0	0	0.01	0	0.005	#DIV/0!	0.158302
Ruminococcus sp. CAG:382	0	0	0	0	0	0	0.01	0	0.005	0.01	0	0.005	0	1	0	0	0	0.01	0	0.005	#DIV/0!	0.158302
Ruminiclostridium josui	0	0	0	0	0	0	0.01	0	0.005	0.01	0	0.005	0	1	0	0	0	0.01	0	0.005	#DIV/0!	0.158302
Clostridiales bacterium VE202-26	0	0	0	0	0	0	0.01	0	0.005	0.01	0	0.005	0	1	0	0	0	0.01	0	0.005	#DIV/0!	0.158302
Firmicutes bacterium HGW-Firmicutes-21	0	0	0	0	0	0	0.01	0	0.005	0.01	0	0.005	0	1	0	0	0	0.01	0	0.005	#DIV/0!	0.158302
Anaerotruncus rubiinfantis	0	0	0	0	0	0	0.01	0	0.005	0.01	0	0.005	0	1	0	0	0	0.01	0	0.005	#DIV/0!	0.158302
Dorea sp. OM02-2LB	0	0	0	0	0	0	0.01	0	0.005	0.01	0	0.005	0	1	0	0	0	0.01	0	0.005	#DIV/0!	0.158302
Clostridium sp. CAG:533	0	0	0	0	0	0	0.01	0	0.005	0.01	0	0.005	0	1	0	0	0	0.01	0	0.005	#DIV/0!	0.158302
Ruminococcaceae bacterium HV4-5-B5C	0	0	0	0	0	0	0.01	0	0.005	0.01	0	0.005	0	1	0	0	0	0.01	0	0.005	#DIV/0!	0.158302
Parabacteroides sp. merdae-related_45_40	0	0	0	0	0	0	0.01	0	0.005	0	0.01	0.005	0	1	0	0	0	0.01	0	0.005	#DIV/0!	0.158302
[Clostridium] polysaccharolyticum	0	0	0	0	0	0	0.01	0	0.005	0.01	0	0.005	0	1	0	0	0	0.01	0	0.005	#DIV/0!	0.158302
Anaerotruncus sp. 22A2-44	0	0	0	0	0	0	0.01	0	0.005	0.01	0	0.005	0	1	0	0	0	0.01	0	0.005	#DIV/0!	0.158302
Alterileibacterium massiliense	0	0	0	0	0	0	0.01	0	0.005	0.01	0	0.005	0	1	0	0	0	0.01	0	0.005	#DIV/0!	0.158302
Pseudobacteroides cellulosolvens	0	0	0	0	0	0	0.01	0	0.005	0.01	0	0.005	0	1	0	0	0	0.01	0	0.005	#DIV/0!	0.158302
Clostridium nigeriense	0	0	0	0	0	0	0.01	0	0.005	0.01	0	0.005	0	1	0	0	0	0.01	0	0.005	#DIV/0!	0.158302
Anaerotruncus massiliensis	0	0	0	0	0	0	0	0.01	0.005	0	0.01	0.005	0	1	0	0	0	0.01	0	0.005	#DIV/0!	0.158302
Clostridium sp. SCN 57-10	0	0	0	0	0	0	0.01	0	0.005	0.01	0	0.005	0	1	0	0	0	0.01	0	0.005	#DIV/0!	0.158302
Butyrivibrio sp. YAB3001	0	0	0	0	0	0	0.01	0	0.005	0.01	0	0.005	0	1	0	0	0	0.01	0	0.005	#DIV/0!	0.158302
Mogibacterium timidum	0	0	0	0	0	0	0.01	0	0.005	0.01	0	0.005	0	1	0	0	0	0.01	0	0.005	#DIV/0!	0.158302
Clostridium ihumii	0	0	0	0	0	0	0.01	0	0.005	0.01	0	0.005	0	1	0	0	0	0.01	0	0.005	#DIV/0!	0.158302
Listeria monocytogenes	0	0.01	0.005	0	0	0	0.01	0	0.005	0	0	0	#NUM!	0.158302	0	0	0	0.01	0	0.005	#DIV/0!	0.158302
Ruminococcus sp. AM33-14	0	0	0	0	0	0	0	0.01	0.005	0	0	0	#NUM!	0.158302	0	0	0	0.01	0	0.005	#DIV/0!	0.158302
Clostridium sp. 7_3_54FAA	0	0	0	0	0	0	0.01	0	0.005	0	0	0	#NUM!	0.158302	0	0	0	0.01	0	0.005	#DIV/0!	0.158302
Halobacteroides halobius	0	0	0	0	0	0	0.01	0	0.005	0	0	0	#NUM!	0.158302	0	0	0	0.01	0	0.005	#DIV/0!	0.158302
Oribacterium sp. NK2B42	0	0	0	0	0	0	0.01	0	0.005	0	0	0	#NUM!	0.158302	0	0	0	0.01	0	0.005	#DIV/0!	0.158302
Catabacter hongkongensis	0	0	0	0	0	0	0.01	0	0.005	0	0	0	#NUM!	0.158302	0	0	0	0.01	0	0.005	#DIV/0!	0.158302
Blautia sp. AM23-13AC	0	0	0	0	0	0	0	0.01	0.005	0	0	0	#NUM!	0.158302	0	0	0	0.01	0	0.005	#DIV/0!	0.158302
Clostridium sp. C105KSO14	0	0	0	0	0	0	0	0.01	0.005	0	0	0	#NUM!	0.158302	0	0	0	0.01	0	0.005	#DIV/0!	0.158302
Roseburia sp. CAG:303	0	0	0	0	0	0	0.01	0	0.005	0	0	0	#NUM!	0.158302	0	0	0	0.01	0	0.005	#DIV/0!	0.158302
Roseburia sp. AM16-25	0	0	0	0	0	0	0	0.01	0.005	0	0	0	#NUM!	0.158302	0	0	0	0.01	0	0.005	#DIV/0!	0.158302
Firmicutes bacterium AM31-12AC	0	0	0	0	0	0	0.01	0	0.005	0	0	0	#NUM!	0.158302	0	0	0	0.01	0	0.005	#DIV/0!	0.158302
Massilioclostridium sp.	0	0	0	0	0	0	0.01	0	0.005	0	0	0	#NUM!	0.158302	0	0	0	0.01	0	0.005	#DIV/0!	0.158302
Ruminococcus sp. AM28-29LB	0	0	0	0	0	0	0.01	0	0.005	0	0	0	#NUM!	0.158302	0	0	0	0.01	0	0.005	#DIV/0!	0.158302
Stomatobaculum longum	0	0	0	0	0	0	0	0.01	0.005	0	0	0	#NUM!	0.158302	0	0	0	0.01	0	0.005	#DIV/0!	0.158302
Petrocella atlantisensis	0	0	0	0	0	0	0.01	0	0.005	0	0	0	#NUM!	0.158302	0	0	0	0.01	0	0.005	#DIV/0!	0.158302
Tannerella sp. oral taxon 808	0	0	0	0	0	0	0.01	0	0.005	0	0	0	#NUM!	0.158302	0	0	0	0	0.01	0.005	#DIV/0!	0.158302
Hathewaya proteolytica	0	0	0	0	0	0	0.01	0	0.005	0	0	0	#NUM!	0.158302	0	0	0	0.01	0	0.005	#DIV/0!	0.158302
Maledivibacter halophilus	0	0	0	0	0	0	0.01	0	0.005	0	0	0	#NUM!	0.158302	0	0	0	0.01	0	0.005	#DIV/0!	0.158302
Proteiniborus sp. DW1	0	0	0	0	0	0	0.01	0	0.005	0	0	0	#NUM!	0.158302	0	0	0	0.01	0	0.005	#DIV/0!	0.158302
Clostridium chromiireducens	0	0	0	0	0	0	0.01	0	0.005	0	0	0	#NUM!	0.158302	0	0	0	0.01	0	0.005	#DIV/0!	0.158302
Firmicutes bacterium CAG:475	0	0	0	0	0	0	0.01	0	0.005	0	0	0	#NUM!	0.158302	0	0	0	0.01	0	0.005	#DIV/0!	0.158302
Clostridium phage phiCTP1	0	0	0	0	0	0	0.01	0	0.005	0	0	0	#NUM!	0.158302	0	0	0	0.01	0	0.005	#DIV/0!	0.158302
Ruminococcus sp. AM31-32	0	0	0	0	0	0	0.01	0	0.005	0	0	0	#NUM!	0.158302	0	0	0	0.01	0	0.005	#DIV/0!	0.158302
Clostridium sp. K25	0	0	0	0	0	0	0.01	0	0.005	0	0	0	#NUM!	0.158302	0	0	0	0.01	0	0.005	#DIV/0!	0.158302
Bacillus atrophaeus	0	0	0	0	0	0	0.01	0	0.005	0	0	0	#NUM!	0.158302	0	0	0	0.01	0	0.005	#DIV/0!	0.158302
Treponema berlinense	0	0	0	0	0	0	0.01	0	0.005	0	0	0	#NUM!	0.158302	0	0	0	0.01	0	0.005	#DIV/0!	0.158302
Candidatus Spechtbacteria bacterium RIFCSPLOWO2_02_FULL_38_8	0	0	0	0	0	0	0.01	0	0.005	0	0	0	#NUM!	0.158302	0	0	0	0.01	0	0.005	#DIV/0!	0.158302
Bacteroidales bacterium 36-12	0	0	0	0	0	0	0.01	0	0.005	0	0	0	#NUM!	0.158302	0	0	0	0	0.01	0.005	#DIV/0!	0.158302
Brevibacillus phage Sundance	0	0	0	0	0	0	0.01	0	0.005	0	0	0	#NUM!	0.158302	0	0	0	0.01	0	0.005	#DIV/0!	0.158302
Porphyromonadaceae bacterium CG2_30_38_12	0	0	0	0	0	0	0.01	0	0.005	0	0	0	#NUM!	0.158302	0	0	0	0	0.01	0.005	#DIV/0!	0.158302
Lactococcus phage phiL47	0	0	0	0	0	0	0.01	0	0.005	0	0	0	#NUM!	0.158302	0	0	0	0.01	0	0.005	#DIV/0!	0.158302
Clostridiales bacterium Marseille-P2986	0	0	0	0	0	0	0.01	0	0.005	0	0	0	#NUM!	0.158302	0	0	0	0.01	0	0.005	#DIV/0!	0.158302
Methanocaldococcus jannaschii	0	0	0	0	0	0	0.01	0	0.005	0	0	0	#NUM!	0.158302	0	0	0	0.01	0	0.005	#DIV/0!	0.158302
Firmicutes bacterium CAG:308	0	0	0	0	0	0	0	0	0	0.01	0.02	0.015	#DIV/0!	0.00653338	0	0	0	0.01	0	0.005	#DIV/0!	0.158302
Lachnospiraceae bacterium AC3007	0	0	0	0	0	0	0	0	0	0.01	0.02	0.015	#DIV/0!	0.00653338	0	0	0	0.01	0	0.005	#DIV/0!	0.158302
Prevotella histicola	0	0	0	0	0	0	0	0	0	0.01	0.01	0.01	#DIV/0!	#DIV/0!	0	0	0	0	0.01	0.005	#DIV/0!	0.158302
Papillibacter cinnamivorans	0	0	0	0	0	0	0	0	0	0.02	0	0.01	#DIV/0!	0.158302	0	0	0	0.01	0	0.005	#DIV/0!	0.158302
Eubacterium sp. CAG:581	0	0	0	0	0	0	0	0	0	0.02	0	0.01	#DIV/0!	0.158302	0	0	0	0.01	0	0.005	#DIV/0!	0.158302
Lactococcus lactis	0	0	0	0	0	0	0	0	0	0.01	0.01	0.01	#DIV/0!	#DIV/0!	0	0	0	0.01	0	0.005	#DIV/0!	0.158302
Pseudobutyrivibrio ruminis	0	0	0	0	0	0	0	0	0	0.01	0.01	0.01	#DIV/0!	#DIV/0!	0	0	0	0.01	0	0.005	#DIV/0!	0.158302
Anaerotruncus sp. AF02-27	0	0	0	0	0	0	0	0	0	0.01	0.01	0.01	#DIV/0!	#DIV/0!	0	0	0	0.01	0	0.005	#DIV/0!	0.158302
Parabacteroides sp. D26	0	0	0	0	0	0	0	0	0	0.01	0.01	0.01	#DIV/0!	#DIV/0!	0	0	0	0.01	0	0.005	#DIV/0!	0.158302
Sporobacter termitidis	0	0	0	0	0	0	0	0	0	0.01	0	0.005	#DIV/0!	0.158302	0	0	0	0.01	0	0.005	#DIV/0!	0.158302
Mycoplasma sp. CAG:472	0	0	0	0	0	0	0	0	0	0.01	0	0.005	#DIV/0!	0.158302	0	0	0	0.01	0	0.005	#DIV/0!	0.158302
Acidobacteria bacterium	0	0	0	0	0	0	0	0	0	0.01	0	0.005	#DIV/0!	0.158302	0	0	0	0.01	0	0.005	#DIV/0!	0.158302
Firmicutes bacterium HGW-Firmicutes-9	0	0	0	0	0	0	0	0	0	0.01	0	0.005	#DIV/0!	0.158302	0	0	0	0.01	0	0.005	#DIV/0!	0.158302
Prevotella dentasini	0	0	0	0	0	0	0	0	0	0.01	0	0.005	#DIV/0!	0.158302	0	0	0	0	0.01	0.005	#DIV/0!	0.158302
Peptoanaerobacter stomatis	0	0	0	0	0	0	0	0	0	0.01	0	0.005	#DIV/0!	0.158302	0	0	0	0.01	0	0.005	#DIV/0!	0.158302
[Clostridium] fimetarium	0	0	0	0	0	0	0	0	0	0.01	0	0.005	#DIV/0!	0.158302	0	0	0	0.01	0	0.005	#DIV/0!	0.158302
Clostridium baratii	0	0	0	0	0	0	0	0	0	0.01	0	0.005	#DIV/0!	0.158302	0	0	0	0.01	0	0.005	#DIV/0!	0.158302
Ruminococcaceae bacterium FB2012	0	0	0	0	0	0	0	0	0	0.01	0	0.005	#DIV/0!	0.158302	0	0	0	0.01	0	0.005	#DIV/0!	0.158302
Alistipes sp. AF14-19	0	0	0	0	0	0	0	0	0	0.01	0	0.005	#DIV/0!	0.158302	0	0	0	0.01	0	0.005	#DIV/0!	0.158302
Alistipes sp. CAG:53	0	0	0	0	0	0	0	0	0	0.01	0	0.005	#DIV/0!	0.158302	0	0	0	0.01	0	0.005	#DIV/0!	0.158302
Phascolarctobacterium faecium	0	0	0	0	0	0	0	0	0	0	0.01	0.005	#DIV/0!	0.158302	0	0	0	0	0.01	0.005	#DIV/0!	0.158302
Ruminococcus sp. CAG:724	0	0	0	0	0	0	0	0	0	0.01	0	0.005	#DIV/0!	0.158302	0	0	0	0.01	0	0.005	#DIV/0!	0.158302
Lachnoclostridium pacaense	0	0	0	0	0	0	0	0	0	0.01	0	0.005	#DIV/0!	0.158302	0	0	0	0.01	0	0.005	#DIV/0!	0.158302
Lachnospiraceae bacterium YSB2008	0	0	0	0	0	0	0	0	0	0.01	0	0.005	#DIV/0!	0.158302	0	0	0	0.01	0	0.005	#DIV/0!	0.158302
Pseudobutyrivibrio sp. ACV-2	0	0	0	0	0	0	0	0	0	0.01	0	0.005	#DIV/0!	0.158302	0	0	0	0.01	0	0.005	#DIV/0!	0.158302
Clostridium clostridioforme CAG:132	0	0	0	0	0	0	0	0	0	0	0.01	0.005	#DIV/0!	0.158302	0	0	0	0.01	0	0.005	#DIV/0!	0.158302
Anaerostipes sp. BG01	0	0	0	0	0	0	0	0	0	0.01	0	0.005	#DIV/0!	0.158302	0	0	0	0.01	0	0.005	#DIV/0!	0.158302
Clostridium bornimense	0	0	0	0	0	0	0	0	0	0.01	0	0.005	#DIV/0!	0.158302	0	0	0	0.01	0	0.005	#DIV/0!	0.158302
Thermoclostridium stercorarium	0	0	0	0	0	0	0	0	0	0.01	0	0.005	#DIV/0!	0.158302	0	0	0	0.01	0	0.005	#DIV/0!	0.158302
Parabacteroides merdae CAG:48	0	0	0	0	0	0	0	0	0	0	0.01	0.005	#DIV/0!	0.158302	0	0	0	0.01	0	0.005	#DIV/0!	0.158302
Sedimentibacter sp. B4	0	0	0	0	0	0	0	0	0	0.01	0	0.005	#DIV/0!	0.158302	0	0	0	0.01	0	0.005	#DIV/0!	0.158302
Dysgonomonas sp. Marseille-P4361	0	0	0	0	0	0	0	0	0	0	0.01	0.005	#DIV/0!	0.158302	0	0	0	0	0.01	0.005	#DIV/0!	0.158302
Ruminococcaceae bacterium YRB3002	0	0	0	0	0	0	0	0	0	0.01	0	0.005	#DIV/0!	0.158302	0	0	0	0.01	0	0.005	#DIV/0!	0.158302
Clostridiales bacterium 43-6	0	0	0	0	0	0	0	0	0	0.01	0	0.005	#DIV/0!	0.158302	0	0	0	0.01	0	0.005	#DIV/0!	0.158302
Parasporobacterium paucivorans	0	0	0	0	0	0	0	0	0	0.01	0	0.005	#DIV/0!	0.158302	0	0	0	0.01	0	0.005	#DIV/0!	0.158302
Clostridium sp. CAG:448	0	0	0	0	0	0	0	0	0	0.01	0	0.005	#DIV/0!	0.158302	0	0	0	0.01	0	0.005	#DIV/0!	0.158302
Ruminococcus sp. CAG:108-related_41_35	0	0	0	0	0	0	0	0	0	0.01	0	0.005	#DIV/0!	0.158302	0	0	0	0.01	0	0.005	#DIV/0!	0.158302
Eubacterium sp. CAG:786	0	0	0	0	0	0	0	0	0	0.01	0	0.005	#DIV/0!	0.158302	0	0	0	0.01	0	0.005	#DIV/0!	0.158302
Coprococcus sp. TF11-13	0	0	0	0	0	0	0	0	0	0.01	0	0.005	#DIV/0!	0.158302	0	0	0	0.01	0	0.005	#DIV/0!	0.158302
Butyrivibrio sp. AC2005	0	0	0	0	0	0	0	0	0	0.01	0	0.005	#DIV/0!	0.158302	0	0	0	0.01	0	0.005	#DIV/0!	0.158302
Lachnospiraceae bacterium G41	0	0	0	0	0	0	0	0	0	0.01	0	0.005	#DIV/0!	0.158302	0	0	0	0.01	0	0.005	#DIV/0!	0.158302
Candidatus Saccharibacteria bacterium TM7_KMM_G3_1_HOT_351	0	0	0	0	0	0	0	0	0	0.01	0	0.005	#DIV/0!	0.158302	0	0	0	0.01	0	0.005	#DIV/0!	0.158302
Lachnospiraceae bacterium XBB2008	0	0	0	0	0	0	0	0	0	0.01	0	0.005	#DIV/0!	0.158302	0	0	0	0.01	0	0.005	#DIV/0!	0.158302
Ruminococcus sp. AM36-18	0	0	0	0	0	0	0	0	0	0.01	0	0.005	#DIV/0!	0.158302	0	0	0	0.01	0	0.005	#DIV/0!	0.158302
Mycoplasma sp. CAG:611	0	0	0	0	0	0	0	0	0	0.01	0	0.005	#DIV/0!	0.158302	0	0	0	0.01	0	0.005	#DIV/0!	0.158302
Candidatus Gastranaerophilales bacterium HUM_10	0	0	0	0	0	0	0	0	0	0.01	0	0.005	#DIV/0!	0.158302	0	0	0	0	0.01	0.005	#DIV/0!	0.158302
Dysgonomonas gadei	0	0	0	0	0	0	0	0	0	0	0.01	0.005	#DIV/0!	0.158302	0	0	0	0	0.01	0.005	#DIV/0!	0.158302
Anaerovirgula multivorans	0	0	0	0	0	0	0	0	0	0.01	0	0.005	#DIV/0!	0.158302	0	0	0	0.01	0	0.005	#DIV/0!	0.158302
Roseburia sp. CAG:10041_57	0	0	0	0	0	0	0	0	0	0	0	0	#DIV/0!	#DIV/0!	0	0	0	0.01	0	0.005	#DIV/0!	0.158302
Flavobacterium frigidimaris	0	0	0	0	0	0	0	0	0	0	0	0	#DIV/0!	#DIV/0!	0	0	0	0	0.01	0.005	#DIV/0!	0.158302
Bacteroides sp. 2_1_33B	0	0	0	0	0	0	0	0	0	0	0	0	#DIV/0!	#DIV/0!	0	0	0	0.01	0	0.005	#DIV/0!	0.158302
Lachnospiraceae bacterium RM5	0	0	0	0	0	0	0	0	0	0	0	0	#DIV/0!	#DIV/0!	0	0	0	0.01	0	0.005	#DIV/0!	0.158302
Clostridiales bacterium VE202-28	0	0	0	0	0	0	0	0	0	0	0	0	#DIV/0!	#DIV/0!	0	0	0	0.01	0	0.005	#DIV/0!	0.158302
Clostridium sp. CAG:590	0	0	0	0	0	0	0	0	0	0	0	0	#DIV/0!	#DIV/0!	0	0	0	0.01	0	0.005	#DIV/0!	0.158302
Roseburia sp. 40_7	0	0	0	0	0	0	0	0	0	0	0	0	#DIV/0!	#DIV/0!	0	0	0	0	0.01	0.005	#DIV/0!	0.158302
Lactobacillus amylophilus	0	0	0	0	0	0	0	0	0	0	0	0	#DIV/0!	#DIV/0!	0	0	0	0	0.01	0.005	#DIV/0!	0.158302
Roseburia sp. AF15-21	0	0	0	0	0	0	0	0	0	0	0	0	#DIV/0!	#DIV/0!	0	0	0	0	0.01	0.005	#DIV/0!	0.158302
Alistipes sp. An31A	0	0	0	0	0	0	0	0	0	0	0	0	#DIV/0!	#DIV/0!	0	0	0	0	0.01	0.005	#DIV/0!	0.158302
Oribacterium sp. FC2011	0	0	0	0	0	0	0	0	0	0	0	0	#DIV/0!	#DIV/0!	0	0	0	0.01	0	0.005	#DIV/0!	0.158302
Clostridium sp. SS2/1	0	0	0	0	0	0	0	0	0	0	0	0	#DIV/0!	#DIV/0!	0	0	0	0.01	0	0.005	#DIV/0!	0.158302
Coprococcus sp. OM04-5BH	0	0	0	0	0	0	0	0	0	0	0	0	#DIV/0!	#DIV/0!	0	0	0	0.01	0	0.005	#DIV/0!	0.158302
[Clostridium] algidixylanolyticum	0	0	0	0	0	0	0	0	0	0	0	0	#DIV/0!	#DIV/0!	0	0	0	0.01	0	0.005	#DIV/0!	0.158302
Oribacterium sp. WCC10	0	0	0	0	0	0	0	0	0	0	0	0	#DIV/0!	#DIV/0!	0	0	0	0.01	0	0.005	#DIV/0!	0.158302
Clostridium sp. CAG:277	0	0	0	0	0	0	0	0	0	0	0	0	#DIV/0!	#DIV/0!	0	0	0	0.01	0	0.005	#DIV/0!	0.158302
Butyrivibrio sp. VCD2006	0	0	0	0	0	0	0	0	0	0	0	0	#DIV/0!	#DIV/0!	0	0	0	0.01	0	0.005	#DIV/0!	0.158302
Lachnospiraceae bacterium 5_1_63FAA	0	0	0	0	0	0	0	0	0	0	0	0	#DIV/0!	#DIV/0!	0	0	0	0.01	0	0.005	#DIV/0!	0.158302
Proteiniborus ethanoligenes	0	0	0	0	0	0	0	0	0	0	0	0	#DIV/0!	#DIV/0!	0	0	0	0.01	0	0.005	#DIV/0!	0.158302
Clostridium sp. CAG:91	0	0	0	0	0	0	0	0	0	0	0	0	#DIV/0!	#DIV/0!	0	0	0	0	0.01	0.005	#DIV/0!	0.158302
Lachnospiraceae bacterium GAM79	0	0	0	0	0	0	0	0	0	0	0	0	#DIV/0!	#DIV/0!	0	0	0	0	0.01	0.005	#DIV/0!	0.158302
Prevotella pallens	0	0	0	0	0	0	0	0	0	0	0	0	#DIV/0!	#DIV/0!	0	0	0	0	0.01	0.005	#DIV/0!	0.158302
Dysgonomonas sp. BGC7	0	0	0	0	0	0	0	0	0	0	0	0	#DIV/0!	#DIV/0!	0	0	0	0	0.01	0.005	#DIV/0!	0.158302
Parabacteroides sp. AF19-14	0	0	0	0	0	0	0	0	0	0	0	0	#DIV/0!	#DIV/0!	0	0	0	0.01	0	0.005	#DIV/0!	0.158302
Prevotella nigrescens	0	0	0	0	0	0	0	0	0	0	0	0	#DIV/0!	#DIV/0!	0	0	0	0.01	0	0.005	#DIV/0!	0.158302
Roseburia sp. CAG:18_43_25	0	0	0	0	0	0	0	0	0	0	0	0	#DIV/0!	#DIV/0!	0	0	0	0.01	0	0.005	#DIV/0!	0.158302
[Eubacterium] sulci	0	0	0	0	0	0	0	0	0	0	0	0	#DIV/0!	#DIV/0!	0	0	0	0.01	0	0.005	#DIV/0!	0.158302
Prevotella sp. khp7	0	0	0	0	0	0	0	0	0	0	0	0	#DIV/0!	#DIV/0!	0	0	0	0	0.01	0.005	#DIV/0!	0.158302
Bacillus coagulans	0	0	0	0	0	0	0	0	0	0	0	0	#DIV/0!	#DIV/0!	0	0	0	0.01	0	0.005	#DIV/0!	0.158302
Oribacterium sp. C9	0	0	0	0	0	0	0	0	0	0	0	0	#DIV/0!	#DIV/0!	0	0	0	0.01	0	0.005	#DIV/0!	0.158302
Butyrivibrio sp. NC2002	0	0	0	0	0	0	0	0	0	0	0	0	#DIV/0!	#DIV/0!	0	0	0	0.01	0	0.005	#DIV/0!	0.158302
Azospirillum sp.	0	0	0	0	0	0	0	0	0	0	0	0	#DIV/0!	#DIV/0!	0	0	0	0.01	0	0.005	#DIV/0!	0.158302
Acidaminococcus fermentans	0	0	0	0	0	0	0	0	0	0	0	0	#DIV/0!	#DIV/0!	0	0	0	0	0.01	0.005	#DIV/0!	0.158302
Bacteroidales bacterium 55_9	0	0	0	0	0	0	0	0	0	0	0	0	#DIV/0!	#DIV/0!	0	0	0	0	0.01	0.005	#DIV/0!	0.158302
Prevotella multiformis	0	0	0	0	0	0	0	0	0	0	0	0	#DIV/0!	#DIV/0!	0	0	0	0	0.01	0.005	#DIV/0!	0.158302
Bacteroidia bacterium 43-41	0	0	0	0	0	0	0	0	0	0	0	0	#DIV/0!	#DIV/0!	0	0	0	0	0.01	0.005	#DIV/0!	0.158302
Lachnospiraceae bacterium XBD2001	0	0	0	0	0	0	0	0	0	0	0	0	#DIV/0!	#DIV/0!	0	0	0	0.01	0	0.005	#DIV/0!	0.158302
Prevotella falsenii	0	0	0	0	0	0	0	0	0	0	0	0	#DIV/0!	#DIV/0!	0	0	0	0.01	0	0.005	#DIV/0!	0.158302
Parvimonas micra	0	0	0	0	0	0	0	0	0	0	0	0	#DIV/0!	#DIV/0!	0	0	0	0.01	0	0.005	#DIV/0!	0.158302
Parabacteroides sp. CH2-D42-20	0	0	0	0	0	0	0	0	0	0	0	0	#DIV/0!	#DIV/0!	0	0	0	0.01	0	0.005	#DIV/0!	0.158302
Eubacterium sp. CAG:115	0	0	0	0	0	0	0	0	0	0	0	0	#DIV/0!	#DIV/0!	0	0	0	0	0.01	0.005	#DIV/0!	0.158302
Eubacterium siraeum CAG:80	0	0	0	0	0	0	0	0	0	0	0	0	#DIV/0!	#DIV/0!	0	0	0	0.01	0	0.005	#DIV/0!	0.158302
Oribacterium sp. KHPX15	0	0	0	0	0	0	0	0	0	0	0	0	#DIV/0!	#DIV/0!	0	0	0	0.01	0	0.005	#DIV/0!	0.158302
Parabacteroides sp. AM27-42	0	0	0	0	0	0	0	0	0	0	0	0	#DIV/0!	#DIV/0!	0	0	0	0.01	0	0.005	#DIV/0!	0.158302
Prevotella sp. FD3004	0	0	0	0	0	0	0	0	0	0	0	0	#DIV/0!	#DIV/0!	0	0	0	0	0.01	0.005	#DIV/0!	0.158302
Roseburia sp. CAG:45	0	0	0	0	0	0	0	0	0	0	0	0	#DIV/0!	#DIV/0!	0	0	0	0	0.01	0.005	#DIV/0!	0.158302
Pseudobutyrivibrio sp. OR37	0	0	0	0	0	0	0	0	0	0	0	0	#DIV/0!	#DIV/0!	0	0	0	0.01	0	0.005	#DIV/0!	0.158302
Bacteroidales bacterium CF	0	0	0	0	0	0	0	0	0	0	0	0	#DIV/0!	#DIV/0!	0	0	0	0	0.01	0.005	#DIV/0!	0.158302
Varibaculum timonense	0	0	0	0	0	0	0	0	0	0	0	0	#DIV/0!	#DIV/0!	0	0	0	0.01	0	0.005	#DIV/0!	0.158302
Clostridium sp. TF08-15	0	0	0	0	0	0	0	0	0	0	0	0	#DIV/0!	#DIV/0!	0	0	0	0	0.01	0.005	#DIV/0!	0.158302
Paludibacter sp. 47-17	0	0	0	0	0	0	0	0	0	0	0	0	#DIV/0!	#DIV/0!	0	0	0	0	0.01	0.005	#DIV/0!	0.158302
Methanobrevibacter sp. YE315	0	0	0	0	0	0	0	0	0	0	0	0	#DIV/0!	#DIV/0!	0	0	0	0	0.01	0.005	#DIV/0!	0.158302
Ruminococcus sp. AF18-29	0	0	0	0	0	0	0	0	0	0	0	0	#DIV/0!	#DIV/0!	0	0	0	0.01	0	0.005	#DIV/0!	0.158302
Clostridium sp. C8	0	0	0	0	0	0	0	0	0	0	0	0	#DIV/0!	#DIV/0!	0	0	0	0.01	0	0.005	#DIV/0!	0.158302
Porphyromonas uenonis	0	0	0	0	0	0	0	0	0	0	0	0	#DIV/0!	#DIV/0!	0	0	0	0	0.01	0.005	#DIV/0!	0.158302
Bacillus thermoamylovorans	0	0	0	0	0	0	0	0	0	0	0	0	#DIV/0!	#DIV/0!	0	0	0	0.01	0	0.005	#DIV/0!	0.158302
Phascolarctobacterium sp. CAG:207	0	0	0	0	0	0	0	0	0	0	0	0	#DIV/0!	#DIV/0!	0	0	0	0	0.01	0.005	#DIV/0!	0.158302
Bifidobacterium sp. 56_9_plus	0	0	0	0	0	0	0	0	0	0	0	0	#DIV/0!	#DIV/0!	0	0	0	0	0.01	0.005	#DIV/0!	0.158302
Methanobrevibacter thaueri	0	0	0	0	0	0	0	0	0	0	0	0	#DIV/0!	#DIV/0!	0	0	0	0	0.01	0.005	#DIV/0!	0.158302
Prevotella sp. khp1	0	0	0	0	0	0	0	0	0	0	0	0	#DIV/0!	#DIV/0!	0	0	0	0	0.01	0.005	#DIV/0!	0.158302
[Clostridium] hiranonis	0	0	0	0	0	0	0	0	0	0	0	0	#DIV/0!	#DIV/0!	0	0	0	0.01	0	0.005	#DIV/0!	0.158302
Clostridium sp. AM34-9AC	0	0	0	0	0	0	0	0	0	0	0	0	#DIV/0!	#DIV/0!	0	0	0	0	0.01	0.005	#DIV/0!	0.158302
Megasphaera stantonii	0	0	0	0	0	0	0	0	0	0	0	0	#DIV/0!	#DIV/0!	0	0	0	0.01	0	0.005	#DIV/0!	0.158302
Macellibacteroides sp. HH-ZS	0	0	0	0	0	0	0	0	0	0	0	0	#DIV/0!	#DIV/0!	0	0	0	0	0.01	0.005	#DIV/0!	0.158302
Olsenella sp. oral taxon 809	0	0	0	0	0	0	0	0	0	0	0	0	#DIV/0!	#DIV/0!	0	0	0	0.01	0	0.005	#DIV/0!	0.158302
Dethiosulfatibacter aminovorans	0	0	0	0	0	0	0	0	0	0	0	0	#DIV/0!	#DIV/0!	0	0	0	0.01	0	0.005	#DIV/0!	0.158302
Flavobacterium sp.	0	0	0	0	0	0	0	0	0	0	0	0	#DIV/0!	#DIV/0!	0	0	0	0	0.01	0.005	#DIV/0!	0.158302
Clostridium sp. DSM 8431	0	0	0	0	0	0	0	0	0	0	0	0	#DIV/0!	#DIV/0!	0	0	0	0.01	0	0.005	#DIV/0!	0.158302
Toxocara canis	0	0	0	0	0	0	0	0	0	0	0	0	#DIV/0!	#DIV/0!	0	0	0	0.01	0	0.005	#DIV/0!	0.158302
Gardnerella vaginalis	0	0	0	0	0	0	0	0	0	0	0	0	#DIV/0!	#DIV/0!	0	0	0	0.01	0	0.005	#DIV/0!	0.158302
Lachnospiraceae bacterium AM26-1LB	0	0	0	0	0	0	0	0	0	0	0	0	#DIV/0!	#DIV/0!	0	0	0	0.01	0	0.005	#DIV/0!	0.158302
Porphyromonadaceae bacterium H1	0	0	0	0	0	0	0	0	0	0	0	0	#DIV/0!	#DIV/0!	0	0	0	0	0.01	0.005	#DIV/0!	0.158302
Clostridium sp. CAG:568	0	0	0	0	0	0	0	0	0	0	0	0	#DIV/0!	#DIV/0!	0	0	0	0	0.01	0.005	#DIV/0!	0.158302
Bacteroidia bacterium 44-10	0	0	0	0	0	0	0	0	0	0	0	0	#DIV/0!	#DIV/0!	0	0	0	0	0.01	0.005	#DIV/0!	0.158302
Roseburia sp. AF12-17LB	0	0	0	0	0	0	0	0	0	0	0	0	#DIV/0!	#DIV/0!	0	0	0	0	0.01	0.005	#DIV/0!	0.158302
Phage DP-2017a	0	0	0	0	0	0	0	0	0	0	0	0	#DIV/0!	#DIV/0!	0	0	0	0.01	0	0.005	#DIV/0!	0.158302
Fibrobacter succinogenes	0	0	0	0	0	0	0	0	0	0	0	0	#DIV/0!	#DIV/0!	0	0	0	0	0.01	0.005	#DIV/0!	0.158302
Mageeibacillus indolicus	0	0	0	0	0	0	0	0	0	0	0	0	#DIV/0!	#DIV/0!	0	0	0	0	0.01	0.005	#DIV/0!	0.158302
Flavobacterium tibetense	0	0	0	0	0	0	0	0	0	0	0	0	#DIV/0!	#DIV/0!	0	0	0	0.01	0	0.005	#DIV/0!	0.158302
Butyrivibrio sp. MC2021	0	0	0	0	0	0	0	0	0	0	0	0	#DIV/0!	#DIV/0!	0	0	0	0.01	0	0.005	#DIV/0!	0.158302
Firmicutes bacterium CAG:631	0	0	0	0	0	0	0	0	0	0	0	0	#DIV/0!	#DIV/0!	0	0	0	0	0.01	0.005	#DIV/0!	0.158302
Prevotella sp. ICM33	0	0	0	0	0	0	0	0	0	0	0	0	#DIV/0!	#DIV/0!	0	0	0	0.01	0	0.005	#DIV/0!	0.158302
Tissierella sp. P1	0	0	0	0	0	0	0	0	0	0	0	0	#DIV/0!	#DIV/0!	0	0	0	0.01	0	0.005	#DIV/0!	0.158302
Firmicutes bacterium GWF2_51_9	0	0	0	0	0	0	0	0	0	0	0	0	#DIV/0!	#DIV/0!	0	0	0	0.01	0	0.005	#DIV/0!	0.158302
Peptoniphilus sp. ChDC B134	0	0	0	0	0	0	0	0	0	0	0	0	#DIV/0!	#DIV/0!	0	0	0	0.01	0	0.005	#DIV/0!	0.158302
Lachnospiraceae bacterium AM21-21	0	0	0	0	0	0	0	0	0	0	0	0	#DIV/0!	#DIV/0!	0	0	0	0.01	0	0.005	#DIV/0!	0.158302
Erysipelotrichaceae bacterium AF15-26LB	0	0	0	0	0	0	0	0	0	0	0	0	#DIV/0!	#DIV/0!	0	0	0	0.01	0	0.005	#DIV/0!	0.158302
Alloscardovia omnicolens	0	0	0	0	0	0	0	0	0	0	0	0	#DIV/0!	#DIV/0!	0	0	0	0.01	0	0.005	#DIV/0!	0.158302
Ruminococcus sp. AF17-11	0	0	0	0	0	0	0	0	0	0	0	0	#DIV/0!	#DIV/0!	0	0	0	0.01	0	0.005	#DIV/0!	0.158302
Eoetvoesia caeni	0	0	0	0	0	0	0	0	0	0	0	0	#DIV/0!	#DIV/0!	0	0	0	0.01	0	0.005	#DIV/0!	0.158302
Bacillus sp. M6-12	0	0	0	0	0	0	0	0	0	0	0	0	#DIV/0!	#DIV/0!	0	0	0	0.01	0	0.005	#DIV/0!	0.158302
Dysgonomonas capnocytophagoides	0	0	0	0	0	0	0	0	0	0	0	0	#DIV/0!	#DIV/0!	0	0	0	0	0.01	0.005	#DIV/0!	0.158302
Roseburia sp. AF42-8	0	0	0	0	0	0	0	0	0	0	0	0	#DIV/0!	#DIV/0!	0	0	0	0	0.01	0.005	#DIV/0!	0.158302
Fibrisoma sp. HYT19	0	0	0	0	0	0	0	0	0	0	0	0	#DIV/0!	#DIV/0!	0	0	0	0.01	0	0.005	#DIV/0!	0.158302
Candidatus Gastranaerophilales bacterium HUM_4	0	0	0	0	0	0	0	0	0	0	0	0	#DIV/0!	#DIV/0!	0	0	0	0	0.01	0.005	#DIV/0!	0.158302
Defluviitoga tunisiensis	0	0	0	0	0	0	0	0	0	0	0	0	#DIV/0!	#DIV/0!	0	0	0	0.01	0	0.005	#DIV/0!	0.158302
Veillonella sp.	0	0	0	0	0	0	0	0	0	0	0	0	#DIV/0!	#DIV/0!	0	0	0	0	0.01	0.005	#DIV/0!	0.158302
Bacteroidales bacterium Barb6	0	0	0	0	0	0	0	0	0	0	0	0	#DIV/0!	#DIV/0!	0	0	0	0	0.01	0.005	#DIV/0!	0.158302
bacterium J10(2018)	0	0	0	0	0	0	0	0	0	0	0	0	#DIV/0!	#DIV/0!	0	0	0	0.01	0	0.005	#DIV/0!	0.158302
Acetobacter sp. 46_36	0	0	0	0	0	0	0	0	0	0	0	0	#DIV/0!	#DIV/0!	0	0	0	0.01	0	0.005	#DIV/0!	0.158302
Bacteroidetes bacterium HGW-Bacteroidetes-10	0	0	0	0	0	0	0	0	0	0	0	0	#DIV/0!	#DIV/0!	0	0	0	0	0.01	0.005	#DIV/0!	0.158302
Bacteroides sp. D1	0	0	0	0	0	0	0	0	0	0	0	0	#DIV/0!	#DIV/0!	0	0	0	0.01	0	0.005	#DIV/0!	0.158302
Eubacterium sp. 38_16	0	0	0	0	0	0	0	0	0	0	0	0	#DIV/0!	#DIV/0!	0	0	0	0.01	0	0.005	#DIV/0!	0.158302
Bacteroides sp. D22	0	0	0	0	0	0	0	0	0	0	0	0	#DIV/0!	#DIV/0!	0	0	0	0.01	0	0.005	#DIV/0!	0.158302
Lachnospiraceae bacterium AM10-38	0	0	0	0	0	0	0	0	0	0	0	0	#DIV/0!	#DIV/0!	0	0	0	0.01	0	0.005	#DIV/0!	0.158302
Selenomonas sp. oral taxon 920	0	0	0	0	0	0	0	0	0	0	0	0	#DIV/0!	#DIV/0!	0	0	0	0.01	0	0.005	#DIV/0!	0.158302
Parascardovia denticolens	0	0	0	0	0	0	0	0	0	0	0	0	#DIV/0!	#DIV/0!	0	0	0	0.01	0	0.005	#DIV/0!	0.158302
Bacillus phage vB_BceM-HSE3	0	0	0	0	0	0	0	0	0	0	0	0	#DIV/0!	#DIV/0!	0	0	0	0.01	0	0.005	#DIV/0!	0.158302
Olsenella sp. TM06-36	0	0	0	0	0	0	0	0	0	0	0	0	#DIV/0!	#DIV/0!	0	0	0	0.01	0	0.005	#DIV/0!	0.158302
Bacillus sp. Marseille-P3800	0	0	0	0	0	0	0	0	0	0	0	0	#DIV/0!	#DIV/0!	0	0	0	0.01	0	0.005	#DIV/0!	0.158302
archaeon HR01	0	0	0	0	0	0	0	0	0	0	0	0	#DIV/0!	#DIV/0!	0	0	0	0.01	0	0.005	#DIV/0!	0.158302
Mucilaginibacter pedocola	0	0	0	0	0	0	0	0	0	0	0	0	#DIV/0!	#DIV/0!	0	0	0	0.01	0	0.005	#DIV/0!	0.158302
Flavobacterium phage Fpv3	0	0	0	0	0	0	0	0	0	0	0	0	#DIV/0!	#DIV/0!	0	0	0	0.01	0	0.005	#DIV/0!	0.158302
Pedobacter cryoconitis	0	0	0	0	0	0	0	0	0	0	0	0	#DIV/0!	#DIV/0!	0	0	0	0	0.01	0.005	#DIV/0!	0.158302
Saprospira grandis	0	0	0	0	0	0	0	0	0	0	0	0	#DIV/0!	#DIV/0!	0	0	0	0.01	0	0.005	#DIV/0!	0.158302
Thermoprotei archaeon	0	0	0	0	0	0	0	0	0	0	0	0	#DIV/0!	#DIV/0!	0	0	0	0.01	0	0.005	#DIV/0!	0.158302
Corynebacterium phage IME1320_01	0	0	0	0	0	0	0	0	0	0	0	0	#DIV/0!	#DIV/0!	0	0	0	0.01	0	0.005	#DIV/0!	0.158302
Nosocomiicoccus sp. HMSC059G07	0	0	0	0	0	0	0	0	0	0	0	0	#DIV/0!	#DIV/0!	0	0	0	0	0.01	0.005	#DIV/0!	0.158302
Mycolicibacterium smegmatis	0	0	0	0	0	0	0.19	0	0.095	0	0.12	0.06	-0.662965	0.618155	0	0	0	0	0	0	#DIV/0!	#DIV/0!
Dorea sp. AF36-15AT	0	0	0	0	0	0	0.07	0.05	0.06	0.01	0	0.005	-3.58496	0.00104091	0	0	0	0	0	0	#DIV/0!	#DIV/0!
Coprobacillus sp. CAG:235_29_27	0	0	0	0	0	0	0.01	0.06	0.035	0	0.01	0.005	-2.80735	0.111184	0	0	0	0	0	0	#DIV/0!	#DIV/0!
Bifidobacterium vansinderenii	0	0	0	0	0	0	0.04	0.02	0.03	0	0	0	#NUM!	0.00653338	0	0	0	0	0	0	#DIV/0!	#DIV/0!
Olsenella sp. kh2p3	0	0	0	0	0	0	0.05	0.01	0.03	0	0	0	#NUM!	0.0601698	0	0	0	0	0	0	#DIV/0!	#DIV/0!
Ruminococcus sp. AF19-29	0	0	0	0	0	0	0.02	0.02	0.02	0.01	0	0.005	-2	0.00653338	0	0	0	0	0	0	#DIV/0!	#DIV/0!
Faecalibacillus faecis	0	0	0	0	0	0	0.01	0.03	0.02	0	0	0	#NUM!	0.0257214	0	0	0	0	0	0	#DIV/0!	#DIV/0!
Butyricicoccus sp. AF10-3	0	0	0	0	0	0	0	0.04	0.02	0	0	0	#NUM!	0.158302	0	0	0	0	0	0	#DIV/0!	#DIV/0!
Eggerthella sp. AM16-19	0	0	0	0	0	0	0.01	0.03	0.02	0	0	0	#NUM!	0.0257214	0	0	0	0	0	0	#DIV/0!	#DIV/0!
Collinsella provencensis	0	0	0	0	0	0	0.02	0.01	0.015	0	0.03	0.015	0	1	0	0	0	0	0	0	#DIV/0!	#DIV/0!
Veillonella montpellierensis	0	0	0	0	0	0	0	0.03	0.015	0	0.02	0.01	-0.584963	0.656045	0	0	0	0	0	0	#DIV/0!	#DIV/0!
Eubacteriaceae bacterium	0	0	0	0	0	0	0.03	0	0.015	0.01	0	0.005	-1.58496	0.334852	0	0	0	0	0	0	#DIV/0!	#DIV/0!
Ruminococcus sp. AM22-13	0	0	0	0	0	0	0.01	0.02	0.015	0.01	0	0.005	-1.58496	0.070484	0	0	0	0	0	0	#DIV/0!	#DIV/0!
Ruminococcus sp. AM34-9LB	0	0	0	0	0	0	0.01	0.02	0.015	0.01	0	0.005	-1.58496	0.070484	0	0	0	0	0	0	#DIV/0!	#DIV/0!
Ruminococcus sp. AM23-1LB	0	0	0	0	0	0	0.01	0.02	0.015	0.01	0	0.005	-1.58496	0.070484	0	0	0	0	0	0	#DIV/0!	#DIV/0!
Veillonella sp. VA139	0	0	0	0	0	0	0	0.03	0.015	0	0.01	0.005	-1.58496	0.334852	0	0	0	0	0	0	#DIV/0!	#DIV/0!
Lachnospiraceae bacterium AM25-17	0	0	0	0	0	0	0.02	0.01	0.015	0.01	0	0.005	-1.58496	0.070484	0	0	0	0	0	0	#DIV/0!	#DIV/0!
Christensenella sp. Marseille-P3954	0	0	0	0	0	0	0.01	0.02	0.015	0.01	0	0.005	-1.58496	0.070484	0	0	0	0	0	0	#DIV/0!	#DIV/0!
Enorma massiliensis	0	0	0	0	0	0	0.02	0.01	0.015	0	0.01	0.005	-1.58496	0.070484	0	0	0	0	0	0	#DIV/0!	#DIV/0!
Trueperella pyogenes	0	0	0	0	0	0	0.02	0.01	0.015	0	0.01	0.005	-1.58496	0.070484	0	0	0	0	0	0	#DIV/0!	#DIV/0!
Denitrobacterium detoxificans	0	0	0	0	0	0	0.03	0	0.015	0	0	0	#NUM!	0.158302	0	0	0	0	0	0	#DIV/0!	#DIV/0!
Ruminococcus sp. AM12-48	0	0	0	0	0	0	0.02	0.01	0.015	0	0	0	#NUM!	0.00653338	0	0	0	0	0	0	#DIV/0!	#DIV/0!
Lactobacillus rhamnosus	0	0	0	0	0	0	0	0.03	0.015	0	0	0	#NUM!	0.158302	0	0	0	0	0	0	#DIV/0!	#DIV/0!
Ruminococcus sp. CAG:9-related_41_34	0	0	0	0	0	0	0.01	0.02	0.015	0	0	0	#NUM!	0.00653338	0	0	0	0	0	0	#DIV/0!	#DIV/0!
Dorea formicigenerans CAG:28	0	0	0	0	0	0	0.02	0.01	0.015	0	0	0	#NUM!	0.00653338	0	0	0	0	0	0	#DIV/0!	#DIV/0!
Senegalimassilia anaerobia	0	0	0	0	0	0	0.01	0.02	0.015	0	0	0	#NUM!	0.00653338	0	0	0	0	0	0	#DIV/0!	#DIV/0!
Chitinophaga sp. K20C18050901	0	0	0	0	0	0	0.03	0	0.015	0	0	0	#NUM!	0.158302	0	0	0	0	0	0	#DIV/0!	#DIV/0!
Lachnospiraceae bacterium 8_1_57FAA	0	0	0	0	0	0	0	0.02	0.01	0	0.02	0.01	0	1	0	0	0	0	0	0	#DIV/0!	#DIV/0!
Thermoanaerobacterales bacterium SK-G1	0	0	0	0	0	0	0	0.02	0.01	0	0.02	0.01	0	1	0	0	0	0	0	0	#DIV/0!	#DIV/0!
Coprococcus sp. AF18-48	0	0	0	0	0	0	0.01	0.01	0.01	0.01	0.01	0.01	0	#DIV/0!	0	0	0	0	0	0	#DIV/0!	#DIV/0!
Dehalobacter sp. FTH1	0	0	0	0	0	0	0.02	0	0.01	0.01	0.01	0.01	0	1	0	0	0	0	0	0	#DIV/0!	#DIV/0!
Sporomusa ovata	0	0	0	0	0	0	0	0.02	0.01	0	0.02	0.01	0	1	0	0	0	0	0	0	#DIV/0!	#DIV/0!
Pseudomonas sp. NBRC 111139	0	0	0	0	0	0	0	0.02	0.01	0	0.02	0.01	0	1	0	0	0	0	0	0	#DIV/0!	#DIV/0!
Ruminococcus sp. OM08-9BH	0	0	0	0	0	0	0.01	0.01	0.01	0.01	0.01	0.01	0	#DIV/0!	0	0	0	0	0	0	#DIV/0!	#DIV/0!
Blautia sp. AF13-16	0	0	0	0	0	0	0.01	0.01	0.01	0.01	0	0.005	-1	0.158302	0	0	0	0	0	0	#DIV/0!	#DIV/0!
Collinsella sp. TM09-10AT	0	0	0	0	0	0	0.01	0.01	0.01	0	0.01	0.005	-1	0.158302	0	0	0	0	0	0	#DIV/0!	#DIV/0!
Collinsella sp. TM05-38	0	0	0	0	0	0	0.01	0.01	0.01	0	0.01	0.005	-1	0.158302	0	0	0	0	0	0	#DIV/0!	#DIV/0!
Intestinibacillus massiliensis	0	0	0	0	0	0	0.01	0.01	0.01	0.01	0	0.005	-1	0.158302	0	0	0	0	0	0	#DIV/0!	#DIV/0!
Collinsella sp. AF02-46-1	0	0	0	0	0	0	0.01	0.01	0.01	0	0.01	0.005	-1	0.158302	0	0	0	0	0	0	#DIV/0!	#DIV/0!
[Bacteroides] pectinophilus	0	0	0	0	0	0	0.01	0.01	0.01	0.01	0	0.005	-1	0.158302	0	0	0	0	0	0	#DIV/0!	#DIV/0!
Collinsella sp. AF28-5AC	0	0	0	0	0	0	0.01	0.01	0.01	0	0.01	0.005	-1	0.158302	0	0	0	0	0	0	#DIV/0!	#DIV/0!
bacterium OL-1	0	0	0	0	0	0	0.01	0.01	0.01	0.01	0	0.005	-1	0.158302	0	0	0	0	0	0	#DIV/0!	#DIV/0!
Clostridium sp. CT4	0	0	0	0	0	0	0.02	0	0.01	0.01	0	0.005	-1	0.481817	0	0	0	0	0	0	#DIV/0!	#DIV/0!
Erysipelotrichaceae bacterium 21_3	0	0	0	0	0	0	0.01	0.01	0.01	0.01	0	0.005	-1	0.158302	0	0	0	0	0	0	#DIV/0!	#DIV/0!
Collinsella sp. AF33-16	0	0	0	0	0	0	0.01	0.01	0.01	0	0.01	0.005	-1	0.158302	0	0	0	0	0	0	#DIV/0!	#DIV/0!
Clostridium minihomine	0	0	0	0	0	0	0.01	0.01	0.01	0.01	0	0.005	-1	0.158302	0	0	0	0	0	0	#DIV/0!	#DIV/0!
Collinsella sp. AM38-1BH	0	0	0	0	0	0	0.01	0.01	0.01	0	0.01	0.005	-1	0.158302	0	0	0	0	0	0	#DIV/0!	#DIV/0!
Collinsella sp. TF12-2AT	0	0	0	0	0	0	0.01	0.01	0.01	0	0.01	0.005	-1	0.158302	0	0	0	0	0	0	#DIV/0!	#DIV/0!
Olsenella sp. An285	0	0	0	0	0	0	0.01	0.01	0.01	0	0.01	0.005	-1	0.158302	0	0	0	0	0	0	#DIV/0!	#DIV/0!
Collinsella sp. TM10-22	0	0	0	0	0	0	0.01	0.01	0.01	0	0.01	0.005	-1	0.158302	0	0	0	0	0	0	#DIV/0!	#DIV/0!
Collinsella sp. AM12-1	0	0	0	0	0	0	0.01	0.01	0.01	0	0.01	0.005	-1	0.158302	0	0	0	0	0	0	#DIV/0!	#DIV/0!
Lachnospiraceae bacterium Choco86	0	0	0	0	0	0	0.01	0.01	0.01	0.01	0	0.005	-1	0.158302	0	0	0	0	0	0	#DIV/0!	#DIV/0!
Collinsella sp. AM09-41	0	0	0	0	0	0	0.01	0.01	0.01	0	0.01	0.005	-1	0.158302	0	0	0	0	0	0	#DIV/0!	#DIV/0!
Collinsella sp. OF03-4AA	0	0	0	0	0	0	0.01	0.01	0.01	0	0.01	0.005	-1	0.158302	0	0	0	0	0	0	#DIV/0!	#DIV/0!
Collinsella sp. OM06-18AC	0	0	0	0	0	0	0.01	0.01	0.01	0	0.01	0.005	-1	0.158302	0	0	0	0	0	0	#DIV/0!	#DIV/0!
Collinsella sp. TF07-1	0	0	0	0	0	0	0.01	0.01	0.01	0	0.01	0.005	-1	0.158302	0	0	0	0	0	0	#DIV/0!	#DIV/0!
Collinsella sp. OM08-14AT	0	0	0	0	0	0	0.01	0.01	0.01	0	0.01	0.005	-1	0.158302	0	0	0	0	0	0	#DIV/0!	#DIV/0!
Collinsella sp. AF14-35	0	0	0	0	0	0	0.01	0.01	0.01	0	0.01	0.005	-1	0.158302	0	0	0	0	0	0	#DIV/0!	#DIV/0!
Collinsella sp. CAG:289	0	0	0	0	0	0	0.01	0.01	0.01	0	0.01	0.005	-1	0.158302	0	0	0	0	0	0	#DIV/0!	#DIV/0!
Collinsella sp. AM24-1	0	0	0	0	0	0	0.01	0.01	0.01	0	0.01	0.005	-1	0.158302	0	0	0	0	0	0	#DIV/0!	#DIV/0!
Olsenella sp. An188	0	0	0	0	0	0	0.01	0.01	0.01	0	0	0	#NUM!	#DIV/0!	0	0	0	0	0	0	#DIV/0!	#DIV/0!
Alloscardovia sp. HMSC034E08	0	0	0	0	0	0	0.01	0.01	0.01	0	0	0	#NUM!	#DIV/0!	0	0	0	0	0	0	#DIV/0!	#DIV/0!
Coprobacillus sp. 8_1_38FAA	0	0	0	0	0	0	0	0.02	0.01	0	0	0	#NUM!	0.158302	0	0	0	0	0	0	#DIV/0!	#DIV/0!
Ruminococcus sp. TF08-4	0	0	0	0	0	0	0	0.02	0.01	0	0	0	#NUM!	0.158302	0	0	0	0	0	0	#DIV/0!	#DIV/0!
Ruminococcus sp. TF06-23	0	0	0	0	0	0	0.01	0.01	0.01	0	0	0	#NUM!	#DIV/0!	0	0	0	0	0	0	#DIV/0!	#DIV/0!
Olsenella scatoligenes	0	0	0	0	0	0	0.02	0	0.01	0	0	0	#NUM!	0.158302	0	0	0	0	0	0	#DIV/0!	#DIV/0!
Olsenella sp. KH3B4	0	0	0	0	0	0	0.02	0	0.01	0	0	0	#NUM!	0.158302	0	0	0	0	0	0	#DIV/0!	#DIV/0!
Lactobacillus sp.	0	0	0	0	0	0	0.02	0	0.01	0	0	0	#NUM!	0.158302	0	0	0	0	0	0	#DIV/0!	#DIV/0!
Olsenella sp. Marseille-P4518	0	0	0	0	0	0	0.01	0.01	0.01	0	0	0	#NUM!	#DIV/0!	0	0	0	0	0	0	#DIV/0!	#DIV/0!
Gordonibacter sp. An230	0	0	0	0	0	0	0.02	0	0.01	0	0	0	#NUM!	0.158302	0	0	0	0	0	0	#DIV/0!	#DIV/0!
Collinsella sp. AM36-4AA	0	0	0	0	0	0	0.01	0.01	0.01	0	0	0	#NUM!	#DIV/0!	0	0	0	0	0	0	#DIV/0!	#DIV/0!
Ruminococcus sp. OF03-6AA	0	0	0	0	0	0	0.01	0.01	0.01	0	0	0	#NUM!	#DIV/0!	0	0	0	0	0	0	#DIV/0!	#DIV/0!
Gordonibacter urolithinfaciens	0	0	0	0	0	0	0.02	0	0.01	0	0	0	#NUM!	0.158302	0	0	0	0	0	0	#DIV/0!	#DIV/0!
Blautia sp. AM16-16B	0	0	0	0	0	0	0	0.02	0.01	0	0	0	#NUM!	0.158302	0	0	0	0	0	0	#DIV/0!	#DIV/0!
Coprobacillus sp. AF15-30	0	0	0	0	0	0	0.01	0.01	0.01	0	0	0	#NUM!	#DIV/0!	0	0	0	0	0	0	#DIV/0!	#DIV/0!
Dorea longicatena CAG:42	0	0	0	0	0	0	0.01	0.01	0.01	0	0	0	#NUM!	#DIV/0!	0	0	0	0	0	0	#DIV/0!	#DIV/0!
Gemella sanguinis	0	0	0	0	0	0	0.02	0	0.01	0	0	0	#NUM!	0.158302	0	0	0	0	0	0	#DIV/0!	#DIV/0!
Clostridium sp. AF15-17LB	0	0	0	0	0	0	0.01	0.01	0.01	0	0	0	#NUM!	#DIV/0!	0	0	0	0	0	0	#DIV/0!	#DIV/0!
Senegalimassilia faecalis	0	0	0	0	0	0	0.01	0.01	0.01	0	0	0	#NUM!	#DIV/0!	0	0	0	0	0	0	#DIV/0!	#DIV/0!
Collinsella ihuae	0	0	0	0	0	0	0.01	0.01	0.01	0	0	0	#NUM!	#DIV/0!	0	0	0	0	0	0	#DIV/0!	#DIV/0!
Slackia equolifaciens	0	0	0	0	0	0	0.01	0.01	0.01	0	0	0	#NUM!	#DIV/0!	0	0	0	0	0	0	#DIV/0!	#DIV/0!
Blautia hydrogenotrophica CAG:147	0	0	0	0	0	0	0.01	0.01	0.01	0	0	0	#NUM!	#DIV/0!	0	0	0	0	0	0	#DIV/0!	#DIV/0!
Syntrophomonas wolfei	0	0	0	0	0	0	0.01	0.01	0.01	0	0	0	#NUM!	#DIV/0!	0	0	0	0	0	0	#DIV/0!	#DIV/0!
Ruminococcus sp. CAG:55	0	0	0	0	0	0	0	0.02	0.01	0	0	0	#NUM!	0.158302	0	0	0	0	0	0	#DIV/0!	#DIV/0!
Succinivibrionaceae bacterium WG-1	0	0	0	0	0	0	0.02	0	0.01	0	0	0	#NUM!	0.158302	0	0	0	0	0	0	#DIV/0!	#DIV/0!
Coprobacillus sp. OF03-2AA	0	0	0	0	0	0	0.01	0.01	0.01	0	0	0	#NUM!	#DIV/0!	0	0	0	0	0	0	#DIV/0!	#DIV/0!
Raoultibacter timonensis	0	0	0	0	0	0	0.02	0	0.01	0	0	0	#NUM!	0.158302	0	0	0	0	0	0	#DIV/0!	#DIV/0!
Clostridium sp. AF36-4	0	0	0	0	0	0	0.01	0.01	0.01	0	0	0	#NUM!	#DIV/0!	0	0	0	0	0	0	#DIV/0!	#DIV/0!
Collinsella sp. TM05-37	0	0	0	0	0	0	0.01	0.01	0.01	0	0	0	#NUM!	#DIV/0!	0	0	0	0	0	0	#DIV/0!	#DIV/0!
Staphylococcus arlettae	0	0	0	0	0	0	0	0.02	0.01	0	0	0	#NUM!	0.158302	0	0	0	0	0	0	#DIV/0!	#DIV/0!
Coprobacillus sp. 3_3_56FAA	0	0	0	0	0	0	0.01	0.01	0.01	0	0	0	#NUM!	#DIV/0!	0	0	0	0	0	0	#DIV/0!	#DIV/0!
Candidatus Kerfeldbacteria bacterium RIFCSPHIGHO2_12_FULL_42_13	0	0	0	0	0	0	0.01	0.01	0.01	0	0	0	#NUM!	#DIV/0!	0	0	0	0	0	0	#DIV/0!	#DIV/0!
Collinsella sp. AF39-11AT	0	0	0	0	0	0	0.01	0.01	0.01	0	0	0	#NUM!	#DIV/0!	0	0	0	0	0	0	#DIV/0!	#DIV/0!
Butyricicoccus sp. AM32-19	0	0	0	0	0	0	0	0.02	0.01	0	0	0	#NUM!	0.158302	0	0	0	0	0	0	#DIV/0!	#DIV/0!
Ruminococcus sp. AM18-44	0	0	0	0	0	0	0.01	0	0.005	0.01	0.01	0.01	1	0.158302	0	0	0	0	0	0	#DIV/0!	#DIV/0!
Eubacterium limosum	0	0	0	0	0	0	0.01	0	0.005	0.01	0.01	0.01	1	0.158302	0	0	0	0	0	0	#DIV/0!	#DIV/0!
bacterium 1XD42-8	0	0	0	0	0	0	0.01	0	0.005	0.01	0.01	0.01	1	0.158302	0	0	0	0	0	0	#DIV/0!	#DIV/0!
Peptococcaceae bacterium DCMF	0	0	0	0	0	0	0.01	0	0.005	0.02	0	0.01	1	0.481817	0	0	0	0	0	0	#DIV/0!	#DIV/0!
Zea mays	0	0	0	0	0	0	0.01	0	0.005	0.01	0.01	0.01	1	0.158302	0	0	0	0	0	0	#DIV/0!	#DIV/0!
Bacillus virus B103	0	0	0	0	0	0	0.01	0	0.005	0.02	0	0.01	1	0.481817	0	0	0	0	0	0	#DIV/0!	#DIV/0!
Sellimonas intestinalis	0	0	0	0	0	0	0	0.01	0.005	0	0.01	0.005	0	1	0	0	0	0	0	0	#DIV/0!	#DIV/0!
Coprococcus sp. CAG:131_42_139	0	0	0	0	0	0	0.01	0	0.005	0.01	0	0.005	0	1	0	0	0	0	0	0	#DIV/0!	#DIV/0!
Fermentimonas caenicola	0	0	0	0	0	0	0.01	0	0.005	0.01	0	0.005	0	1	0	0	0	0	0	0	#DIV/0!	#DIV/0!
Acetobacterium bakii	0	0	0	0	0	0	0.01	0	0.005	0.01	0	0.005	0	1	0	0	0	0	0	0	#DIV/0!	#DIV/0!
Lachnoclostridium sp. Marseille-P6806	0	0	0	0	0	0	0.01	0	0.005	0.01	0	0.005	0	1	0	0	0	0	0	0	#DIV/0!	#DIV/0!
Ruminococcus sp. CAG:254	0	0	0	0	0	0	0.01	0	0.005	0.01	0	0.005	0	1	0	0	0	0	0	0	#DIV/0!	#DIV/0!
Butyrivibrio crossotus	0	0	0	0	0	0	0.01	0	0.005	0.01	0	0.005	0	1	0	0	0	0	0	0	#DIV/0!	#DIV/0!
Subdoligranulum sp. AM23-21AC	0	0	0	0	0	0	0.01	0	0.005	0.01	0	0.005	0	1	0	0	0	0	0	0	#DIV/0!	#DIV/0!
Dolosigranulum pigrum	0	0	0	0	0	0	0.01	0	0.005	0.01	0	0.005	0	1	0	0	0	0	0	0	#DIV/0!	#DIV/0!
Clostridium sp. MSTE9	0	0	0	0	0	0	0.01	0	0.005	0.01	0	0.005	0	1	0	0	0	0	0	0	#DIV/0!	#DIV/0!
Clostridium merdae	0	0	0	0	0	0	0.01	0	0.005	0.01	0	0.005	0	1	0	0	0	0	0	0	#DIV/0!	#DIV/0!
Butyricicoccus sp. OF13-6	0	0	0	0	0	0	0	0.01	0.005	0.01	0	0.005	0	1	0	0	0	0	0	0	#DIV/0!	#DIV/0!
Clostridium kluyveri	0	0	0	0	0	0	0.01	0	0.005	0.01	0	0.005	0	1	0	0	0	0	0	0	#DIV/0!	#DIV/0!
Ruminococcus sp. CAG:353	0	0	0	0	0	0	0.01	0	0.005	0.01	0	0.005	0	1	0	0	0	0	0	0	#DIV/0!	#DIV/0!
Clostridium sp. CAG:217_53_7	0	0	0	0	0	0	0.01	0	0.005	0.01	0	0.005	0	1	0	0	0	0	0	0	#DIV/0!	#DIV/0!
Cellulosilyticum ruminicola	0	0	0	0	0	0	0.01	0	0.005	0.01	0	0.005	0	1	0	0	0	0	0	0	#DIV/0!	#DIV/0!
Olsenella sp. oral taxon 807	0	0	0	0	0	0	0.01	0	0.005	0	0.01	0.005	0	1	0	0	0	0	0	0	#DIV/0!	#DIV/0!
Lactobacillus delbrueckii	0	0	0	0	0	0	0.01	0	0.005	0.01	0	0.005	0	1	0	0	0	0	0	0	#DIV/0!	#DIV/0!
Longicatena caecimuris	0	0	0	0	0	0	0.01	0	0.005	0.01	0	0.005	0	1	0	0	0	0	0	0	#DIV/0!	#DIV/0!
Ruminococcus sp. AF37-3AC	0	0	0	0	0	0	0.01	0	0.005	0.01	0	0.005	0	1	0	0	0	0	0	0	#DIV/0!	#DIV/0!
[Ruminococcus] torques CAG:61	0	0	0	0	0	0	0	0.01	0.005	0	0.01	0.005	0	1	0	0	0	0	0	0	#DIV/0!	#DIV/0!
Olsenella sp. An290	0	0	0	0	0	0	0.01	0	0.005	0	0.01	0.005	0	1	0	0	0	0	0	0	#DIV/0!	#DIV/0!
Ruminococcus sp.	0	0	0	0	0	0	0	0.01	0.005	0	0.01	0.005	0	1	0	0	0	0	0	0	#DIV/0!	#DIV/0!
Mogibacterium sp. CM50	0	0	0	0	0	0	0.01	0	0.005	0.01	0	0.005	0	1	0	0	0	0	0	0	#DIV/0!	#DIV/0!
Slackia faecicanis	0	0	0	0	0	0	0.01	0	0.005	0	0.01	0.005	0	1	0	0	0	0	0	0	#DIV/0!	#DIV/0!
Siphonobacter aquaeclarae	0	0	0	0	0	0	0	0.01	0.005	0.01	0	0.005	0	1	0	0	0	0	0	0	#DIV/0!	#DIV/0!
Desulfosporosinus orientis	0	0	0	0	0	0	0.01	0	0.005	0.01	0	0.005	0	1	0	0	0	0	0	0	#DIV/0!	#DIV/0!
Clostridiaceae bacterium BRH_c20a	0	0	0	0	0	0	0.01	0	0.005	0.01	0	0.005	0	1	0	0	0	0	0	0	#DIV/0!	#DIV/0!
Bacillus virus phi29	0	0	0	0	0	0	0.01	0	0.005	0.01	0	0.005	0	1	0	0	0	0	0	0	#DIV/0!	#DIV/0!
Olsenella urininfantis	0	0	0	0	0	0	0.01	0	0.005	0	0.01	0.005	0	1	0	0	0	0	0	0	#DIV/0!	#DIV/0!
Atopobium sp. oral taxon 810	0	0	0	0	0	0	0.01	0	0.005	0	0.01	0.005	0	1	0	0	0	0	0	0	#DIV/0!	#DIV/0!
Tissierella praeacuta	0	0	0	0	0	0	0.01	0	0.005	0.01	0	0.005	0	1	0	0	0	0	0	0	#DIV/0!	#DIV/0!
Desulfotomaculum sp. 46_296	0	0	0	0	0	0	0.01	0	0.005	0.01	0	0.005	0	1	0	0	0	0	0	0	#DIV/0!	#DIV/0!
Citrobacter freundii	0	0.12	0.06	0	0	0	0.01	0	0.005	0	0	0	#NUM!	0.158302	0	0	0	0	0	0	#DIV/0!	#DIV/0!
Penaeus vannamei	0.01	0.01	0.01	0.01	0.01	0.01	0.01	0	0.005	0	0	0	#NUM!	0.158302	0	0	0	0	0	0	#DIV/0!	#DIV/0!
Ruminococcus faecis	0	0	0	0	0	0	0	0.01	0.005	0	0	0	#NUM!	0.158302	0	0	0	0	0	0	#DIV/0!	#DIV/0!
Parabacteroides provencensis	0	0	0	0	0	0	0.01	0	0.005	0	0	0	#NUM!	0.158302	0	0	0	0	0	0	#DIV/0!	#DIV/0!
Blautia sp. AF14-40	0	0	0	0	0	0	0	0.01	0.005	0	0	0	#NUM!	0.158302	0	0	0	0	0	0	#DIV/0!	#DIV/0!
Dorea sp. AM10-31	0	0	0	0	0	0	0.01	0	0.005	0	0	0	#NUM!	0.158302	0	0	0	0	0	0	#DIV/0!	#DIV/0!
Lactobacillus murinus	0	0	0	0	0	0	0.01	0	0.005	0	0	0	#NUM!	0.158302	0	0	0	0	0	0	#DIV/0!	#DIV/0!
Dorea sp. AF24-7LB	0	0	0	0	0	0	0.01	0	0.005	0	0	0	#NUM!	0.158302	0	0	0	0	0	0	#DIV/0!	#DIV/0!
Bacillus toyonensis	0	0	0	0	0	0	0	0.01	0.005	0	0	0	#NUM!	0.158302	0	0	0	0	0	0	#DIV/0!	#DIV/0!
Clostridium sp. TF11-13AC	0	0	0	0	0	0	0.01	0	0.005	0	0	0	#NUM!	0.158302	0	0	0	0	0	0	#DIV/0!	#DIV/0!
Ruminococcus sp. AF37-6AT	0	0	0	0	0	0	0	0.01	0.005	0	0	0	#NUM!	0.158302	0	0	0	0	0	0	#DIV/0!	#DIV/0!
Libanicoccus massiliensis	0	0	0	0	0	0	0.01	0	0.005	0	0	0	#NUM!	0.158302	0	0	0	0	0	0	#DIV/0!	#DIV/0!
Clostridium amylolyticum	0	0	0	0	0	0	0.01	0	0.005	0	0	0	#NUM!	0.158302	0	0	0	0	0	0	#DIV/0!	#DIV/0!
Clostridium polynesiense	0	0	0	0	0	0	0.01	0	0.005	0	0	0	#NUM!	0.158302	0	0	0	0	0	0	#DIV/0!	#DIV/0!
Erysipelatoclostridium sp. An15	0	0	0	0	0	0	0.01	0	0.005	0	0	0	#NUM!	0.158302	0	0	0	0	0	0	#DIV/0!	#DIV/0!
Roseburia sp. AM23-20	0	0	0	0	0	0	0.01	0	0.005	0	0	0	#NUM!	0.158302	0	0	0	0	0	0	#DIV/0!	#DIV/0!
Ruminiclostridium sufflavum	0	0	0	0	0	0	0.01	0	0.005	0	0	0	#NUM!	0.158302	0	0	0	0	0	0	#DIV/0!	#DIV/0!
Butyrivibrio sp. INlla16	0	0	0	0	0	0	0.01	0	0.005	0	0	0	#NUM!	0.158302	0	0	0	0	0	0	#DIV/0!	#DIV/0!
Ruminococcus sp. AF32-2AC	0	0	0	0	0	0	0	0.01	0.005	0	0	0	#NUM!	0.158302	0	0	0	0	0	0	#DIV/0!	#DIV/0!
Blautia sp. AF19-1	0	0	0	0	0	0	0	0.01	0.005	0	0	0	#NUM!	0.158302	0	0	0	0	0	0	#DIV/0!	#DIV/0!
Ruminococcus sp. AM07-21	0	0	0	0	0	0	0	0.01	0.005	0	0	0	#NUM!	0.158302	0	0	0	0	0	0	#DIV/0!	#DIV/0!
Intestinibaculum porci	0	0	0	0	0	0	0.01	0	0.005	0	0	0	#NUM!	0.158302	0	0	0	0	0	0	#DIV/0!	#DIV/0!
Absiella sp. AM27-20	0	0	0	0	0	0	0.01	0	0.005	0	0	0	#NUM!	0.158302	0	0	0	0	0	0	#DIV/0!	#DIV/0!
Bifidobacterium pseudolongum	0	0	0	0	0	0	0.01	0	0.005	0	0	0	#NUM!	0.158302	0	0	0	0	0	0	#DIV/0!	#DIV/0!
Clostridium sp. AF15-31	0	0	0	0	0	0	0.01	0	0.005	0	0	0	#NUM!	0.158302	0	0	0	0	0	0	#DIV/0!	#DIV/0!
Bifidobacterium adolescentis	0	0	0	0	0	0	0.01	0	0.005	0	0	0	#NUM!	0.158302	0	0	0	0	0	0	#DIV/0!	#DIV/0!
Sporanaerobacter acetigenes	0	0	0	0	0	0	0.01	0	0.005	0	0	0	#NUM!	0.158302	0	0	0	0	0	0	#DIV/0!	#DIV/0!
Massilibacillus massiliensis	0	0	0	0	0	0	0.01	0	0.005	0	0	0	#NUM!	0.158302	0	0	0	0	0	0	#DIV/0!	#DIV/0!
Paenibacillus odorifer	0	0	0	0	0	0	0.01	0	0.005	0	0	0	#NUM!	0.158302	0	0	0	0	0	0	#DIV/0!	#DIV/0!
Clostridium magnum	0	0	0	0	0	0	0.01	0	0.005	0	0	0	#NUM!	0.158302	0	0	0	0	0	0	#DIV/0!	#DIV/0!
Coprobacillus sp. OM08-19	0	0	0	0	0	0	0	0.01	0.005	0	0	0	#NUM!	0.158302	0	0	0	0	0	0	#DIV/0!	#DIV/0!
Butyricicoccus sp. AF22-28AC	0	0	0	0	0	0	0	0.01	0.005	0	0	0	#NUM!	0.158302	0	0	0	0	0	0	#DIV/0!	#DIV/0!
Collinsella sp. An268	0	0	0	0	0	0	0.01	0	0.005	0	0	0	#NUM!	0.158302	0	0	0	0	0	0	#DIV/0!	#DIV/0!
Ruminococcus obeum CAG:39	0	0	0	0	0	0	0.01	0	0.005	0	0	0	#NUM!	0.158302	0	0	0	0	0	0	#DIV/0!	#DIV/0!
Lachnospiraceae bacterium TF09-5	0	0	0	0	0	0	0.01	0	0.005	0	0	0	#NUM!	0.158302	0	0	0	0	0	0	#DIV/0!	#DIV/0!
Dehalobacterium formicoaceticum	0	0	0	0	0	0	0.01	0	0.005	0	0	0	#NUM!	0.158302	0	0	0	0	0	0	#DIV/0!	#DIV/0!
Clostridium pasteurianum	0	0	0	0	0	0	0.01	0	0.005	0	0	0	#NUM!	0.158302	0	0	0	0	0	0	#DIV/0!	#DIV/0!
Blautia sp. AF26-2	0	0	0	0	0	0	0	0.01	0.005	0	0	0	#NUM!	0.158302	0	0	0	0	0	0	#DIV/0!	#DIV/0!
Coprobacillus sp. AM42-12AC	0	0	0	0	0	0	0	0.01	0.005	0	0	0	#NUM!	0.158302	0	0	0	0	0	0	#DIV/0!	#DIV/0!
Criibacterium bergeronii	0	0	0	0	0	0	0	0.01	0.005	0	0	0	#NUM!	0.158302	0	0	0	0	0	0	#DIV/0!	#DIV/0!
Paenibacillus sp. P1XP2	0	0	0	0	0	0	0.01	0	0.005	0	0	0	#NUM!	0.158302	0	0	0	0	0	0	#DIV/0!	#DIV/0!
Coprobacillus sp. AF36-10BH	0	0	0	0	0	0	0	0.01	0.005	0	0	0	#NUM!	0.158302	0	0	0	0	0	0	#DIV/0!	#DIV/0!
Peptococcaceae bacterium BRH_c4b	0	0	0	0	0	0	0.01	0	0.005	0	0	0	#NUM!	0.158302	0	0	0	0	0	0	#DIV/0!	#DIV/0!
Blautia sp. OF03-13	0	0	0	0	0	0	0	0.01	0.005	0	0	0	#NUM!	0.158302	0	0	0	0	0	0	#DIV/0!	#DIV/0!
Eubacterium sp. 3_1_31	0	0	0	0	0	0	0	0.01	0.005	0	0	0	#NUM!	0.158302	0	0	0	0	0	0	#DIV/0!	#DIV/0!
Propionibacterium sp.	0	0	0	0	0	0	0.01	0	0.005	0	0	0	#NUM!	0.158302	0	0	0	0	0	0	#DIV/0!	#DIV/0!
Firmicutes bacterium HGW-Firmicutes-17	0	0	0	0	0	0	0.01	0	0.005	0	0	0	#NUM!	0.158302	0	0	0	0	0	0	#DIV/0!	#DIV/0!
Coprobacillus sp. CAG:235	0	0	0	0	0	0	0	0.01	0.005	0	0	0	#NUM!	0.158302	0	0	0	0	0	0	#DIV/0!	#DIV/0!
Butyricicoccus sp. AM29-23AC	0	0	0	0	0	0	0	0.01	0.005	0	0	0	#NUM!	0.158302	0	0	0	0	0	0	#DIV/0!	#DIV/0!
Parabacteroides sp. AF27-14	0	0	0	0	0	0	0.01	0	0.005	0	0	0	#NUM!	0.158302	0	0	0	0	0	0	#DIV/0!	#DIV/0!
Dorea sp. OM07-5	0	0	0	0	0	0	0.01	0	0.005	0	0	0	#NUM!	0.158302	0	0	0	0	0	0	#DIV/0!	#DIV/0!
Clostridium sp. AM18-55	0	0	0	0	0	0	0.01	0	0.005	0	0	0	#NUM!	0.158302	0	0	0	0	0	0	#DIV/0!	#DIV/0!
Clostridia bacterium BRH_c25	0	0	0	0	0	0	0.01	0	0.005	0	0	0	#NUM!	0.158302	0	0	0	0	0	0	#DIV/0!	#DIV/0!
Candidatus Desulfosporosinus infrequens	0	0	0	0	0	0	0	0.01	0.005	0	0	0	#NUM!	0.158302	0	0	0	0	0	0	#DIV/0!	#DIV/0!
Paenibacillus alvei	0	0	0	0	0	0	0.01	0	0.005	0	0	0	#NUM!	0.158302	0	0	0	0	0	0	#DIV/0!	#DIV/0!
Rhodococcus virus Pepy6	0	0	0	0	0	0	0	0.01	0.005	0	0	0	#NUM!	0.158302	0	0	0	0	0	0	#DIV/0!	#DIV/0!
Asaccharobacter celatus	0	0	0	0	0	0	0.01	0	0.005	0	0	0	#NUM!	0.158302	0	0	0	0	0	0	#DIV/0!	#DIV/0!
Tepidibacter thalassicus	0	0	0	0	0	0	0.01	0	0.005	0	0	0	#NUM!	0.158302	0	0	0	0	0	0	#DIV/0!	#DIV/0!
Olsenella sp. An270	0	0	0	0	0	0	0.01	0	0.005	0	0	0	#NUM!	0.158302	0	0	0	0	0	0	#DIV/0!	#DIV/0!
Pseudoramibacter alactolyticus	0	0	0	0	0	0	0.01	0	0.005	0	0	0	#NUM!	0.158302	0	0	0	0	0	0	#DIV/0!	#DIV/0!
Coprobacillus sp. AF02-13	0	0	0	0	0	0	0	0.01	0.005	0	0	0	#NUM!	0.158302	0	0	0	0	0	0	#DIV/0!	#DIV/0!
Cellulosilyticum sp. I15G10I2	0	0	0	0	0	0	0.01	0	0.005	0	0	0	#NUM!	0.158302	0	0	0	0	0	0	#DIV/0!	#DIV/0!
Arabia massiliensis	0	0	0	0	0	0	0.01	0	0.005	0	0	0	#NUM!	0.158302	0	0	0	0	0	0	#DIV/0!	#DIV/0!
Blautia sp. AM46-5	0	0	0	0	0	0	0	0.01	0.005	0	0	0	#NUM!	0.158302	0	0	0	0	0	0	#DIV/0!	#DIV/0!
Olsenella sp. Marseille-P4559	0	0	0	0	0	0	0.01	0	0.005	0	0	0	#NUM!	0.158302	0	0	0	0	0	0	#DIV/0!	#DIV/0!
Butyricicoccus sp. AF35-5AC	0	0	0	0	0	0	0	0.01	0.005	0	0	0	#NUM!	0.158302	0	0	0	0	0	0	#DIV/0!	#DIV/0!
Olsenella provencensis	0	0	0	0	0	0	0.01	0	0.005	0	0	0	#NUM!	0.158302	0	0	0	0	0	0	#DIV/0!	#DIV/0!
Clostridium sp. OF10-22XD	0	0	0	0	0	0	0	0.01	0.005	0	0	0	#NUM!	0.158302	0	0	0	0	0	0	#DIV/0!	#DIV/0!
Clostridium formicaceticum	0	0	0	0	0	0	0.01	0	0.005	0	0	0	#NUM!	0.158302	0	0	0	0	0	0	#DIV/0!	#DIV/0!
Clostridium saccharoperbutylacetonicum	0	0	0	0	0	0	0.01	0	0.005	0	0	0	#NUM!	0.158302	0	0	0	0	0	0	#DIV/0!	#DIV/0!
Raoultibacter massiliensis	0	0	0	0	0	0	0.01	0	0.005	0	0	0	#NUM!	0.158302	0	0	0	0	0	0	#DIV/0!	#DIV/0!
Collinsella vaginalis	0	0	0	0	0	0	0.01	0	0.005	0	0	0	#NUM!	0.158302	0	0	0	0	0	0	#DIV/0!	#DIV/0!
Enorma phocaeensis	0	0	0	0	0	0	0.01	0	0.005	0	0	0	#NUM!	0.158302	0	0	0	0	0	0	#DIV/0!	#DIV/0!
Roseburia sp. CAG:380	0	0	0	0	0	0	0.01	0	0.005	0	0	0	#NUM!	0.158302	0	0	0	0	0	0	#DIV/0!	#DIV/0!
Ruminococcus sp. CAG:90	0	0	0	0	0	0	0	0.01	0.005	0	0	0	#NUM!	0.158302	0	0	0	0	0	0	#DIV/0!	#DIV/0!
Ruminococcus sp. CAG:108	0	0	0	0	0	0	0.01	0	0.005	0	0	0	#NUM!	0.158302	0	0	0	0	0	0	#DIV/0!	#DIV/0!
Clostridia bacterium UC5.1-1E11	0	0	0	0	0	0	0	0.01	0.005	0	0	0	#NUM!	0.158302	0	0	0	0	0	0	#DIV/0!	#DIV/0!
Butyricicoccus sp. TM10-16AC	0	0	0	0	0	0	0	0.01	0.005	0	0	0	#NUM!	0.158302	0	0	0	0	0	0	#DIV/0!	#DIV/0!
Bacillus wiedmannii	0	0	0	0	0	0	0.01	0	0.005	0	0	0	#NUM!	0.158302	0	0	0	0	0	0	#DIV/0!	#DIV/0!
Abyssisolibacter fermentans	0	0	0	0	0	0	0.01	0	0.005	0	0	0	#NUM!	0.158302	0	0	0	0	0	0	#DIV/0!	#DIV/0!
Leptotrichia sp. oral taxon 498	0	0	0	0	0	0	0	0.01	0.005	0	0	0	#NUM!	0.158302	0	0	0	0	0	0	#DIV/0!	#DIV/0!
Lachnospiraceae bacterium NC2008	0	0	0	0	0	0	0.01	0	0.005	0	0	0	#NUM!	0.158302	0	0	0	0	0	0	#DIV/0!	#DIV/0!
bacterium D16-63	0	0	0	0	0	0	0.01	0	0.005	0	0	0	#NUM!	0.158302	0	0	0	0	0	0	#DIV/0!	#DIV/0!
Lachnospiraceae bacterium 2_1_46FAA	0	0	0	0	0	0	0	0.01	0.005	0	0	0	#NUM!	0.158302	0	0	0	0	0	0	#DIV/0!	#DIV/0!
Lactobacillus iners	0	0	0	0	0	0	0.01	0	0.005	0	0	0	#NUM!	0.158302	0	0	0	0	0	0	#DIV/0!	#DIV/0!
Collinsella sp. An307	0	0	0	0	0	0	0.01	0	0.005	0	0	0	#NUM!	0.158302	0	0	0	0	0	0	#DIV/0!	#DIV/0!
Dehalobacter sp. 14DCB1	0	0	0	0	0	0	0.01	0	0.005	0	0	0	#NUM!	0.158302	0	0	0	0	0	0	#DIV/0!	#DIV/0!
Gudongella oleilytica	0	0	0	0	0	0	0.01	0	0.005	0	0	0	#NUM!	0.158302	0	0	0	0	0	0	#DIV/0!	#DIV/0!
Enterorhabdus caecimuris	0	0	0	0	0	0	0.01	0	0.005	0	0	0	#NUM!	0.158302	0	0	0	0	0	0	#DIV/0!	#DIV/0!
Desulfosporosinus sp. BRH_c37	0	0	0	0	0	0	0.01	0	0.005	0	0	0	#NUM!	0.158302	0	0	0	0	0	0	#DIV/0!	#DIV/0!
Coprobacillus sp. AF21-8LB	0	0	0	0	0	0	0	0.01	0.005	0	0	0	#NUM!	0.158302	0	0	0	0	0	0	#DIV/0!	#DIV/0!
Faecalibacterium sp. CAG:1138	0	0	0	0	0	0	0.01	0	0.005	0	0	0	#NUM!	0.158302	0	0	0	0	0	0	#DIV/0!	#DIV/0!
Ruminococcus sp. AF31-14BH	0	0	0	0	0	0	0	0.01	0.005	0	0	0	#NUM!	0.158302	0	0	0	0	0	0	#DIV/0!	#DIV/0!
Acetobacterium sp. MES1	0	0	0	0	0	0	0.01	0	0.005	0	0	0	#NUM!	0.158302	0	0	0	0	0	0	#DIV/0!	#DIV/0!
Clostridia bacterium UC5.1-2H6	0	0	0	0	0	0	0	0.01	0.005	0	0	0	#NUM!	0.158302	0	0	0	0	0	0	#DIV/0!	#DIV/0!
Gordonibacter pamelaeae	0	0	0	0	0	0	0.01	0	0.005	0	0	0	#NUM!	0.158302	0	0	0	0	0	0	#DIV/0!	#DIV/0!
Helcococcus kunzii	0	0	0	0	0	0	0.01	0	0.005	0	0	0	#NUM!	0.158302	0	0	0	0	0	0	#DIV/0!	#DIV/0!
Clostridium homopropionicum	0	0	0	0	0	0	0.01	0	0.005	0	0	0	#NUM!	0.158302	0	0	0	0	0	0	#DIV/0!	#DIV/0!
Enteroscipio rubneri	0	0	0	0	0	0	0.01	0	0.005	0	0	0	#NUM!	0.158302	0	0	0	0	0	0	#DIV/0!	#DIV/0!
Bacillus sp. CX-1	0	0	0	0	0	0	0.01	0	0.005	0	0	0	#NUM!	0.158302	0	0	0	0	0	0	#DIV/0!	#DIV/0!
Bacillus sp. LL01	0	0	0	0	0	0	0.01	0	0.005	0	0	0	#NUM!	0.158302	0	0	0	0	0	0	#DIV/0!	#DIV/0!
Gottschalkia acidurici	0	0	0	0	0	0	0.01	0	0.005	0	0	0	#NUM!	0.158302	0	0	0	0	0	0	#DIV/0!	#DIV/0!
Klebsiella virus K64-1	0	0	0	0	0	0	0.01	0	0.005	0	0	0	#NUM!	0.158302	0	0	0	0	0	0	#DIV/0!	#DIV/0!
Dorea sp. AM13-35	0	0	0	0	0	0	0.01	0	0.005	0	0	0	#NUM!	0.158302	0	0	0	0	0	0	#DIV/0!	#DIV/0!
Butyricicoccus sp. AF24-19AC	0	0	0	0	0	0	0	0.01	0.005	0	0	0	#NUM!	0.158302	0	0	0	0	0	0	#DIV/0!	#DIV/0!
Coprobacillus sp. AF35-8	0	0	0	0	0	0	0	0.01	0.005	0	0	0	#NUM!	0.158302	0	0	0	0	0	0	#DIV/0!	#DIV/0!
Methanobrevibacter boviskoreani	0	0	0	0	0	0	0.01	0	0.005	0	0	0	#NUM!	0.158302	0	0	0	0	0	0	#DIV/0!	#DIV/0!
Eggerthella sinensis	0	0	0	0	0	0	0.01	0	0.005	0	0	0	#NUM!	0.158302	0	0	0	0	0	0	#DIV/0!	#DIV/0!
Ruminococcus sp. AF31-16BH	0	0	0	0	0	0	0	0.01	0.005	0	0	0	#NUM!	0.158302	0	0	0	0	0	0	#DIV/0!	#DIV/0!
Coprococcus comes CAG:19	0	0	0	0	0	0	0.01	0	0.005	0	0	0	#NUM!	0.158302	0	0	0	0	0	0	#DIV/0!	#DIV/0!
Propionispira arboris	0	0	0	0	0	0	0.01	0	0.005	0	0	0	#NUM!	0.158302	0	0	0	0	0	0	#DIV/0!	#DIV/0!
[Eubacterium] nodatum	0	0	0	0	0	0	0.01	0	0.005	0	0	0	#NUM!	0.158302	0	0	0	0	0	0	#DIV/0!	#DIV/0!
Ruminococcus sp. AM57-5	0	0	0	0	0	0	0	0.01	0.005	0	0	0	#NUM!	0.158302	0	0	0	0	0	0	#DIV/0!	#DIV/0!
Alistipes sp. Marseille-P5061	0	0	0	0	0	0	0.01	0	0.005	0	0	0	#NUM!	0.158302	0	0	0	0	0	0	#DIV/0!	#DIV/0!
Ruminococcus sp. AM45-2	0	0	0	0	0	0	0	0.01	0.005	0	0	0	#NUM!	0.158302	0	0	0	0	0	0	#DIV/0!	#DIV/0!
Coprobacillus sp. AF31-1BH	0	0	0	0	0	0	0	0.01	0.005	0	0	0	#NUM!	0.158302	0	0	0	0	0	0	#DIV/0!	#DIV/0!
Gordonibacter sp. 28C	0	0	0	0	0	0	0.01	0	0.005	0	0	0	#NUM!	0.158302	0	0	0	0	0	0	#DIV/0!	#DIV/0!
Acinetobacter sp. 25977_7	0	0	0	0	0	0	0	0.01	0.005	0	0	0	#NUM!	0.158302	0	0	0	0	0	0	#DIV/0!	#DIV/0!
Streptococcus phage Dp-1	0	0	0	0	0	0	0.01	0	0.005	0	0	0	#NUM!	0.158302	0	0	0	0	0	0	#DIV/0!	#DIV/0!
Thermicanus aegyptius	0	0	0	0	0	0	0.01	0	0.005	0	0	0	#NUM!	0.158302	0	0	0	0	0	0	#DIV/0!	#DIV/0!
Lachnospiraceae bacterium oral taxon 082	0	0	0	0	0	0	0	0.01	0.005	0	0	0	#NUM!	0.158302	0	0	0	0	0	0	#DIV/0!	#DIV/0!
Rubneribacter badeniensis	0	0	0	0	0	0	0.01	0	0.005	0	0	0	#NUM!	0.158302	0	0	0	0	0	0	#DIV/0!	#DIV/0!
Caldicellulosiruptor saccharolyticus	0	0	0	0	0	0	0.01	0	0.005	0	0	0	#NUM!	0.158302	0	0	0	0	0	0	#DIV/0!	#DIV/0!
Geobacillus kaustophilus	0	0	0	0	0	0	0.01	0	0.005	0	0	0	#NUM!	0.158302	0	0	0	0	0	0	#DIV/0!	#DIV/0!
Ruminococcus sp. AM47-2BH	0	0	0	0	0	0	0.01	0	0.005	0	0	0	#NUM!	0.158302	0	0	0	0	0	0	#DIV/0!	#DIV/0!
Frigoribacterium sp. PhB107	0	0	0	0	0	0	0.01	0	0.005	0	0	0	#NUM!	0.158302	0	0	0	0	0	0	#DIV/0!	#DIV/0!
Peptococcaceae bacterium BRH_c8a	0	0	0	0	0	0	0.01	0	0.005	0	0	0	#NUM!	0.158302	0	0	0	0	0	0	#DIV/0!	#DIV/0!
Olsenella mediterranea	0	0	0	0	0	0	0.01	0	0.005	0	0	0	#NUM!	0.158302	0	0	0	0	0	0	#DIV/0!	#DIV/0!
Bifidobacterium stellenboschense	0	0	0	0	0	0	0.01	0	0.005	0	0	0	#NUM!	0.158302	0	0	0	0	0	0	#DIV/0!	#DIV/0!
Coprobacillus sp. AM17-34	0	0	0	0	0	0	0	0.01	0.005	0	0	0	#NUM!	0.158302	0	0	0	0	0	0	#DIV/0!	#DIV/0!
Oscillibacter sp. KLE 1745	0	0	0	0	0	0	0.01	0	0.005	0	0	0	#NUM!	0.158302	0	0	0	0	0	0	#DIV/0!	#DIV/0!
Megasphaera cerevisiae	0	0	0	0	0	0	0.01	0	0.005	0	0	0	#NUM!	0.158302	0	0	0	0	0	0	#DIV/0!	#DIV/0!
Clostridium lundense	0	0	0	0	0	0	0.01	0	0.005	0	0	0	#NUM!	0.158302	0	0	0	0	0	0	#DIV/0!	#DIV/0!
Desulfosporosinus hippei	0	0	0	0	0	0	0.01	0	0.005	0	0	0	#NUM!	0.158302	0	0	0	0	0	0	#DIV/0!	#DIV/0!
Leptotrichia massiliensis	0	0	0	0	0	0	0.01	0	0.005	0	0	0	#NUM!	0.158302	0	0	0	0	0	0	#DIV/0!	#DIV/0!
Longibaculum sp. KGMB06250	0	0	0	0	0	0	0	0.01	0.005	0	0	0	#NUM!	0.158302	0	0	0	0	0	0	#DIV/0!	#DIV/0!
Staphylococcus haemolyticus	0	0	0	0	0	0	0.01	0	0.005	0	0	0	#NUM!	0.158302	0	0	0	0	0	0	#DIV/0!	#DIV/0!
Succinimonas amylolytica	0	0	0	0	0	0	0.01	0	0.005	0	0	0	#NUM!	0.158302	0	0	0	0	0	0	#DIV/0!	#DIV/0!
Selenomonas sp. AE3005	0	0	0	0	0	0	0.01	0	0.005	0	0	0	#NUM!	0.158302	0	0	0	0	0	0	#DIV/0!	#DIV/0!
Enterorhabdus mucosicola	0	0	0	0	0	0	0.01	0	0.005	0	0	0	#NUM!	0.158302	0	0	0	0	0	0	#DIV/0!	#DIV/0!
Parvibacter caecicola	0	0	0	0	0	0	0.01	0	0.005	0	0	0	#NUM!	0.158302	0	0	0	0	0	0	#DIV/0!	#DIV/0!
Blautia sp. OF11-22	0	0	0	0	0	0	0	0.01	0.005	0	0	0	#NUM!	0.158302	0	0	0	0	0	0	#DIV/0!	#DIV/0!
Eggerthella sp. YY7918	0	0	0	0	0	0	0.01	0	0.005	0	0	0	#NUM!	0.158302	0	0	0	0	0	0	#DIV/0!	#DIV/0!
Atopobium minutum	0	0	0	0	0	0	0	0.01	0.005	0	0	0	#NUM!	0.158302	0	0	0	0	0	0	#DIV/0!	#DIV/0!
Roseburia sp. AF34-16	0	0	0	0	0	0	0.01	0	0.005	0	0	0	#NUM!	0.158302	0	0	0	0	0	0	#DIV/0!	#DIV/0!
Caldanaerobacter subterraneus	0	0	0	0	0	0	0.01	0	0.005	0	0	0	#NUM!	0.158302	0	0	0	0	0	0	#DIV/0!	#DIV/0!
Candidatus Melainabacteria bacterium MEL.A1	0	0	0	0	0	0	0.01	0	0.005	0	0	0	#NUM!	0.158302	0	0	0	0	0	0	#DIV/0!	#DIV/0!
Bacillus nealsonii	0	0	0	0	0	0	0.01	0	0.005	0	0	0	#NUM!	0.158302	0	0	0	0	0	0	#DIV/0!	#DIV/0!
Olegusella massiliensis	0	0	0	0	0	0	0.01	0	0.005	0	0	0	#NUM!	0.158302	0	0	0	0	0	0	#DIV/0!	#DIV/0!
Desulfosporosinus sp. BICA1-9	0	0	0	0	0	0	0	0.01	0.005	0	0	0	#NUM!	0.158302	0	0	0	0	0	0	#DIV/0!	#DIV/0!
Bifidobacterium biavatii	0	0	0	0	0	0	0	0.01	0.005	0	0	0	#NUM!	0.158302	0	0	0	0	0	0	#DIV/0!	#DIV/0!
Coprobacillus sp. AM32-11LB	0	0	0	0	0	0	0	0.01	0.005	0	0	0	#NUM!	0.158302	0	0	0	0	0	0	#DIV/0!	#DIV/0!
Candidatus Marinimicrobia bacterium	0	0	0	0	0	0	0.01	0	0.005	0	0	0	#NUM!	0.158302	0	0	0	0	0	0	#DIV/0!	#DIV/0!
Candidatus Nealsonbacteria bacterium CG02_land_8_20_14_3_00_37_10	0	0	0	0	0	0	0.01	0	0.005	0	0	0	#NUM!	0.158302	0	0	0	0	0	0	#DIV/0!	#DIV/0!
Coprobacillus sp. TF10-10	0	0	0	0	0	0	0	0.01	0.005	0	0	0	#NUM!	0.158302	0	0	0	0	0	0	#DIV/0!	#DIV/0!
[truncated: 1,220 more rows]
