# Supplementary material for: Intake of compound probiotics accelerates the construction of immune function and gut microbiome in Holstein calves
Source: Microbiol Spectr. 2024 Apr 23;12(6):e01909-23. doi: 10.1128/spectrum.01909-23 (PMC11237676; doi:10.1128/spectrum.01909-23)
Supplement: Table S6 — Differences of the fecal microbiome at species level in 30-day-old calves. [file spectrum.01909-23-s0008.xlsx]

## Sheet: Table S6
Table S6. Differences of the fecal microbiome at species level in 30-day-old claves.
Taxon	1-avg	CK30-avg	T30-avg	Log2fc of T30-vs-CK30	p-value
Pedobacter sp. RP-3-8	0.01	0.01	19.55	10.933	0.0062336
Terriglobus saanensis	0.01	0.01	17.1	10.7398	0.0483325
Isoptericola dokdonensis	0.01	0.01	10.8	10.0768	0.0121437
Butyrivibrio sp. WCD2001	0.01	0.01	10.05	9.97298	0.00883476
Desulfurobacterium atlanticum	0.01	0.01	9.4	9.87652	0.0278279
Fusarium avenaceum	0.01	0.01	8	9.64386	0.000625977
Methanosaeta sp. PtaU1.Bin112	0.01	0.01	7.75	9.59805	0.00697879
Parcubacteria group bacterium GW2011_GWB1_43_6	0.01	0.01	7.65	9.57932	0.0121528
Armatimonadetes bacterium 13_1_40CM_64_14	0.3825	0.01	7.1	9.47168	0.0473398
Thermus thermophilus	0.01	0.01	6.05	9.24079	0.0192349
Pelotomaculum sp. PtaB.Bin117	0.01	0.01	5.9	9.20457	0.0390903
[Clostridium] aldenense	4.225	0.01	5.85	9.19229	0.0428878
Lactococcus lactis	6.9325	0.01	5.65	9.14211	0.0272189
Clostridium sp. Maddingley MBC34-26	0.01	0.01	5.6	9.12928	0.0305434
Polaribacter sp. BM10	0.01	0.01	5.15	9.00843	0.0156182
Bacteroides togonis	0.01	0.01	5.15	9.00843	0.0325039
Brevibacillus thermoruber	0.01	0.01	5.05	8.98014	0.0214349
Bacillus massilionigeriensis	0.01	0.01	4.9	8.93664	0.0198826
Riemerella columbipharyngis	0.01	0.01	4.85	8.92184	0.000959106
Thermococcus chitonophagus	0.01	0.01	4.85	8.92184	0.0439822
Enterococcus phage EFP01	0.01	0.01	4.7	8.87652	0.0349079
Oceanobacillus caeni	0.01	0.01	4.65	8.86109	0.0251455
Clostridium sp. AM16-23	0.01	0.01	4.45	8.79766	0.000126792
Bacillus gaemokensis	0.01	0.01	4.45	8.79766	0.0150003
Stella humosa	0.01	0.01	4.4	8.78136	0.0046375
Chitinophaga sp. MD30	0.01	0.01	4.35	8.76487	0.00119241
Alcaligenaceae bacterium	0.01	0.01	4.35	8.76487	0.00644088
Ruminococcus sp. AM26-12LB	0.01	0.01	4.35	8.76487	0.0217034
Collinsella sp. AM10-27	0.01	0.01	4.15	8.69697	0.0237749
Comamonadaceae bacterium	0.01	0.01	4.05	8.66178	0.0415285
Methyloversatilis universalis	0.01	0.01	4.05	8.66178	0.0180339
Paenibacillus typhae	0.01	0.01	4	8.64386	0.00990117
Dorea longicatena CAG:42	0.01	0.01	4	8.64386	0.0294269
Firmicutes bacterium CAG:65_45_313	0.01	0.01	3.95	8.62571	0.0189348
Prevotella jejuni	0.01	0.01	3.9	8.60733	0.00589508
Streptococcus minor	0.01	0.01	3.9	8.60733	0.030889
Baia soyae	0.01	0.01	3.85	8.58871	0.000169499
Clostridium sp. OF03-18AA	0.01	0.01	3.8	8.56986	0.0417829
Sphaerochaeta sp.	0.01	0.01	3.7	8.53138	0.0439292
Dorea formicigenerans	0.01	0.01	3.6	8.49185	0.0359802
Thiomonas sp. CB2	0.01	0.01	3.55	8.47168	0.0232987
Actinomycetales bacterium	0.5075	0.01	3.5	8.45121	0.000820002
Phenylobacterium zucineum	0.01	0.01	3.5	8.45121	0.0128829
Granulicatella sp. HMSC31F03	0.01	0.01	3.5	8.45121	0.0487355
Escherichia sp. 4_1_40B	193.375	0.01	3.5	8.45121	0.00326796
Muricauda olearia	0.01	0.01	3.4	8.40939	0.000869029
Veillonella sp. VA141	0.01	0.01	3.35	8.38802	0.000224027
Candidatus Daviesbacteria bacterium RIFCSPHIGHO2_02_FULL_39_8	0.01	0.01	3.35	8.38802	0.000224027
Bacillus deserti	0.01	0.01	3.35	8.38802	0.00555592
Coprobacillus sp. AF15-30	0.01	0.01	3.35	8.38802	0.0108034
Bacillus terrae	0.01	0.01	3.3	8.36632	0.022326
Absiella argi	0.01	0.01	3.2	8.32193	0.000981249
Streptococcus downei	0.01	0.01	3.2	8.32193	0.0236976
Thermaurantimonas aggregans	0.01	0.01	3.15	8.29921	0.0402803
Oleispira antarctica	0.01	0.01	3.1	8.27612	0.00929475
Selenomonas sputigena	0.01	0.01	3.1	8.27612	0.0476787
Faecalibaculum rodentium	1.8075	0.01	3.1	8.27612	0.00416317
Sporolactobacillus nakayamae	0.01	0.01	3.05	8.25267	0.0129974
Paenibacillus pabuli	0.01	0.01	2.85	8.15482	0.0485962
Clostridium puniceum	0.5825	0.01	2.8	8.12928	0.0012822
Candidatus Curtissbacteria bacterium RIFCSPLOWO2_01_FULL_38_11b	0.01	0.01	2.75	8.10329	0.015928
Mycolicibacterium vaccae	0.01	0.01	2.75	8.10329	0.0380101
Candidatus Woesebacteria bacterium RBG_13_36_22	0.01	0.01	2.7	8.07682	0.0463211
Paenibacillus beijingensis	0.01	0.01	2.65	8.04985	0.0407671
Mesorhizobium sp. SCN 65-12	0.01	0.01	2.6	8.02237	0.023031
Janthinobacterium sp. CG23_2	1.8775	0.01	2.55	7.99435	0.0184633
Clostridium sp. SS2/1	1.0325	0.01	2.5	7.96578	0.0248482
Streptomyces sp. NWU49	0.01	0.01	2.45	7.93664	0.00041965
Actinomyces naeslundii	0.01	0.01	2.45	7.93664	0.0472384
Enterococcus cecorum	1.0825	0.01	2.45	7.93664	0.0103354
Ideonella sp. B508-1	0.01	0.01	2.4	7.90689	0.00174609
Rhodovulum steppense	1.5575	0.01	2.35	7.87652	0.0216482
Pannonibacter indicus	0.01	0.01	2.2	7.78136	0.0082372
Oenococcus oeni	0.6325	0.01	2.15	7.74819	0.0414857
Candidatus Hydrogenedentes bacterium	0.01	0.01	2.1	7.71425	0.0090334
Serratia phage vB_SmaA_3M	0.01	0.01	2.1	7.71425	0.0347321
Pseudothermotoga thermarum	0.01	0.01	1.85	7.53138	0.000737605
Lynx canadensis associated microvirus CLP 9366	0.01	0.01	1.85	7.53138	0.00658027
Raineya orbicola	0.01	0.01	1.85	7.53138	0.00658027
Chlorobaculum tepidum	0.01	0.01	1.85	7.53138	0.0343303
Bacillus acanthi	0.01	0.01	1.8	7.49185	0.00310647
Bacillus daliensis	0.01	0.755	125	7.37124	0.00165136
Salibacterium halotolerans	0.01	0.01	1.5	7.22882	0.0175445
Arenibacter sp. AK53	0.01	0.01	1.1	6.78136	0.00831201
Millionella massiliensis	0.01	4.55	464.55	6.67382	0.00861519
Staphylococcus phage Terranova	0.01	0.505	18	5.15557	0.028902
Mediterranea massiliensis	0.01	7.65	215.45	4.81575	0.0452659
Shigella boydii	546.703	1.255	34.7	4.78918	0.00566419
Candidatus Atribacteria bacterium HGW-Atribacteria-1	0.6325	0.505	8.25	4.03004	0.0251503
Staphylococcus succinus	1.0075	3.2	51.3	4.00282	0.00227866
Lactobacillus reuteri	0.01	0.705	9.05	3.68222	0.00718112
Curtobacterium sp. MCBD17_008	0.01	13.8	171.75	3.63757	0.00101266
Shigella dysenteriae	466.502	1683.75	19237.4	3.51417	0.0253824
Lacinutrix venerupis	0.01	25.9	293.45	3.50209	0.00496209
Streptococcus gallolyticus	0.01	0.805	8.65	3.42564	0.0376448
Ignavibacteriae bacterium HGW-Ignavibacteriae-2	0.01	0.705	7.2	3.3523	0.0293104
Microbispora sp. GKU 823	0.01	0.505	5.1	3.33614	0.0118639
Cronobacter turicensis	30.0075	1.655	15.05	3.18486	0.0344126
Escherichia sp. MOD1-EC4550	11.03	7.65	66.7	3.12416	0.00786249
Ruminococcus sp. OF03-6AA	0.01	2628.55	22282.3	3.08356	0.0186198
Clostridium sp. KNHs205	0.01	5.65	47.75	3.07918	0.00800756
Shewanella algae	0.01	11.85	98.25	3.05157	0.00570634
Shigella flexneri	2189.22	9.6	78.95	3.03983	0.0312401
Candidatus Kaiserbacteria bacterium CG_4_9_14_0_2_um_filter_41_32	0.01	2.505	19.3	2.94572	0.0269319
Euryarchaeota archaeon RBG_19FT_COMBO_69_17	0.01	3.855	28.2	2.87089	0.026299
Corynebacterium sp. HMSC04H06	0.01	2.905	21.25	2.87085	0.0471976
Collinsella sp. AF18-33LB	0.01	1.305	9.05	2.79387	0.0271826
Guillardia theta	2.3275	0.505	3.3	2.70811	0.0481338
Capnocytophaga sp. oral taxon 332	0.01	11.25	73.3	2.70389	0.0475965
Bacteroides ilei	0.01	1.055	6.85	2.69886	0.0310811
Thermoflavimicrobium sp. FBKL4.011	0.01	2.005	12.75	2.66882	0.0383996
Paenibacillus sp. FSL R5-0490	0.01	17.305	109.65	2.66364	0.0352401
Blautia sp. KGMB01111	1.3325	399.85	2518.5	2.65503	0.0192858
Bacteroidetes bacterium GWD2_40_43	0.01	31.6	198.2	2.64896	0.0299538
Lysobacter antibioticus	1.655	0.655	4	2.61043	0.0360301
Faecalibacterium sp. CAG:82	0.01	0.755	4.45	2.55926	0.0423757
Paenibacillus cellulosilyticus	0.01	0.505	2.9	2.5217	0.0462689
Thiotrichales bacterium HS_08	0.01	1041.15	5780.75	2.47308	0.0298927
Prevotella sp. S7-1-8	0.01	1856	9371.4	2.33607	0.0365546
Fibrobacter sp. UWR2	0.01	1.9	9.4	2.30666	0.0427785
Oceanobacillus halophilus	0.01	7.7	37.65	2.28972	0.0435105
Atopobium sp. BV3Ac4	0.01	534.3	2601.6	2.28368	0.0141718
Bacillus sp. FJAT-45505	0.01	5.6	26.65	2.25064	0.0298895
Ruminococcus sp. CAG:9	0.01	5.65	26.15	2.21049	0.035441
Coprobacillus sp. 3_3_56FAA	0.01	251.05	1128.4	2.16823	0.0365742
Salipaludibacillus neizhouensis	0.01	1672.1	7277.3	2.12174	0.0367942
Kosakonia radicincitans	0.01	3	12.2	2.02385	0.00200248
Allobaculum stercoricanis	0.01	2.45	9.65	1.97775	0.0192046
Paenibacillus sp. ov031	0.01	169.25	660.75	1.96495	0.0190509
Clostridium sp. AF36-4	0.01	9.35	35.45	1.92275	0.00692236
Variovorax guangxiensis	0.01	471.25	1780.4	1.91764	0.0425355
Porphyromonas uenonis	0.01	3.85	14.45	1.90814	0.00604129
Enterococcus malodoratus	0.01	16.6	62.25	1.90689	0.0330836
[Clostridium] citroniae	0.01	606.55	2230.85	1.8789	0.0498363
Enterovibrio norvegicus	0.01	7.5	27	1.848	0.0298748
Enterococcus sp. HSIEG1	0.01	391.6	1289.9	1.71981	0.0318631
Granulicella mallensis	0.01	16.2	51.85	1.67835	0.0400377
Clostridium sp. 44_14	0.01	5.7	18.2	1.6749	0.0243006
Shigella sp. SF-2015	271.757	3.5	10.75	1.61891	0.0058928
Candidatus Yanofskybacteria bacterium GW2011_GWC2_41_9	0.01	52.15	153.8	1.56032	0.030175
Yersinia mollaretii	0.01	26.65	78.05	1.55026	0.030363
Maribacter forsetii	0.01	618.05	1760.55	1.51023	0.0378675
Bacillus funiculus	0.01	49.15	136.15	1.46993	0.024208
Bacteroides sp. CAG:633	0.01	14.9	40.85	1.45502	0.0142606
Rothia sp. T40-1	0.01	3	8.1	1.43296	0.0465207
Olsenella sp. An188	0.01	196.25	526.35	1.42333	0.0136132
Mannheimia haemolytica	0.01	5.2	13.7	1.39759	0.0381193
Ruminococcus lactaris	0.01	134.3	353.55	1.39645	0.0222978
Mycoplasma leonicaptivi	0.01	3.1	8.05	1.37672	0.045736
Paenibacillus sp. HW567	0.01	10.6	26.15	1.30275	0.0278354
Rhodocyclaceae bacterium	0.01	806	1975.7	1.29351	0.00159563
Bacillus virus Shbh1	0.01	133.35	321.05	1.26758	0.00281186
Parolsenella catena	0.01	13.3	31.8	1.2576	0.0151351
Leptonema illini	0.01	240.75	569.5	1.24216	0.0011914
Escherichia fergusonii	291.552	38.5	87.8	1.18936	0.000608375
Flexistipes sinusarabici	0.01	68.9	156.2	1.18082	0.0173522
Sinorhizobium meliloti	0.8325	1	2.2	1.1375	0.0266715
Olsenella sp. Marseille-P4518	0.01	732.05	1607.45	1.13476	0.0231166
Erysipelothrix tonsillarum	0.8075	13.15	27.7	1.07482	0.0437715
Streptococcus sp. HMSC078H12	0.01	11.8	24.35	1.04513	0.0321137
Petrotoga mexicana	0.01	5.45	2.6	-1.06774	0.0159241
Candidatus Brocadia sinica	0.01	448.9	212.75	-1.07723	0.00505993
Firmicutes bacterium HGW-Firmicutes-19	0.01	537.65	248.85	-1.11139	0.00511867
Oscillibacter sp.	0.01	11457.3	5162.85	-1.15003	0.0308157
Mediterraneibacter butyricigenes	0.01	1997.2	887.6	-1.17	0.0428449
Collinsella sp. AF19-7AC	0.01	575.05	253.4	-1.18227	0.0394827
Saccharomonospora cyanea	0.01	94.05	39.55	-1.24975	0.0416241
Fenollaria massiliensis	0.01	450.9	178.7	-1.33527	0.0223602
Fictibacillus sp. S7	0.01	36539.6	14007.3	-1.38328	0.0493378
Ruminococcus sp. AF19-29	0.01	19296.7	7280.2	-1.4063	0.04892
Butyrivibrio sp. MB2005	0.01	3700.6	1375.9	-1.42738	0.04832
Desulfitibacter sp. BRH_c19	0.01	1120.15	400.9	-1.48238	0.0351162
Tenericutes bacterium GWF2_57_13	0.01	77.2	27.3	-1.4997	0.0154726
Alloscardovia sp. HMSC034E08	0.01	3082.05	1036.3	-1.57245	0.0207907
Prevotella sp. Sc00066	0.01	302.75	98.85	-1.61481	0.00916793
Aminobacterium colombiense	0.01	256.75	83.1	-1.62744	0.0498131
Lysinibacillus massiliensis	0.01	920.05	285.85	-1.68645	0.0273174
Elizabethkingia anophelis	0.4825	12.65	3.9	-1.69759	0.0406457
Muribaculaceae bacterium Isolate-039 (Harlan)	0.01	22.7	6.95	-1.70761	0.020676
Pseudoflavonifractor sp. An187	0.01	801.15	228.5	-1.80988	0.0262405
Succiniclasticum ruminis	0.01	412.05	116.35	-1.82435	0.0211583
Eggerthella lenta	0.01	643.5	168.95	-1.92934	0.00396568
Pseudoflavonifractor sp. An176	0.01	4	1	-2	0.00985246
Clostridium sp. AF36-18BH	0.01	73.1	17.8	-2.03799	0.0414159
Paraprevotella xylaniphila	0.01	160.1	38.15	-2.06922	0.00541651
Brevibacillus sp. CF112	0.01	214	50.35	-2.08755	0.0261441
Escherichia sp. 1_1_43	42.5075	4250.4	991.25	-2.10028	0.0187826
Streptococcus sp. UMB0029	0.01	24.35	5.6	-2.12042	0.0485634
Bifidobacterium magnum	0.01	31795	6741.7	-2.23761	0.00573277
Dorea sp. AM58-8	0.01	716.6	145.5	-2.30015	0.0067625
Mucor ambiguus	0.01	138.7	25.95	-2.41816	0.0197263
Ruminococcus sp. AM41-10BH	0.01	198.1	36.5	-2.44026	0.0364072
Coprococcus sp. CAG:131	0.01	1109.9	201.1	-2.46444	0.0496094
Ruminococcus sp. OM08-13AT	0.01	791.35	135.65	-2.54443	0.0283185
Bacillus sp. Marseille-P3800	0.01	144.15	21.15	-2.76884	0.0391531
Actinomyces polynesiensis	0.01	8.25	1.205	-2.77536	0.0280038
Eubacteriaceae bacterium CHKCI004	0.01	48.95	7.1	-2.78542	0.020534
Candidatus Gastranaerophilales bacterium HUM_7	0.01	146.9	20.8	-2.82018	0.0227903
Venustampulla echinocandica	0.01	15.5	2.155	-2.84651	0.0491383
Acidithiobacillus ferrooxidans	0.01	28.55	3.95	-2.85357	0.00168948
Peptostreptococcus sp. Marseille-P4308	0.01	3139.15	419.15	-2.90484	0.0384492
Candidatus Arthromitus sp. SFB-rat-Yit	0.01	15.9	2.05	-2.95533	0.0228228
Pseudomonas syringae group genomosp. 3	0.5075	25.1	3.15	-2.99426	0.0087515
Dorea sp. AF36-15AT	0.01	4.1	0.505	-3.02127	0.0362337
Sulfurospirillum halorespirans	0.01	4342.15	519.2	-3.06405	0.0420331
Chryseobacterium piscium	0.01	866.8	91.45	-3.24464	0.0359201
Bacteroides stercorirosoris	0.01	22.5	2.2	-3.35435	0.00627402
Psychrobacter sp. B29-1	2.9325	13.6	1.105	-3.62149	0.0180063
Ruminococcus sp. TF11-2AC	0.01	125.4	8.75	-3.84111	0.00355425
bacterium D16-59	0.01	9.55	0.505	-4.24115	0.0186264
Treponema saccharophilum	0.01	87.2	3.65	-4.57836	0.00407241
Microbacterium sp.	0.5325	36	1.155	-4.96203	0.0139596
Pseudoflavonifractor sp. An44	0.01	47.25	1.355	-5.12395	0.0281398
delta proteobacterium ML8_D	0.01	1.75	0.01	-7.45121	0.0381601
Syntrophorhabdus sp. PtaU1.Bin058	0.01	1.85	0.01	-7.53138	0.0179646
Clostridium tetanomorphum	0.01	1.85	0.01	-7.53138	0.0179646
Provencibacterium massiliense	0.01	1.9	0.01	-7.56986	0.00278777
Cytophagaceae bacterium FSY-15	0.01	2.3	0.01	-7.84549	0.00754144
Streptococcus henryi	0.01	2.35	0.01	-7.87652	0.0216482
Brevibacillus fluminis	0.01	2.45	0.01	-7.93664	0.00375794
Ureibacillus thermophilus	0.01	2.45	0.01	-7.93664	0.0472384
Escherichia sp. MOD1-EC5189	9.8825	2.45	0.01	-7.93664	0.0103354
Myroides odoratus	0.01	2.7	0.01	-8.07682	0.0328558
Bacteroides intestinalis CAG:315	0.01	2.8	0.01	-8.12928	0.0113653
Mycolicibacterium brisbanense	0.01	2.85	0.01	-8.15482	0.0485962
Sugiyamaella lignohabitans	4.1775	2.9	0.01	-8.17991	0.0186234
Eremococcus coleocola	2.6075	2.95	0.01	-8.20457	0.0226353
Leifsonia sp. ku-ls	0.01	3	0.01	-8.22882	0.00991749
Ohtaekwangia koreensis	0.01	3.05	0.01	-8.25267	0.00669506
Acutalibacter sp. 1XD8-33	0.01	3.25	0.01	-8.3443	0.0379698
Ruminococcus sp. 5_1_39BFAA	0.01	3.55	0.01	-8.47168	0.042074
Candidatus Moranbacteria bacterium RIFOXYA1_FULL_44_7	0.01	3.75	0.01	-8.55075	0.0016047
Treponema brennaborense	0.01	3.8	0.01	-8.56986	0.0109562
Cytophaga xylanolytica	0.01	3.95	0.01	-8.62571	0.0189348
Staphylococcus petrasii	0.01	4	0.01	-8.64386	0.0153429
Cellulophaga sp. Hel_I_12	0.01	4.55	0.01	-8.82972	0.0495476
Streptomyces sp. CB02414	0.01	4.7	0.01	-8.87652	0.0071956
Ruminococcus sp. AF21-42	0.01	5.15	0.01	-9.00843	0.0156182
Seinonella peptonophila	0.01	5.7	0.01	-9.15482	0.0147995
Bacteroidetes bacterium CG18_big_fil_WC_8_21_14_2_50_41_14	0.01	6.5	0.01	-9.3443	0.0435185
Ruminococcus sp. AF41-9	0.01	6.55	0.01	-9.35535	0.0400666
Ruminococcus sp. AM12-48	0.01	7.5	0.01	-9.55075	0.0332071
Ruminococcus sp. OF02-6	0.01	7.6	0.01	-9.56986	0.00431162
Coprobacillus sp. AF16-47	0.01	8.05	0.01	-9.65284	0.0490806
Firmicutes bacterium CAG:124	0.01	16.35	0.01	-10.6751	0.0253077
