# Supplementary material for: Intake of compound probiotics accelerates the construction of immune function and gut microbiome in Holstein calves
Source: Microbiol Spectr. 2024 Apr 23;12(6):e01909-23. doi: 10.1128/spectrum.01909-23 (PMC11237676; doi:10.1128/spectrum.01909-23)
Supplement: Table S7 — Differences of the fecal microbiome at species level in 60-day-old calves. [file spectrum.01909-23-s0009.xlsx]

## Sheet: Table S7
Table S7. Differences of the fecal microbiome at species level in 60-day-old claves.
Taxon	1-avg	CK60-avg	T60-avg	Log2fc of T60-vs-CK60	p-value
Candidatus Gastranaerophilus sp. (ex Termes propinquus)	0.01	0.01	214.15	14.3863	0.0037498
Sphingobacteriaceae bacterium DW12	0.01	0.01	116.85	13.5124	0.000250609
Pedobacter sp. PACM 27299	0.01	0.01	71.05	12.7946	4.95375e-07
Porphyromonas sp. oral taxon 278	0.01	0.01	66.9	12.7078	0.0154067
Bacteroidetes bacterium 4572_128	0.01	0.01	63.9	12.6416	0.032985
Pedobacter sp. AJM	0.01	0.01	61.3	12.5817	0.01174
Pedobacter nototheniae	0.01	0.01	60.5	12.5627	0.000614349
Sediminicola sp. YIK13	0.01	0.01	54.5	12.412	0.00075693
Candidatus Gastranaerophilales bacterium HUM_16	0.01	0.01	53.95	12.3974	0.000934409
Bacteroidetes bacterium B1(2017)	0.01	0.01	53.2	12.3772	0.00617732
Yersinia ruckeri	0.01	0.01	52	12.3443	0.0130584
Spirosoma sordidisoli	1.0075	0.01	51.95	12.3429	0.0124491
Bacillus phage vB_BpsS-140	0.01	0.01	51.6	12.3332	0.0309935
Kordia algicida	0.01	0.01	51.5	12.3304	0.00755158
Rufibacter tibetensis	0.01	0.01	49.1	12.2615	0.0202842
Nocardioides oleivorans	0.01	0.01	48.5	12.2438	0.0230975
Mucilaginibacter paludis	0.01	0.01	47.5	12.2137	0.0088597
Parcubacteria group bacterium GW2011_GWA2_47_16	0.01	0.01	46.5	12.183	0.00287927
Flavobacterium akiainvivens	0.01	0.01	45.9	12.1643	0.00714527
Flammeovirga pectinis	0.01	0.01	44.45	12.118	0.0343051
Mucilaginibacter pineti	0.01	0.01	43.5	12.0868	0.00118749
Galbibacter marinus	4.7825	0.01	39	11.9293	0.000657151
Lentimicrobium saccharophilum	0.01	0.01	38.25	11.9012	0.0176586
Megasphaera genomosp. type_2	0.01	0.01	38	11.8918	0.00276007
Runella sp. HYN0085	0.01	0.01	36.4	11.8297	0.049371
Algoriphagus marincola	0.01	0.01	36	11.8138	0.0187594
Elusimicrobium minutum	0.01	0.01	33.6	11.7142	0.0182425
Bacillus bingmayongensis	0.01	0.01	32.1	11.6484	0.0321809
Bacteroidetes bacterium 4572_77	0.01	0.01	29.35	11.5191	0.0412382
Candidatus Roizmanbacteria bacterium CG03_land_8_20_14_0_80_39_12	0.01	0.01	24.5	11.2586	0.0469158
Tenericutes bacterium HGW-Tenericutes-5	0.01	0.01	24.35	11.2497	0.0241181
Erythrobacter litoralis	0.01	0.01	23.5	11.1984	0.0214879
Streptomyces sp. NRRL S-350	0.01	0.01	21	11.0362	0.00895714
Bacteroidetes bacterium HGW-Bacteroidetes-1	0.01	0.01	20.6	11.0084	0.00284196
Cytophagales bacterium CG18_big_fil_WC_8_21_14_2_50_42_9	0.01	0.01	19.5	10.9293	0.00587112
Tissierellia bacterium S5-A11	0.01	0.01	19.45	10.9256	0.000799488
Streptococcus sp. HMSC034E12	0.01	0.01	19.25	10.9106	0.00151609
Ruminococcus sp. AM49-8	0.01	0.01	18.25	10.8337	0.00168645
Mucilaginibacter polytrichastri	0.01	0.01	18	10.8138	0.0030756
Bacteriodetes bacterium	0.01	0.01	17.6	10.7814	0.00157992
Fibrobacter sp. UWR4	0.01	0.01	17.15	10.744	0.0230797
Parabacteroides sp. OF04-13BH	0.01	0.01	16.9	10.7228	0.0361186
Anaeromusa acidaminophila	0.01	0.01	16.7	10.7056	0.0369417
Paenibacillus sp. BIHB4019	0.01	0.01	15.85	10.6303	0.0288431
Alicyclobacillus ferrooxydans	0.01	0.01	15.55	10.6027	0.0364291
Burkholderia plantarii	3.775	0.01	15.5	10.5981	0.04745
Desulfofarcimen acetoxidans	0.01	0.01	15.5	10.5981	0.0105016
Mucilaginibacter sp. OK098	0.01	0.01	15	10.5507	0.0173398
Deltaproteobacteria bacterium HGW-Deltaproteobacteria-7	0.01	0.01	14.45	10.4969	0.00993329
Flavobacterium sp. CF136	0.01	0.01	14.45	10.4969	0.0160204
Catenibacterium sp. AM22-6LB	0.01	0.01	14.4	10.4919	0.0106918
Salinivirgaceae bacterium	0.01	0.01	14.3	10.4818	0.013859
Candidatus Scalindua sp. SCAELEC01	0.01	0.01	14.25	10.4767	0.014769
Viridibacillus sp. FSL H8-0123	0.01	0.01	14	10.4512	0.0430373
Streptobacillus felis	0.01	0.01	13.5	10.3987	0.0155123
Desulfobacterium vacuolatum	0.01	0.01	13	10.3443	0.0228942
Pontibacter virosus	0.01	0.01	13	10.3443	0.0494163
Kroppenstedtia eburnea	0.01	0.01	12.65	10.3049	0.0412532
Alicyclobacillus pomorum	0.01	0.01	12.5	10.2877	0.0141183
Algoriphagus marinus	0.01	0.01	12.45	10.2819	0.0395429
[Actinobacillus] rossii	0.01	0.01	12	10.2288	0.00688428
Brachyspira murdochii	0.01	0.01	12	10.2288	0.00688428
Nitrosomonas ureae	0.01	0.01	12	10.2288	0.0267142
Marinifilaceae bacterium T3-2 S1-C	0.01	0.01	11.8	10.2046	0.0331
Bacteroidetes bacterium HGW-Bacteroidetes-17	0.01	0.01	11.55	10.1737	0.0422382
Sulfurimonas sp. RIFCSPLOWO2_12_36_12	0.01	0.01	11.5	10.1674	0.0166192
Frankliniella occidentalis	8.675	0.01	11.05	10.1098	0.0298103
Flavobacterium caeni	0.01	0.01	10.9	10.0901	0.0452954
Pseudomonas virus Noxifer	0.01	0.01	10.45	10.0293	0.00276389
Bacillus deserti	0.01	0.01	10.3	10.0084	0.00459582
Lactobacillus lindneri	0.01	0.01	10.3	10.0084	0.0262251
Chlorobaculum parvum	0.01	0.01	10.2	9.99435	0.00610715
Spirochaetae bacterium HGW-Spirochaetae-1	0.01	0.01	10	9.96578	0.00159936
Cohnella laeviribosi	0.01	0.01	9.5	9.89178	0.0378247
Candidatus Melainabacteria bacterium GWA2_34_9	0.01	0.01	9.35	9.86882	0.0232637
Pectobacterium carotovorum	3.9075	0.01	9.05	9.82177	0.000275211
Cloacibacterium normanense	2.9025	0.01	8.9	9.79766	0.0100941
Tenacibaculum sp. M341	0.01	0.01	8.9	9.79766	0.00050574
Candidatus Liberibacter americanus	0.01	0.01	8.8	9.78136	0.018132
Sphingobacterium sp. JUb20	0.01	0.01	8.8	9.78136	0.0244413
Arcobacter sp. SM1702	0.01	0.01	8.7	9.76487	0.00211204
ANME-2 cluster archaeon	0.01	0.01	8.65	9.75656	0.0235549
Spongospora subterranea	0.01	0.01	8.65	9.75656	0.0235549
Marinobacterium aestuarii	0.01	0.01	8.6	9.74819	0.025549
Candidatus Mycoplasma girerdii	0.01	0.01	8.55	9.73978	0.0121495
Listeria thailandensis	0.01	0.01	8.55	9.73978	0.0276388
Piscibacillus halophilus	0.01	0.01	8.35	9.70563	0.00289869
Desulfatiglans anilini	0.01	0.01	8.2	9.67948	0.036111
Staphylospora marina	0.01	0.01	7.9	9.62571	0.00256033
Candidatus Electrothrix marina	0.01	0.01	7.9	9.62571	0.00777949
Azospirillum sp. TSH58	0.01	0.01	7.85	9.61655	0.0208457
Bacteroides sp. AM51-7	0.01	0.01	7.85	9.61655	0.0325455
Methanosarcina lacustris	0.01	0.01	7.8	9.60733	0.0267373
Chryseobacterium sp. YLOS41	0.01	0.01	7.6	9.56986	0.00276587
Marinifilum fragile	0.01	0.01	7.6	9.56986	0.0416797
Flavobacterium sp. Leaf82	0.01	0.01	7.45	9.5411	0.0407671
Prevotella brunnea	0.01	0.01	7.3	9.51175	0.00909462
Paenibacillus sp. Soil522	0.01	0.01	7.2	9.49185	0.0093458
Alphaproteobacteria bacterium CG11_big_fil_rev_8_21_14_0_20_39_49	0.01	0.01	7.15	9.4818	0.00588145
Candidatus Melainabacteria bacterium RIFOXYA2_FULL_32_9	0.01	0.01	7.05	9.46148	0.00406095
Aquimarina pacifica	0.01	0.01	7	9.45121	0.019859
Desulfobacula toluolica	0.01	0.01	6.95	9.44087	0.0464352
Paenibacillus barengoltzii	0.01	0.01	6.9	9.43045	0.0101647
Deltaproteobacteria bacterium CG1_02_45_11	0.01	0.01	6.85	9.41996	0.0368165
Chloroflexi bacterium HGW-Chloroflexi-5	0.01	0.01	6.75	9.39874	0.0432987
Bartonella apis	0.01	0.01	6.7	9.38802	0.0259862
Actinomyces mediterranea	2.7525	0.01	6.6	9.36632	0.00206597
Pedobacter hartonius	0.01	0.01	6.6	9.36632	0.00818789
Helicobacter jaachi	0.01	0.01	6.55	9.35535	0.0248208
Desulfovibrio gigas	0.01	0.01	6.5	9.3443	0.0494869
Piromyces sp.	0.01	0.01	6.2	9.27612	0.0475356
Lactobacillus sp. 137-3	0.01	0.01	6.15	9.26444	0.00165373
Vibrio phage ValSw4_1	0.01	0.01	6.15	9.26444	0.0186308
Muricauda sp. K001	0.01	0.01	6.1	9.25267	0.0489957
Alphaproteobacteria bacterium MarineAlpha6_Bin3	0.01	0.01	6	9.22882	0.00442969
Pedobacter sp. BMA	0.01	0.01	5.95	9.21675	0.00846469
Verrucomicrobia bacterium LP2A	0.01	0.01	5.95	9.21675	0.00846469
Lactococcus phage ul36	0.01	0.01	5.95	9.21675	0.0415439
Dethiosulfatarculus sandiegensis	0.01	0.01	5.75	9.16742	7.58694e-05
Veillonella sp. 3627	0.01	0.01	5.7	9.15482	0.00490558
Bacteroidetes bacterium GWF2_29_10	0.01	0.01	5.55	9.11634	0.0227407
Anaerococcus obesiensis	0.01	0.01	5.5	9.10329	0.00297275
Lactobacillus terrae	0.01	0.01	5.5	9.10329	0.00526664
Zhongshania aliphaticivorans	0.01	0.01	5.5	9.10329	0.0158714
Flavobacterium glycines	0.4825	0.01	5.4	9.07682	0.00849572
Flavobacteriales bacterium TMED191	0.01	0.01	5.35	9.0634	0.0365561
Ureibacillus thermosphaericus	0.01	0.01	5.3	9.04985	0.00881568
Variovorax guangxiensis	0.01	0.01	5.25	9.03617	0.0150411
Streptococcus sp. HMSC034B03	0.01	0.01	5.2	9.02237	0.0421044
Streptomyces sp. fd1-xmd	0.01	0.01	5.05	8.98014	0.00478792
Candidatus Gottesmanbacteria bacterium GW2011_GWA2_47_9	0.01	0.01	5.05	8.98014	0.0407671
Bacteroidetes bacterium GWF2_41_61	0.01	0.01	4.95	8.95128	0.000920722
Corynebacterium matruchotii	0.7325	0.01	4.75	8.89178	0.0131979
Bacteroidetes bacterium RIFCSPLOWO2_12_FULL_37_12	0.01	0.01	4.75	8.89178	0.00099994
Porphyromonas sp. COT-108 OH1349	0.01	0.01	4.75	8.89178	0.00540811
Cyberlindnera jadinii	1.38	0.01	4.6	8.84549	0.00424468
Bradyrhizobium sp. WSM1417	0.01	0.01	4.6	8.84549	0.00750899
Candidatus Gastranaerophilales bacterium HUM_3	0.01	0.705	323.85	8.84349	1.72901e-05
Flavobacterium sp. 2	0.01	0.01	4.55	8.82972	0.0143608
Bacillus sp. P003	0.01	0.01	4.55	8.82972	0.0495476
Achromobacter sp. AONIH1	0.01	0.01	4.5	8.81378	0.0173925
Olsenella sp. AM05-17	0.01	0.01	4.45	8.79766	0.0347507
Bacteroides sp. AF25-5LB	0.01	0.01	4.4	8.78136	0.0395528
Vagococcus sp. SS1994	0.01	0.01	4.35	8.76487	0.00644088
Psychrobacter sp. Cmf 22.2	0.01	0.01	4.35	8.76487	0.0217034
Atribacteria bacterium JGI 0000014-F07	0.01	0.01	4.25	8.73132	0.000139033
Ktedonosporobacter rubrisoli	0.01	0.01	4.25	8.73132	0.00674517
Actinobaculum sp. oral taxon 183	0.01	0.01	4.2	8.71425	0.0198958
Muricauda sp. 72	0.01	0.01	4.15	8.69697	0.0312867
Sphingobacterium thalpophilum	0.01	0.01	4.1	8.67948	0.00238264
Massilia sp. SOD	0.01	0.01	4.05	8.66178	0.0013757
Halobacillus halophilus	0.01	0.01	4.05	8.66178	0.0327785
Magnetospirillum kuznetsovii	0.01	0.01	4	8.64386	0.0153429
Enterococcus sp. 10A9_DIV0425	0.01	0.01	4	8.64386	0.0472985
Sphingobacterium gobiense	1.4575	0.01	3.8	8.56986	0.0169629
Bacteroides sp. OM08-11	0.01	0.01	3.8	8.56986	0.0109562
Seleniivibrio woodruffii	0.01	0.01	3.75	8.55075	0.00443852
Gardnerella sp. DNF01162	0.01	0.01	3.75	8.55075	0.00864436
Deltaproteobacteria bacterium CG07_land_8_20_14_0_80_38_7	0.01	0.01	3.75	8.55075	0.0209491
Herbiconiux ginsengi	0.01	0.01	3.7	8.53138	0.000733617
Ferriphaselus sp. R-1	0.01	0.01	3.65	8.51175	0.0304393
Avibacterium avium	0.01	0.01	3.6	8.49185	0.00308926
Planococcus sp. CAU13	0.01	0.01	3.6	8.49185	0.0359802
Pseudoxanthomonas suwonensis	15.7	0.01	3.55	8.47168	0.000199436
Planomicrobium soli	0.01	0.01	3.55	8.47168	0.0157777
Sphingobacterium faecium	0.01	0.01	3.5	8.45121	0.0073082
Candidatus Kuenenbacteria bacterium HGW-Kuenenbacteria-1	0.01	0.01	3.5	8.45121	0.037954
Lentibacillus halodurans	0.01	0.01	3.45	8.43045	0.0166852
Helicobacter sp. MIT 99-5507	0.01	0.01	3.35	8.38802	0.000224027
Sulfurospirillum sp. UCH001	0.01	0.01	3.35	8.38802	0.0358492
Campylobacter sp. P0134	0.01	0.01	3.25	8.3443	0.000238065
Bacteroidetes bacterium HGW-Bacteroidetes-9	0.01	0.01	3.25	8.3443	0.00590109
Neisseria sp. HMSC064D07	0.01	0.01	3.2	8.32193	0.0236976
Sulfurimonas sp. RIFOXYD2_FULL_37_8	0.01	0.01	3.15	8.29921	0.0121976
Streptococcus sp. VT 162	0.01	0.01	3.15	8.29921	0.0402803
Pseudomonas entomophila	0.01	0.01	3.1	8.27612	0.00104569
Synergistales bacterium 57_84	0.01	0.01	3.05	8.25267	0.00669506
Strigomonas culicis	0.01	0.01	3	8.22882	0.0174303
Mesotoga sp. BH458_6_3_2_1	0.01	0.01	3	8.22882	0.0174303
Elizabethkingia bruuniana	0.01	0.01	3	8.22882	0.0379882
Marivirga lumbricoides	26.3	0.01	2.85	8.15482	0.000309814
Collinsella sp. AF18-33LB	0.01	0.01	2.8	8.12928	0.00509941
Halomonas sp. KM-1	0.01	0.01	2.8	8.12928	0.0432686
Endozoicomonas sp. GTF13	0.01	0.01	2.75	8.10329	0.0259282
Pedobacter sp. YR510	0.01	0.01	2.75	8.10329	0.0380101
Bacteroidetes oral taxon 274	0.01	0.505	137	8.08368	0.0100804
Bradyrhizobium sp. Leo121	0.01	0.01	2.7	8.07682	0.00548242
Actinobacteria bacterium OK074	0.01	0.01	2.7	8.07682	0.0463211
Spirochaeta thermophila	0.01	0.01	2.7	8.07682	0.0463211
Moritella sp. PE36	0.01	0.01	2.7	8.07682	0.0463211
Desulfovibrio desulfuricans	0.01	0.01	2.55	7.99435	0.00346937
Enterobacteriaceae bacterium strain FGI 57	2.7575	0.01	2.5	7.96578	0.0380363
Vitiosangium sp. GDMCC 1.1324	0.01	0.01	2.5	7.96578	0.00160899
Thermovibrio ammonificans	0.01	0.01	2.5	7.96578	0.0380363
Streptococcus respiraculi	0.01	0.01	2.5	7.96578	0.0380363
Cohnella sp.	0.01	0.01	2.45	7.93664	0.0103354
Marinobacter sp. MCTG268	0.01	0.01	2.45	7.93664	0.0199618
Macrococcus sp. IME1552	0.01	0.01	2.4	7.90689	0.00692997
Demequina sp. NBRC 110052	0.01	0.01	2.25	7.81378	0.00445428
Moorella humiferrea	0.01	0.01	2.2	7.78136	0.018253
Geobacillus sp. T6	0.01	0.01	2.2	7.78136	0.018253
Rhodopila globiformis	0.01	0.01	2.15	7.74819	0.0414857
Flaviramulus basaltis	0.01	0.01	2.05	7.67948	0.00060019
cyanobacterium endosymbiont of Epithemia turgida	0.01	0.01	2.05	7.67948	0.00536312
Candidatus Chloroploca asiatica	0.01	0.01	2.05	7.67948	0.00536312
Pseudonocardia sp. AL041005-10	0.01	0.01	2.05	7.67948	0.00536312
Methylocystis bryophila	0.01	0.01	2	7.64386	0.0219802
Persephonella sp.	0.01	0.01	2	7.64386	0.0381084
Bacteroidetes bacterium GWA2_40_15	0.01	0.505	98.7	7.61062	0.00887572
Desmospora activa	0.01	0.01	1.95	7.60733	0.000663597
Endozoicomonas arenosclerae	0.01	0.01	1.9	7.56986	0.0419905
Actinobaculum suis	0.2825	0.01	1.85	7.53138	0.000737605
Klebsiella sp. E-Nf3	0.8575	0.01	1.75	7.45121	0.0073498
Desmospora sp. 8437	0.01	0.01	1.75	7.45121	0.0200254
Candidatus Kaiserbacteria bacterium RIFCSPHIGHO2_01_FULL_54_36b	0.01	0.01	1.75	7.45121	0.0200254
Deltaproteobacteria bacterium GWA2_45_12	0.01	0.01	1.75	7.45121	0.0381601
Methanothermobacter thermautotrophicus	0.01	0.01	1.7	7.40939	0.003483
Bacteroidetes bacterium HGW-Bacteroidetes-8	0.01	0.655	109.1	7.37994	0.00417563
Actinomadura sp. H3C3	0.01	0.01	1.65	7.36632	0.000928212
Lactobacillus suantsaii	0.01	0.01	1.65	7.36632	0.00826202
Fusobacterium sp. CAG:439	0.01	1.405	218.2	7.27894	0.0163141
Bifidobacterium stellenboschense	0.01	0.01	1.35	7.07682	0.0122999
Candidatus Melainabacteria bacterium GWF2_37_15	0.01	0.505	65.75	7.02456	0.00237995
Odoribacter splanchnicus CAG:14	0.01	4.155	486.3	6.87085	0.0226465
Candidatus Gastranaerophilales bacterium HUM_1	0.01	1.555	173.4	6.80105	0.0303491
Fibrobacter sp. UWB4	0.01	1.055	116.4	6.7857	0.0103837
Clostridium sp. CAG:813	0.01	1.5	164.35	6.77567	0.0161589
Brachyspira sp. CAG:484	0.01	3	327.8	6.77171	1.86733e-05
Elusimicrobia bacterium RIFCSPLOWO2_01_FULL_59_12	0.01	0.755	71.95	6.57437	0.0155428
Bacteroidales bacterium 36-12	0.01	4.95	393.55	6.31297	0.0452946
Gordonia malaquae	0.01	0.605	46	6.24855	0.00210621
Porphyromonas sp. HMSC077F02	0.01	1.605	104.1	6.01925	0.00251815
Candidatus Gastranaerophilales bacterium HUM_21	0.01	1.95	125.1	6.00346	0.0467869
Flavobacteriaceae bacterium LYZ1037	0.01	0.655	39	5.89584	0.0109812
Cupriavidus metallidurans	0.01	1.005	59.15	5.87911	0.0163021
Methanobrevibacter sp. 87.7	0.01	0.505	28.55	5.82106	0.037281
Sphingobacterium sp. B29	0.01	0.755	41.6	5.78396	0.0185981
Candidatus Yanofskybacteria bacterium RIFCSPHIGHO2_02_FULL_38_22b	0.01	2.3	124.45	5.75779	0.0225293
Bacillus solani	0.01	1.105	58.35	5.72261	0.0135791
Alistipes provencensis	0.01	15.45	770.45	5.64002	0.0370585
Mycobacterium phage Phantastic	0.01	1.505	61	5.34097	0.0276888
Streptococcus cuniculi	0.01	2.955	113.6	5.26466	0.0224388
Candidatus Gastranaerophilales bacterium HUM_19	0.01	2	73.2	5.19377	0.00163914
Roseburia sp. AF20-18LB	0.01	7.1	259.05	5.18927	0.0135583
Bacillus loiseleuriae	0.01	0.505	18.3	5.17942	0.00456345
Odoribacter sp. 43_10	0.01	35.6	1252.5	5.13679	0.0234033
Bacillus sp. AFS073361	0.01	2.255	77.8	5.10857	0.00266669
Paludibacter sp. SCN 51-9	0.01	1.755	59.3	5.07849	0.00142685
Bacteroidales bacterium Barb4	0.01	2.905	96.85	5.05914	0.0139892
Methanosarcina siciliae	0.01	1.9	62.95	5.05014	0.00737973
Tenacibaculum holothuriorum	0.01	2.355	75	4.99309	0.00733499
Alistipes sp. CAG:29	0.01	6	187.45	4.9654	0.0083519
Firmicutes bacterium CAG:460	0.01	19.5	589.05	4.91684	0.0418552
Caloramator fervidus	0.01	0.755	20.9	4.79088	0.00614035
Candidatus Gastranaerophilales bacterium HUM_22	0.01	1.7	45.8	4.75174	0.00820714
Acidaminococcus sp. AM05-11	0.01	2.4	64.3	4.74371	0.0209727
Mariniphaga sediminis	0.5825	2.15	52.05	4.59749	0.0105164
Desulfobulbus propionicus	0.01	0.955	23	4.58999	0.0330471
Chitinophaga rhizosphaerae	0.01	1.555	34.75	4.48203	0.00890888
Melghiribacillus thermohalophilus	0.01	5.855	129.15	4.46323	0.0380132
Bacteroides sp. AR20	0.01	11.7	249.45	4.41417	0.0160592
Porphyromonas loveana	0.01	7.255	147.95	4.34999	0.00881422
Eubacterium eligens CAG:72	0.01	3.355	64.3	4.26043	0.00359867
Gillisia sp. JM1	0.01	0.555	10.4	4.22795	0.00952965
Acidimicrobiia bacterium	26.1275	0.955	16.65	4.12388	0.00441788
Selenomonas massiliensis	0.01	2.305	39.5	4.09901	0.00754459
Bacteroidetes bacterium CG18_big_fil_WC_8_21_14_2_50_41_14	0.01	1.405	23.8	4.08232	0.0399529
Clostridium arbusti	0.01	3.1	51.2	4.0458	0.00124679
Mobiluncus mulieris	0.01	0.505	8.25	4.03004	0.00508761
Firmicutes bacterium CAG:345	0.01	38.5	616.95	4.00222	0.00756086
Flavobacterium phragmitis	0.01	9.45	148.05	3.96963	0.038616
Paenibacillus terrigena	0.01	1.655	24.85	3.90834	0.00602043
Campylobacter virus CP220	0.01	3.405	51.05	3.90618	0.00522236
Megasphaera massiliensis	0.01	3.555	53.2	3.9035	0.04788
Streptococcus gordonii	0.01	1.655	24.5	3.88788	0.00561636
Candidatus Saccharibacteria bacterium HGW-Saccharibacteria-1	0.01	5.55	79.8	3.84583	0.0227274
Hymenobacter chitinivorans	0.01	2.355	33	3.80867	0.00684935
Providencia stuartii	0.7075	2.255	31.55	3.80644	0.0359533
Paenibacillus sp. FSL R5-0912	1.28	0.505	7	3.793	0.0241087
Halocella sp. SP3-1	0.01	15.35	205.4	3.74213	0.0190639
Prevotella jejuni	0.01	17.5	232.15	3.72963	0.00737003
Verrucomicrobia bacterium RIFCSPHIGHO2_12_FULL_41_10	0.01	0.855	11.1	3.69849	0.0388142
Polaribacter haliotis	0.01	1.355	17.4	3.68272	0.0143264
Bacteroidetes bacterium HGW-Bacteroidetes-6	0.01	3.805	47.85	3.65255	0.0258799
Flavobacterium sp. BBQ-12	0.01	1.505	18.8	3.6429	0.0100272
Geosporobacter ferrireducens	0.01	20.35	254.15	3.64258	0.000696734
Tannerella sp. oral taxon 808	0.6825	34.4	418	3.60302	0.0453826
Lactobacillus pentosiphilus	0.01	2.305	27.75	3.58965	0.0192453
candidate division KSB1 bacterium	0.01	3.405	40.85	3.58461	0.00958043
Paenibacillus sp. YN15	0.01	1.005	12	3.57777	0.0177164
Proteiniphilum sp. X52	1.0075	13.605	158.85	3.54546	0.0173895
Clostridia bacterium UC5.1-2F7	0.01	69.7	808.9	3.53673	0.00491255
Butyricicoccus sp. AF10-3	0.01	5.455	63.1	3.53199	0.00883092
Oscillibacter sp. 57_20	0.01	168.55	1947.7	3.53052	0.0361921
Roseburia sp. CAG:18_43_25	0.01	34.1	387.35	3.50579	0.010454
Prevotellaceae bacterium MN60	0.01	98.6	1111.9	3.4953	0.022569
Roseburia sp. CAG:18	0.01	30.3	333.2	3.459	0.00327124
Acinetobacter sp. CAG:196_36_41	0.01	24.05	253.5	3.39788	0.0443144
Bacillus sp. BK100	0.01	3.15	33	3.38904	0.0116476
Fibrobacter sp. UWB12	0.01	4.655	48.5	3.38113	0.0210721
Paenibacillus sp. FJAT-27812	0.01	0.505	5.25	3.37796	0.034045
Ancylomarina sp. SHSM-M15	0.01	5.4	56	3.3744	0.00688048
Odoribacter splanchnicus	0.2575	4303.75	43081.8	3.32341	0.0205715
Tamlana nanhaiensis	0.01	6.805	68	3.32087	0.0218564
Vibrio harveyi	0.01	2.555	25.5	3.3191	0.0457352
Prevotella sp. HMSC077E08	0.01	0.655	6.5	3.31087	0.0189428
Bacillus phage vB_BcoS-136	0.01	8.4	82.65	3.29855	0.00729505
Firmicutes bacterium HGW-Firmicutes-18	0.01	0.505	4.95	3.29307	0.0266104
Prevotella sp. lc2012	0.01	61.3	589	3.26431	0.047975
Fibrobacter sp. UWH6	0.01	6.005	57.55	3.26058	0.0132668
Methanosphaera sp. SHI1033	0.01	1.005	9.45	3.23312	0.0309291
Culturomica massiliensis	0.01	214.55	2016.1	3.23218	0.00335839
Symbiobacterium thermophilum	0.01	0.505	4.7	3.21831	0.0222501
Deltaproteobacteria bacterium HGW-Deltaproteobacteria-21	0.01	0.505	4.7	3.21831	0.0467897
Macellibacteroides sp. HH-ZS	0.01	40.45	371.1	3.1976	0.0166052
Marinilactibacillus sp. 15R	1.2575	1.9	17.35	3.19086	0.0175117
Tenericutes bacterium 4572_104	0.01	6.055	54	3.15676	0.0429333
candidate division Kazan bacterium	0.01	9.705	86.5	3.1559	0.0362874
Clostridium akagii	2.0575	9.7	85.75	3.14408	0.0135504
Allisonella histaminiformans	0.01	6.9	60.9	3.14177	0.00493578
Anaerosalibacter massiliensis	0.01	6.2	54	3.12262	0.0458264
Spirosoma luteum	0.01	0.605	5.25	3.11731	0.0213801
Hungateiclostridium straminisolvens	0.01	9.9	83.4	3.07455	0.0212928
Gilliamella apis	0.01	2.605	21.85	3.06828	0.0272895
Sphingobacterium haloxyli	0.5575	0.705	5.8	3.04036	0.0463729
Firmicutes bacterium CAG:631	0.01	45.5	366.95	3.01165	0.0321631
Sphaerochaeta dissipatitropha	0.01	4.85	38.75	2.99814	0.00455016
Bacteroides sp. 41_26	0.01	35.6	275.9	2.9542	0.00142342
Bacillus bombysepticus	0.01	1.155	8.9	2.94591	0.0236565
Clostridium vincentii	0.01	26.65	203.75	2.93459	0.0138822
Bacillus sp. UNC438CL73TsuS30	0.01	11.05	82.75	2.90471	0.0286497
Dialister massiliensis	0.01	2.455	18.2	2.89014	0.0316242
Yersinia phage PY100	0.01	1.955	14.4	2.88083	0.0241064
Megasphaera sp. BL7	0.01	0.855	6.25	2.86986	0.0237445
Chryseobacterium sp. UNC8MFCol	0.01	0.805	5.65	2.81119	0.0421061
Coprobacillus sp. 28_7	0.01	8.855	62	2.8077	0.0284747
Methanosarcinales archaeon	0.01	2.5	17.1	2.774	0.016874
Paenibacillus sp. OV219	0.01	2.25	15.35	2.77024	0.0197093
Spirochaetes bacterium	0.9825	15.6	103	2.72303	0.0458549
Labilibaculum sp. A4	0.01	18.55	120.35	2.69775	0.0281857
Neglecta timonensis	0.01	354.65	2300.8	2.69767	0.0243021
Arcanobacterium sp. S3PF19	0.01	0.555	3.4	2.61498	0.035902
Oscillibacter sp. 1-3	0.7575	625.85	3825.75	2.61185	0.00310057
Propionispora vibrioides	0.01	9.85	60	2.60677	0.00457376
Melissococcus sp. OM08-11BH	0.01	0.505	3.05	2.59445	0.036156
Klebsiella virus K64-1	0.01	6.25	37.7	2.59264	0.0403856
Dysgonomonas sp. Marseille-P4361	0.01	63.55	381.9	2.58723	0.0345928
Flavobacteriales bacterium	6.4	35.6	209.65	2.55803	0.00340448
Oscillibacter sp. KLE 1745	0.01	21.15	123.1	2.5411	0.0273207
Desnuesiella massiliensis	0.01	43.6	253.25	2.53816	0.0207861
Clostridium sp. CAG:264	0.01	9.95	57.75	2.53705	0.0360101
Clostridium sp. CAG:306	0.01	40.25	233.45	2.53605	0.0394084
Methanobrevibacter smithii	0.01	13.2	76.3	2.53115	0.0384527
Shuttleworthia sp. MSX8B	0.01	7.75	44.75	2.52962	0.0490317
Bifidobacterium gallinarum	1.1075	5.4	30.55	2.50014	0.0191241
Candidatus Gastranaerophilales bacterium	0.01	213.45	1190.75	2.4799	0.0145215
Moorella thermoacetica	0.01	8.05	44.3	2.46025	0.0214445
Ralstonia solanacearum	1.7075	4.75	26	2.45251	0.0112187
Parabacteroides sp. Marseille-P3160	0.01	49.5	265.7	2.4243	0.0406656
Prevotellaceae bacterium KH2P17	0.01	20.705	110.7	2.4186	0.0495855
Fibrobacter sp. UWRM	0.01	16.4	87.3	2.41229	0.0474018
Eubacterium sp. CAG:786	0.01	70.35	371.9	2.40229	0.0270857
Roseburia sp. CAG:380	0.01	41.1	216.95	2.40015	0.00497066
Sanguibacteroides justesenii	0.9325	110.6	565.3	2.35367	0.0365633
Ruminococcus sp. CAG:579	0.01	36.55	185.7	2.34503	0.0242766
Desulfovibrio fairfieldensis	0.01	4.1	20.45	2.31841	0.026971
Lysinibacillus odysseyi	0.01	3.8	18.5	2.28345	0.0215426
Melissococcus plutonius	0.01	3.5	17	2.28011	0.0292291
Prevotella sp. CAG:1124	0.01	333.1	1609.25	2.27236	0.0068386
Methanobrevibacter millerae	0.01	48.15	232.6	2.27224	0.031818
Mucilaginibacter gracilis	0.01	16.45	77.95	2.24446	0.0128118
Clostridium sp. CAG:632	0.01	87.7	411.3	2.22954	0.0256195
Roseburia sp. TF10-5	0.01	144.8	664.05	2.19723	0.00699116
Clostridium sp. OF10-22XD	0.01	45.8	207.1	2.17691	0.04288
Ruminococcaceae bacterium D5	0.01	438.4	1969.65	2.16762	0.0283686
Candidatus Borkfalkia ceftriaxoniphila	0.01	30.7	136.15	2.14889	0.000836427
Subdoligranulum sp. APC924/74	0.01	3024.25	13351.6	2.14236	0.0305416
Megasphaera sp. An286	0.01	1.95	8.5	2.12399	0.00238061
Vibrio cholerae	123.6	7.05	30.25	2.10124	0.0238736
Oscillospiraceae bacterium VE202-24	0.01	181.65	773.7	2.09061	0.039642
Methanobrevibacter woesei	0.01	19.1	80	2.06643	0.0278199
Methanobrevibacter oralis	0.01	12.1	50.5	2.06128	0.0181179
Butyrivibrio crossotus	0.01	72.8	302.4	2.05445	0.0403018
Oscillibacter ruminantium	0.01	357.1	1482.25	2.05339	0.0103841
Clostridium sp. CAG:230	0.01	45.2	186.75	2.04671	0.0222183
Oribacterium sp. P6A1	0.01	76.6	314.25	2.0365	0.0169017
Roseburia sp. CAG:182	0.01	173	709.15	2.03532	0.00711575
Ruminococcus sp. CAG:624	0.01	25.35	102.55	2.01627	0.0250543
Alistipes sp. An66	0.01	158.65	639.35	2.01076	0.00603243
Eubacterium sp. CAG:252	0.01	42.75	171.45	2.00379	0.0453778
Bacillus testis	0.01	3.7	14.8	2	0.0259785
Ruminococcus sp. AM43-6	0.01	19.45	77	1.98509	0.0474423
Ruminococcus sp. CAG:563	0.01	313.45	1240.4	1.9845	0.0373328
Treponema porcinum	0.01	118.85	469	1.98045	0.027216
Firmicutes bacterium CAG:94	0.01	342.9	1351.75	1.97897	0.0132578
Clostridium sp. TF06-15AC	0.01	119.05	468.45	1.97633	0.0201292
Clostridiales bacterium Marseille-P2846	0.01	261.5	1028	1.97496	0.028368
Butyricicoccus sp. AF22-28AC	0.01	35.15	137.2	1.96468	0.00595665
[Eubacterium] brachy	0.01	10.15	39.1	1.94569	0.0435108
Ruminococcus bicirculans	0.01	40.7	156.3	1.94122	0.0278682
Clostridium argentinense	0.01	19.7	75.65	1.94114	0.0332053
Prosthecochloris aestuarii	0.01	2.15	8.25	1.94006	0.0284358
Eubacterium sp. CAG:38	0.01	153.4	588.1	1.93876	0.0311312
Gemmiger sp. An120	0.01	4701.65	18014.1	1.93789	0.0228561
Lachnospiraceae bacterium NK4A144	0.01	81.05	309.95	1.93515	0.0409959
Lachnospiraceae bacterium NK4A136	0.01	29.4	111.9	1.92832	0.0172671
Lentisphaerae bacterium GWF2_45_14	0.01	4.45	16.75	1.91228	0.0372391
Barnesiella sp. An22	0.01	793.45	2970.85	1.90466	0.0388378
Bacillus pumilus	0.01	10.15	37.7	1.89308	0.0214039
Lachnospiraceae bacterium OF09-33XD	0.01	1.65	6.1	1.88634	0.0206763
Bacteroidales bacterium KA00344	0.01	114.5	422.05	1.88207	0.0363386
Roseburia hominis	0.01	682.55	2470.9	1.85603	0.0386861
Proteus mirabilis	1.0325	4.65	16.8	1.85316	0.0493514
Intestinimonas massiliensis	0.01	1954.1	7012.55	1.84343	0.0245314
Firmicutes bacterium CAG:555	0.01	142.25	504.8	1.82728	0.000623738
Flavobacterium columnare	1.1825	17.6	62.2	1.82134	0.0113513
Clostridium sp. OM05-9	0.01	33	115.95	1.81296	0.00164872
Bordetella bronchiseptica	19.775	9.75	34.25	1.81263	0.0296554
Parabacteroides timonensis	0.01	154.35	535	1.79333	0.0162927
Filifactor alocis	0.01	32.6	112.15	1.78249	0.00558674
Clostridium sp. AF15-41	0.7075	20.9	71.4	1.77242	0.0059267
Eubacterium sp. CAG:274	0.01	30.65	103.35	1.75358	0.0114085
Gammaproteobacteria bacterium	4.23	49.45	166.5	1.75148	0.0305416
Paenibacillus sp. VTT E-133280	0.01	5.3	17.7	1.73969	0.0449097
Pseudobutyrivibrio xylanivorans	0.01	53.35	177.6	1.73507	0.0190711
Syntrophomonas palmitatica	0.01	5.6	18.6	1.7318	0.0379604
Blastopirellula marina	0.8075	2.9	9.5	1.71187	0.0200421
Clostridium sp. AF36-18BH	0.01	337.95	1106.8	1.71151	0.00975504
Paenibacillus larvae	0.01	13.55	44.35	1.71064	0.0229309
Candidatus Saccharibacteria bacterium 32-50-10	0.01	1.7	5.55	1.70695	0.0489478
Bacillus sp. Soil768D1	0.01	17.2	55.7	1.69527	0.0463137
Clostridium sp. CAG:217_53_7	0.01	63.4	205.15	1.69412	0.0313
Sporanaerobacter sp. JN28	0.01	31.15	99.85	1.68053	0.00298781
Lachnospiraceae bacterium NC2008	0.01	45.85	145.7	1.66801	0.0453172
Proteiniphilum acetatigenes	0.3575	97.2	308.1	1.66437	0.0148539
Clostridium sp. AF23-6LB	0.01	26.8	84.7	1.66013	0.0425487
Alistipes sp. HGB5	0.01	79.15	248.8	1.65233	0.0426683
bacterium D16-50	0.01	491.65	1534.65	1.64221	0.00111716
Actinomyces nasicola	0.01	5.25	16.35	1.6389	0.037001
Caproiciproducens sp. NJN-50	0.01	158.45	491.2	1.63228	0.0499326
Intestinibaculum porci	0.01	69.5	215.1	1.62992	0.0146188
Parabacteroides sp. D26	0.01	112.65	348.3	1.62848	0.036324
Firmicutes bacterium CAG:83	1.0075	510.3	1551.3	1.60406	0.0486183
Blautia sp. TM10-2	0.01	346.95	1043.35	1.58842	0.0166582
Roseburia faecis	0.01	338.45	992.25	1.55176	0.0248136
Clostridium sp. TF11-13AC	0.01	111.2	324.8	1.54639	0.00225188
Butyricimonas sp. Marseille-P4593	0.01	91.25	264.15	1.53346	0.0275218
Faecalibacterium sp. CAG:82-related_59_9	0.01	377.15	1082.3	1.52089	0.0288127
Campylobacter concisus	0.01	22.05	61.6	1.48215	0.0145113
Pseudoflavonifractor sp. AF19-9AC	0.01	762.85	2125.6	1.4784	0.0268939
Veillonella sp. CHU594	0.01	9.1	25.05	1.46087	0.0225708
Ruminococcus sp. CAG:330	0.01	76.45	209.6	1.45505	0.0144369
Flavonifractor sp. An100	0.01	840.15	2293.45	1.4488	0.0200124
Clostridiales bacterium 52_15	0.01	2872.65	7501.55	1.38481	0.0048711
Butyrivibrio sp. XPD2006	0.01	53.75	138.45	1.36503	0.0107907
Streptococcus sinensis	0.01	6.4	16.4	1.35755	0.0127519
Clostridium sp. AF43-10	0.01	55.85	142.85	1.35487	0.0252913
Clostridium sp. CAG:510	0.01	263.25	670.55	1.34891	0.0308547
Clostridium sp. KNHs205	0.01	216.75	551.4	1.34707	0.016237
[Clostridium] aminophilum	0.01	367.55	929.9	1.33914	0.00456229
Roseburia sp. 499	1.4075	679.95	1711.9	1.3321	0.0378057
Oribacterium sp. WCC10	0.01	146.25	368.1	1.33166	0.0144036
Corallococcus sp. CAG:1435	0.01	49.4	121.8	1.30193	0.0295447
Clostridium transplantifaecale	0.01	455.55	1108.9	1.28345	0.0462033
Pseudoflavonifractor sp. An184	0.01	926.8	2209.15	1.25316	0.0459532
Fibrobacter sp. UWH4	0.01	39.95	93.95	1.2337	0.0354451
Clostridium sp. AM09-51	0.01	162	380.95	1.23361	0.0274751
Bacteroides intestinalis CAG:564	0.01	35.05	81.75	1.2218	0.0147109
Butyricicoccus sp. AM42-5AC	0.01	225.7	523.15	1.21282	0.0312035
Bacteroides massiliensis	0.01	2054.7	4706.3	1.19567	0.0283853
Negativibacillus massiliensis	0.01	6293.25	14400.9	1.19428	0.0426476
Collinsella sp. TF06-26	0.01	4.75	10.6	1.15806	0.0256426
Aquisalibacillus elongatus	0.01	3.3	7.3	1.14543	0.0158643
Veillonella sp. 3_1_44	0.01	5.4	11.8	1.12776	0.040815
Lachnospiraceae bacterium NLAE-zl-G231	0.01	117.6	256.15	1.1231	0.0277776
Clostridiales bacterium 42_27	0.01	3614.65	7833.95	1.11588	0.0342729
Aquificaceae bacterium	0.01	2.5	5.35	1.09761	0.0159241
Xylella fastidiosa	8.25	5.6	11.95	1.09351	0.0160359
Alistipes communis	0.01	231.8	484	1.06213	0.0354509
Paenibacillus sp. 32352	0.01	7.1	14.4	1.02018	0.0119787
Anaeromassilibacillus sp. An250	0.01	945.8	1901.5	1.00753	0.0274379
Lactococcus phage R3.4	0.01	3.5	1.75	-1	0.0104462
Epulopiscium sp. Nele67-Bin004	0.01	61.4	29.6	-1.05264	0.0372208
Millionella massiliensis	0.01	890.05	407.25	-1.12797	0.0125197
Bacteroides sp. CAG:661	0.01	1524.95	685.65	-1.15322	0.0176091
Porphyromonas macacae	0.01	128	53.1	-1.26936	0.017024
Haemophilus haemolyticus	0.01	74.85	31	-1.27173	0.0369467
Aquimarina agarivorans	0.01	29.5	11.5	-1.35908	0.0194775
Bacteroides sp. CAG:633	0.01	16251.1	6254.35	-1.37761	0.0310001
Arenibacter hampyeongensis	0.4575	29.05	10.25	-1.50291	0.0188752
Bacteroides sp. An51A	0.01	2720.35	907.55	-1.58374	0.00869876
Ureibacillus xyleni	0.01	19.35	6.25	-1.63041	0.0156217
Bacteroides ilei	0.01	23326.3	7402.7	-1.65583	0.00237214
[Ruminococcus] gnavus	3.5075	39410.8	12420.4	-1.66588	0.0204746
Bacteroides sp. An322	0.01	6467.45	2025.55	-1.67488	0.0116584
Bacteroides mediterraneensis	0.01	11663.1	3635.8	-1.68161	0.0325967
Sneathia amnii	0.01	29.65	8.5	-1.8025	0.0159783
Acinetobacter sp. RIT592	0.01	22.25	6.05	-1.8788	0.0278464
Bacteroides sp. CAG:875	0.01	9146.6	2472.45	-1.88729	0.0260822
Corynebacterium striatum	2.58	165	43.5	-1.92338	0.0263707
Bacteroides phage B40-8	0.01	393.9	94.2	-2.06403	0.0361664
Tamlana agarivorans	0.01	38.5	8.85	-2.12111	0.0334723
Arcticibacterium luteifluviistationis	0.01	79.5	18	-2.14296	0.0173198
Paenibacillus xylanexedens	0.01	21.6	4.85	-2.15497	0.0301663
Bacteroides plebeius CAG:211	0.01	12121.2	2721.2	-2.15522	0.0416484
Anaerobiospirillum succiniciproducens	0.01	156.15	34.55	-2.17617	0.0408594
Faecalibacterium sp. OM04-11BH	0.01	24562.8	5415.65	-2.18127	0.0103899
Bacteroides sp. SM1_62	0.01	57.5	12.65	-2.18442	0.012284
Collinsella sp. An268	0.01	188.8	41.05	-2.2014	0.0271135
Bacteroidetes bacterium 43-93	0.01	43.75	9.45	-2.2109	0.019896
Methylorubrum extorquens	0.01	8.7	1.85	-2.23349	0.0477612
Bacillus licheniformis	9.025	1000.75	203.8	-2.29586	0.0281287
Paenibacillus zanthoxyli	0.01	7	1.35	-2.3744	0.0147805
Nonlabens xylanidelens	0.01	55	10.15	-2.43795	0.0455216
Bacteroides coprocola	0.01	69051.4	12437	-2.47304	0.0217389
Apibacter mensalis	0.01	91.65	16.45	-2.47805	0.0411571
Fibrobacter sp. UWB16	0.01	120.35	20.8	-2.53258	0.0281484
Lachnospiraceae bacterium 2_1_58FAA	0.01	122.3	20.7	-2.56272	0.0129296
Olivibacter domesticus	0.5075	75.5	12.65	-2.57734	0.0108514
Lysinibacillus sphaericus	0.01	643.95	105.05	-2.61587	0.022314
Pedobacter sp. V48	0.01	187.15	28.4	-2.72023	0.0193352
Anisakis simplex	0.2575	42.65	6.45	-2.72517	0.0225672
Chitinophaga filiformis	0.01	80	11.95	-2.74299	0.0359804
Bacteroides sp. CAG:1076	0.01	32503.2	4419.45	-2.87864	0.011654
Bacteroides sp. CAG:443	0.2825	41654.2	5570.9	-2.90248	0.0183248
Fusobacterium equinum	0.01	18	2.35	-2.93726	0.0414589
Helicobacter pullorum	0.01	8.95	1.155	-2.95399	0.0407131
[Ruminococcus] gnavus CAG:126	0.01	638.45	79.25	-3.01009	0.00637358
Tuberibacillus sp. Marseille-P3662	0.01	6.95	0.855	-3.02302	0.0365617
Deltaproteobacteria bacterium RBG_16_42_7	0.01	9.5	1.155	-3.04003	0.0475201
Bacteroides sp. AF27-33	0.01	93.35	11.2	-3.05915	0.000166289
Bacteroides coprocola CAG:162	0.01	16153.2	1854.15	-3.12299	0.0101157
Flavobacterium sp. GT3P67	0.01	68	7.45	-3.19022	0.022332
Streptococcus sp. NM	0.01	89	9.25	-3.26628	0.025203
Adhaeribacter sp. HMF7605	0.01	96.5	9.5	-3.34453	0.0346137
Sulfitobacter sp. EE-36	0.01	30.5	2.7	-3.49778	0.0116208
Flavobacterium branchiophilum	1.33	102	8.55	-3.5765	0.0104403
Bacillus sp. LNXM12-2	0.01	16.5	1.35	-3.61143	0.0101791
Tenacibaculum agarivorans	0.01	39	3.15	-3.63005	0.0132117
Candidatus Electrothrix aarhusiensis	0.01	103.9	8.2	-3.66343	0.0385764
Tessaracoccus bendigoensis	0.7075	7.85	0.605	-3.69769	0.0390526
Clostridium sp. WCA-389-WT-23D1	0.01	44.5	3.15	-3.82038	0.0320611
Photobacterium sp. GB-3	0.01	78.5	5.35	-3.87508	0.00731076
Flavobacteria bacterium BAL38	0.01	63	4.005	-3.97548	0.0267462
Pedobacter steynii	0.01	290	15.7	-4.20722	0.0378015
Fictibacillus solisalsi	0.01	56	2.455	-4.51163	0.00207857
Aequorivita vladivostokensis	0.7325	77.5	3.005	-4.68876	0.00273136
Cetobacterium ceti	0.01	793.15	25.85	-4.93936	0.000231979
Pedobacter borealis	0.01	103	3.1	-5.05423	0.00493714
Cetobacterium somerae	0.01	548.05	15.55	-5.13932	0.0390911
Bacteroidetes bacterium CG_4_10_14_3_um_filter_31_20	0.01	48.8	1.305	-5.22476	0.0486546
Ilyobacter polytropus	0.01	292.5	7.45	-5.29505	0.000371377
Candidatus Wolfebacteria bacterium RIFOXYD1_FULL_48_65	0.01	83	1.95	-5.41157	0.0248172
Fusobacterium varium	0.01	7889.4	169.35	-5.54184	0.014612
Cyclobacterium lianum	0.01	83	1.705	-5.60527	0.000585519
Cetobacterium sp. ZWU0022	0.01	310.8	5.75	-5.75628	0.000116174
Fusobacterium ulcerans	0.01	12974.7	213.3	-5.92667	0.0133303
Fusobacterium sp. HMSC073F01	0.01	1062.4	17.45	-5.92796	0.0493216
Flavobacteriaceae bacterium 14752	0.01	89.5	1.005	-6.47662	0.00547608
Salipaludibacillus agaradhaerens	0.01	1.4	0.01	-7.12928	0.0435604
Bacteroides sp. AM18-9	0.01	1.45	0.01	-7.17991	0.0288431
Chlorobium sp. KB01	0.01	1.85	0.01	-7.53138	0.000737605
Desulfuromonadales bacterium	0.01	2.05	0.01	-7.67948	0.0146882
Paenibacillus sp. A11-2	0.01	2.25	0.01	-7.81378	0.0235549
Acinetobacter radioresistens	2.7075	2.4	0.01	-7.90689	0.00174609
Cronobacter malonaticus	3.7275	2.4	0.01	-7.90689	0.0153932
Desulfovibrio zosterae	0.01	2.5	0.01	-7.96578	0.0248482
Methylovulum psychrotolerans	0.01	2.6	0.01	-8.02237	0.0496996
Candidatus Sulfopaludibacter sp. SbA3	0.01	2.7	0.01	-8.07682	0.00548242
Hymenobacter amundsenii	0.01	3.1	0.01	-8.27612	0.0356972
Aestuariivirga litoralis	0.01	3.35	0.01	-8.38802	0.0260611
Helicobacter sp. 11S02596-1	0.01	3.4	0.01	-8.40939	0.0400913
Raoultella terrigena	2.1825	3.5	0.01	-8.45121	0.0199142
Pseudomonas phage YH6	0.01	3.65	0.01	-8.51175	0.0149418
Acinetobacter sp. ANC 3862	0.01	3.95	0.01	-8.62571	0.00779902
Dehalogenimonas alkenigignens	0.01	4.2	0.01	-8.71425	0.0267939
Aquabacterium tepidiphilum	0.01	4.25	0.01	-8.73132	0.0110772
Streptococcus sp. HMSC074F05	0.01	4.25	0.01	-8.73132	0.0110772
Rhodobacteraceae bacterium 63075	0.01	5	0.01	-8.96578	0.0191162
Duganella sacchari	0.01	5.25	0.01	-9.03617	0.00729441
Lentisphaerae bacterium RIFOXYA12_FULL_60_10	0.01	5.35	0.01	-9.0634	0.0191609
Desulfohalovibrio alkalitolerans	0.01	5.5	0.01	-9.10329	0.0205809
Chloroflexi bacterium HGW-Chloroflexi-1	0.01	5.9	0.01	-9.20457	0.00458034
Sphingomonas wittichii	0.01	6.6	0.01	-9.36632	0.0110956
Propionigenium modestum	0.01	7.15	0.01	-9.4818	0.00394867
Kluyvera intermedia	7.5075	7.25	0.01	-9.50184	0.0243137
Oceanimonas sp. GK1	0.7075	8.5	0.01	-9.73132	0.0298258
Flavobacterium sp. MEB061	0.01	9.05	0.01	-9.82177	0.00368117
Rhodanobacter sp. SCN 67-45	0.01	11	0.01	-10.1033	0.0231018
Thioploca ingrica	0.5325	13.5	0.01	-10.3987	0.0326706
Paenibacillus pini	0.01	14.15	0.01	-10.4666	0.00448353
Haemophilus massiliensis	0.01	15.5	0.01	-10.5981	0.04745
Dyadobacter koreensis	0.01	27	0.01	-11.3987	0.0326476
Fusobacterium sp. CM22	0.01	45.85	0.01	-12.1627	0.0391754
Rodentibacter ratti	0.01	60.5	0.01	-12.5627	0.0237884
