# Supplementary material for: Intake of compound probiotics accelerates the construction of immune function and gut microbiome in Holstein calves
Source: Microbiol Spectr. 2024 Apr 23;12(6):e01909-23. doi: 10.1128/spectrum.01909-23 (PMC11237676; doi:10.1128/spectrum.01909-23)
Supplement: Table S8 — (A) Abundance of top 30 genes of the fecal microbiome. (B) Top 30 genes of the fecal microbiome involved in the regulation of amino acid metabolism. (C) Top 30 genes of the fecal microbiome involved in the regulation of carbohydrate metabolism. (D) Top 30 genes of the fecal microbiome involved in the regulation of lipid metabolism. [file spectrum.01909-23-s0010.xlsx]

## Sheet: Table S8
Table S8-A. The abundance of Top30 genes of the fecal microbiome.
KEGG	Gene_Name	CK1-①	CK1-②	CK1-③	CK1-④	Avg-CK1	CK30-①	CK30-②	Avg-CK30	P of CK30 vs CK0	CK60-①	CK60-②	Avg-CK60	P of CK60 vs CK0	T30-①	T30-②	Avg-T30	P of T30 vs CK0	P of T30 vs CK30	T60-①	T60-②	Avg-T60	P of T60 vs CK0	P of T60 vs CK60	Definition	Pathway_Num	Pathway
K18732	SARNP, CIP29, THO1	347488	353839	299169	377895	344598	134.6	1172.3	653.45	0.00015545	43954	529.2	22241.6	0.000329236	779.2	12130	6454.6	0.000172646	0.415817	1155.6	217.4	686.5	0.0001555	0.425538	SAP domain-containing ribonucleoprotein	0
K10377	SYNC1	156020	172126	136876	163838	157215	78.2	534.3	306.25	0.000156135	19791.1	262.5	10026.8	0.000325192	357.1	5230	2793.55	0.000171946	0.416378	484.2	111.9	298.05	0.000156087	0.424124	syncoilin 1	0
K09228	KRAB	42923.7	42014.6	43057.4	42129.2	42531.2	29.7	83.7	56.7	4.80028e-08	5137.9	141.2	2639.55	1.46754e-05	79.7	1261.5	670.6	1.66511e-07	0.408358	84.3	45	64.65	4.79622e-08	0.411048	KRAB domain-containing zinc finger protein	0
K17086	TM9SF2_4	39704.8	37926.5	35954	37927.2	37878.1	10.5	109.5	60	5.09207e-06	3655	38	1846.5	2.27973e-05	76.8	1033.7	555.25	6.07632e-06	0.411418	99	8.3	53.65	5.08753e-06	0.426116	transmembrane 9 superfamily member 2/4	0
K08111	GPC5	27431.5	26316.4	25690.8	25866.4	26326.3	3	22.4	12.7	1.48003e-06	2145.5	11	1078.25	8.71933e-06	24	416.5	220.25	1.65781e-06	0.401586	11.3	3	7.15	1.47854e-06	0.421267	glypican 5	0
K08291	GRK4_5_6	24505.1	23652.2	24562.6	23316.4	24009.1	7.1	40	23.55	8.55611e-07	3354.6	30.6	1692.6	3.73666e-05	11.2	702.2	356.7	1.31377e-06	0.437091	52.8	3	27.9	8.57262e-07	0.422068	G protein-coupled receptor kinase	4	ko04062 Chemokine signaling pathway;ko04144 Endocytosis;ko04341 Hedgehog signaling pathway - fly;ko05032 Morphine addiction;
K08474	TAS2R	19473	19412.4	18475.5	17345.8	18676.7	6.8	37.5	22.15	1.53821e-05	1578.6	27.4	803	3.57016e-05	16.1	371.4	193.75	1.66306e-05	0.437413	25.8	11.3	18.55	1.53665e-05	0.4183	taste receptor type 2	1	ko04742 Taste transduction;
K00826	ilvE	15774.4	16179.6	15550.9	13649.2	15288.5	2138.2	2345.5	2241.85	0.000102673	3410.1	1825.8	2617.95	0.000200078	2215.3	2491.8	2353.55	0.000107138	0.584266	2095.9	2480.1	2288	0.000106958	0.724819	branched-chain amino acid aminotransferase	6	ko00270 Cysteine and methionine metabolism;ko00280 Valine, leucine and isoleucine degradation;ko00290 Valine, leucine and isoleucine biosynthesis;ko00770 Pantothenate and CoA biosynthesis;ko01210 2-Oxocarboxylic acid metabolism;ko01230 Biosynthesis of amino acids;
K11647	SMARCA2_4	11550.2	11217.1	11030.5	10822.6	11155.1	6.9	20	13.45	1.11735e-06	1315.8	192.5	754.15	1.4995e-05	11.5	289.3	150.4	1.51052e-06	0.428519	42.6	69.3	55.95	1.13668e-06	0.339892	SWI/SNF-related matrix-associated actin-dependent regulator of chromatin subfamily A member 2/4	0
K12852	EFTUD2	11252.9	10702.3	11181.6	10888.5	11006.3	5.7	19.3	12.5	5.64521e-07	1283	10.6	646.8	1.83681e-05	12.1	302.2	157.15	8.74119e-07	0.424135	12.7	1	6.85	5.63226e-07	0.420404	116 kDa U5 small nuclear ribonucleoprotein component	1	ko03040 Spliceosome;
K05677	ABCD3, PMP70	10062.3	9895	10194.6	9983.8	10033.9	1	7.4	4.2	4.89113e-08	1229.6	11.7	620.65	1.65845e-05	10	307	158.5	1.89698e-07	0.407997	27.4	3.9	15.65	4.96549e-08	0.425226	ATP-binding cassette, subfamily D (ALD), member 3	2	ko02010 ABC transporters;ko04146 Peroxisome;
K11290	SET, TAF1, I2PP2A	9392.4	9398.7	10940	9017.6	9687.17	4	30.5	17.25	0.000112228	1292.7	24.8	658.75	0.000271583	13.6	411.3	212.45	0.000130389	0.430632	26.9	10.4	18.65	0.00011227	0.418966	template-activating factor I	0
K17584	PCIF1	9023.1	9349.7	8578.3	7001.3	8488.1	7	16.3	11.65	0.000407574	662.3	14.2	338.25	0.000536154	11.7	250.1	130.9	0.000438005	0.422781	20	9	14.5	0.000408111	0.423062	phosphorylated CTD-interacting factor 1	0
K10798	PARP	7329.4	6767.8	9096.4	6309.2	7375.7	48.5	36	42.25	0.00131737	1209.1	91.8	650.45	0.002337	29.8	502.9	266.35	0.00155323	0.443581	71.9	71.3	71.6	0.00133757	0.408982	poly ADP-ribose polymerase	4	ko03410 Base excision repair;ko04210 Apoptosis;ko04212 Longevity regulating pathway - worm;ko04214 Apoptosis - fly;
K04257	BRF1, GTF3B	7421.6	7706.6	7419.3	5486	7008.38	0	10.3	5.15	0.000801898	503.3	4.5	253.9	0.000992493	9.3	111.2	60.25	0.000829229	0.3945	8.4	1	4.7	0.000801687	0.423001	transcription factor IIIB 90 kDa subunit	0
K06531	PVRL2, CD112	7011.2	7173.6	6691.2	5598.8	6618.7	4	16.7	10.35	0.000240872	518.5	3	260.75	0.000330381	13.7	190.2	101.95	0.000259541	0.409307	11.6	3.9	7.75	0.000240486	0.429851	poliovirus receptor-related protein 2	3	ko04514 Cell adhesion molecules (CAMs);ko04520 Adherens junction;ko05168 Herpes simplex infection;
K15196	BRF1, GTF3B	7008.5	7433	5531.1	5774.3	6436.72	0	15.7	7.85	0.00076075	343.7	5.1	174.4	0.000877801	8	88.4	48.2	0.000781224	0.428418	22.5	0	11.25	0.000762375	0.437735	transcription factor IIIB 90 kDa subunit	0
K12562	AMPH	5938.9	6161	6313.9	5347.1	5940.23	0	4.4	2.2	4.85732e-05	754.6	4	379.3	0.000144173	10	180.3	95.15	5.44888e-05	0.3891	22.7	18	20.35	4.91662e-05	0.439794	amphiphysin	2	ko04144 Endocytosis;ko04666 Fc gamma R-mediated phagocytosis;
K04712	DEGS	4393.9	4247.1	5399.6	4690.3	4682.73	0	8.5	4.25	0.000260989	574.1	2	288.05	0.000481245	0	103.3	51.65	0.000275181	0.456939	5	0	2.5	0.000260592	0.423338	sphingolipid Delta-4 desaturase	2	ko00600 Sphingolipid metabolism;ko04071 Sphingolipid signaling pathway;
K08834	MYO3, DFNB30	4025.7	4231.9	4258.3	3850	4091.47	5.1	5.4	5.25	9.11058e-06	479.8	3	241.4	4.72126e-05	5.1	101.3	53.2	1.03644e-05	0.423854	14	0	7	9.14231e-06	0.429328	myosin III	1	ko04745 Phototransduction - fly;
K00981	CDS1, CDS2, cdsA	4923.8	2422.7	6416.6	504.5	3566.9	2630.3	1959.5	2294.9	0.555258	2238.9	1807.7	2023.3	0.477538	2683.4	2052.7	2368.05	0.577006	0.888347	2907.6	2386.4	2647	0.665477	0.206487	phosphatidate cytidylyltransferase	2	ko00564 Glycerophospholipid metabolism;ko04070 Phosphatidylinositol signaling system;
K15516	FMR	3826.6	4022.6	3722.1	2575.5	3536.7	3930.9	3238	3584.45	0.932995	2305.8	1794.5	2050.15	0.0444721	2568.9	2074.5	2321.7	0.0767457	0.0973005	2282.3	2024.8	2153.55	0.0493547	0.752514	fragile X mental retardation protein	1	ko03013 RNA transport;
K03884	ND6	3816.6	1805.3	5617.3	179.2	2854.6	22	12	17	0.185284	57	25	41	0.188263	38	52	45	0.188759	0.0828295	24	17	20.5	0.185714	0.337243	NADH-ubiquinone oxidoreductase chain 6	2	ko00190 Oxidative phosphorylation;ko05012 Parkinson's disease;
K19529	SYCP2	2980.8	3081.1	2864.7	2212.8	2784.85	2	6.8	4.4	0.000693737	213.4	0	106.7	0.000879481	1	67.9	34.45	0.000730187	0.464784	6	0	3	0.00069241	0.433777	synaptonemal complex protein 2	0
K19475	WIPF	2692.1	2643.8	3561.2	2215.1	2778.05	51	14.9	32.95	0.0029186	473.8	12.2	243	0.0047404	19.2	106.8	63	0.0030589	0.590749	13.1	2.9	8	0.00281893	0.415803	WAS/WASL-interacting protein	1	ko04144 Endocytosis;
K02519	infB, MTIF2	1678.2	2397.1	2707.4	2446.6	2307.33	3523.3	3246	3384.65	0.0343404	3874.1	2753.3	3313.7	0.102305	4003.3	3353.6	3678.45	0.0237399	0.493012	4418.1	4110.1	4264.1	0.00471168	0.243612	translation initiation factor IF-2	0
K09380	ZFHX4	2257.5	2345.5	2145.5	2254.5	2250.75	0	15	7.5	3.39108e-06	264	7.1	135.55	2.92915e-05	8.6	69	38.8	4.21744e-06	0.420397	15	0	7.5	3.39108e-06	0.424505	zinc finger homeobox protein 4	0
K08333	PIK3R4, VPS15	2292.3	1822.4	2222.3	2070.9	2101.98	0	0	0	0.000175632	216.4	2.8	109.6	0.000297458	5	61.3	33.15	0.000191451	0.360102	7.5	1.5	4.5	0.000177165	0.428977	phosphoinositide-3-kinase, regulatory subunit 4	3	ko04138 Autophagy - yeast;ko04140 Autophagy - animal;ko04371 Apelin signaling pathway;
K05030	CLCA3_4	1972.9	2006.4	2616	1684.7	2070	22	5.6	13.8	0.00219208	386.7	4.2	195.45	0.00405652	31.7	91.8	61.75	0.0024107	0.263587	196.5	15.7	106.1	0.00277559	0.713823	calcium-activated chloride channel regulator 3/4	2	ko04924 Renin secretion;ko04972 Pancreatic secretion;
K04236	F2RL3, PAR4	1773.3	1618.2	2691.5	1693.4	1944.1	1	7.3	4.15	0.00674585	386	1.6	193.8	0.0113788	3.5	86.5	45	0.00733403	0.429831	10.1	1.9	6	0.00676903	0.43165	coagulation factor II (thrombin) receptor-like 3	5	ko04015 Rap1 signaling pathway;ko04080 Neuroactive ligand-receptor interaction;ko04610 Complement and coagulation cascades;ko04611 Platelet activation;ko05200 Pathways in cancer;
Table S8-B. Top30 genes of the fecal microbiome that involved in the regulation of amino acid metabolism.
KEGG	Gene_Name	CK1-①	CK1-②	CK1-③	CK1-④	Avg-CK1	CK30-①	CK30-②	Avg-CK30	P of CK30 vs CK0	CK60-①	CK60-②	Avg-CK60	P of CK60 vs CK0	T30-①	T30-②	Avg-T30	P of T30 vs CK0	P of T30 vs CK30	T60-①	T60-②	Avg-T60	P of T60 vs CK0	P of T60 vs CK60	Definition	EC	Pathway_Num	Pathway
K00826	ilvE	15774.4	16179.6	15550.9	13649.2	15288.5	2138.2	2345.5	2241.85	0.000102673	3410.1	1825.8	2617.95	0.000200078	2215.3	2491.8	2353.55	0.000107138	0.584266	2095.9	2480.1	2288	0.000106958	0.724819	branched-chain amino acid aminotransferase	EC:2.6.1.42	6	ko00270 Cysteine and methionine metabolism;ko00280 Valine, leucine and isoleucine degradation;ko00290 Valine, leucine and isoleucine biosynthesis;ko00770 Pantothenate and CoA biosynthesis;ko01210 2-Oxocarboxylic acid metabolism;ko01230 Biosynthesis of amino acids;
K11433	SETMAR	1664.3	1667.5	1638.3	1192	1540.53	1	2.6	1.8	0.000913509	134.5	6.6	70.55	0.00119518	0	35.5	17.75	0.000957815	0.464091	4.4	1	2.7	0.00091561	0.400018	histone-lysine N-methyltransferase SETMAR	EC:2.1.1.43	1	ko00310 Lysine degradation;
K05605	HIBCH	436.6	449.5	456.9	305.2	412.05	3.1	0	1.55	0.00158468	47.2	0	23.6	0.00222319	1.9	16.3	9.1	0.00172052	0.4131	0	0	0	0.00156131	0.42265	3-hydroxyisobutyryl-CoA hydrolase	EC:3.1.2.4	4	ko00280 Valine, leucine and isoleucine degradation;ko00410 beta-Alanine metabolism;ko00640 Propanoate metabolism;ko01200 Carbon metabolism;
K00108	betA, CHDH	182.5	181	194.3	392.7	237.625	12.9	3.2	8.05	0.041812	13.2	2.2	7.7	0.0416509	16.2	13.3	14.75	0.0454923	0.316682	0	0	0	0.0376737	0.296474	choline dehydrogenase	EC:1.1.99.1	1	ko00260 Glycine, serine and threonine metabolism;
K01580	gadB, gadA, GAD	84.2	70	105.3	556.5	204	44.9	7.7	26.3	0.372091	31	5.8	18.4	0.352948	70.4	287.2	178.8	0.900185	0.299908	110	46.9	78.45	0.518707	0.219163	glutamate decarboxylase	EC:4.1.1.15	7	ko00250 Alanine, aspartate and glutamate metabolism;ko00410 beta-Alanine metabolism;ko00430 Taurine and hypotaurine metabolism;ko00650 Butanoate metabolism;ko02024 Quorum sensing;ko04727 GABAergic synapse;ko04940 Type I diabetes mellitus;
K01652	ilvB, ilvG, ilvI	2.7	13.7	2.6	775.7	198.675	2702.4	2992.1	2847.25	0.000930363	2745	2731.8	2738.4	0.000919411	2971.5	2619.6	2795.55	0.00108363	0.841617	2623.7	3355.8	2989.75	0.00157755	0.563282	acetolactate synthase I/II/III large subunit	EC:2.2.1.6	6	ko00290 Valine, leucine and isoleucine biosynthesis;ko00650 Butanoate metabolism;ko00660 C5-Branched dibasic acid metabolism;ko00770 Pantothenate and CoA biosynthesis;ko01210 2-Oxocarboxylic acid metabolism;ko01230 Biosynthesis of amino acids;
K01752	sdaA, sdaB, tdcG	1	7.7	0	777.5	196.55	2755.3	4169.5	3462.4	0.00331509	3166.8	3196	3181.4	0.000506787	3239.8	3124.6	3182.2	0.000519876	0.731015	2932.7	3652	3292.35	0.00105418	0.787041	L-serine dehydratase	EC:4.3.1.17	4	ko00260 Glycine, serine and threonine metabolism;ko00270 Cysteine and methionine metabolism;ko01200 Carbon metabolism;ko01230 Biosynthesis of amino acids;
K01581	ODC1, speC, speF	30.2	25.7	29.5	680.9	191.575	10.9	11.3	11.1	0.501667	50.9	185.3	118.1	0.781857	20.9	85.8	53.35	0.603435	0.322689	26.8	150.4	88.6	0.698806	0.777258	ornithine decarboxylase	EC:4.1.1.17	2	ko00330 Arginine and proline metabolism;ko00480 Glutathione metabolism;
K00266	gltD	0	8.7	0	755.2	190.975	4306.1	4367.8	4336.95	0.000125885	4767.3	4166.8	4467.05	0.000221551	4701.9	4206.9	4454.4	0.000184068	0.684076	5068.4	5327.8	5198.1	6.88621e-05	0.154942	glutamate synthase (NADPH/NADH) small chain	EC:1.4.1.13 1.4.1.14	3	ko00250 Alanine, aspartate and glutamate metabolism;ko00910 Nitrogen metabolism;ko01230 Biosynthesis of amino acids;
K01754	ilvA, tdcB	0	7.8	1.3	695.9	176.25	1389	1498.7	1443.85	0.0084112	1467.5	1632.3	1549.9	0.00656275	1971.8	1337.2	1654.5	0.0103693	0.580166	1466.6	1676	1571.3	0.00646016	0.887152	threonine dehydratase	EC:4.3.1.19	4	ko00260 Glycine, serine and threonine metabolism;ko00290 Valine, leucine and isoleucine biosynthesis;ko01200 Carbon metabolism;ko01230 Biosynthesis of amino acids;
K14260	alaA	1.3	2.6	3.4	679	171.575	1025.5	734.3	879.9	0.0579478	199.8	269.8	234.8	0.816119	487.8	470.3	479.05	0.292334	0.110829	499.2	194.8	347	0.551706	0.547082	alanine-synthesizing transaminase	EC:2.6.1.66 2.6.1.2	5	ko00220 Arginine biosynthesis;ko00250 Alanine, aspartate and glutamate metabolism;ko00290 Valine, leucine and isoleucine biosynthesis;ko01210 2-Oxocarboxylic acid metabolism;ko01230 Biosynthesis of amino acids;
K00626	atoB	62.4	82.7	67	444.8	164.225	832.8	527.1	679.95	0.0378156	606.1	733.5	669.8	0.0256151	918.1	594.9	756.5	0.0261159	0.763553	682.4	812.8	747.6	0.0161892	0.483285	acetyl-CoA C-acetyltransferase	EC:2.3.1.9	15	ko00071 Fatty acid degradation;ko00072 Synthesis and degradation of ketone bodies;ko00280 Valine, leucine and isoleucine degradation;ko00310 Lysine degradation;ko00362 Benzoate degradation;ko00380 Tryptophan metabolism;ko00620 Pyruvate metabolism;ko00630 Glyoxylate and dicarboxylate metabolism;ko00640 Propanoate metabolism;ko00650 Butanoate metabolism;ko00720 Carbon fixation pathways in prokaryot…
K01485	codA	0	3.9	0	639.1	160.75	22.1	54.6	38.35	0.636066	57	79.4	68.2	0.718608	52.9	75.4	64.15	0.707074	0.321731	52.8	120.6	86.7	0.773142	0.655962	cytosine deaminase	EC:3.5.4.1	2	ko00240 Pyrimidine metabolism;ko00330 Arginine and proline metabolism;
K00265	gltB	5.9	21.9	2.5	591	155.325	1149.8	1094.1	1121.95	0.0114933	1262.7	1540.9	1401.8	0.00597673	1041.4	1381.1	1211.25	0.0119424	0.655579	1069.4	1667	1368.2	0.0130298	0.928101	glutamate synthase (NADPH/NADH) large chain	EC:1.4.1.13 1.4.1.14	3	ko00250 Alanine, aspartate and glutamate metabolism;ko00910 Nitrogen metabolism;ko01230 Biosynthesis of amino acids;
K00926	arcC	0	1.4	0	617.9	154.825	1433.6	1130.5	1282.05	0.010667	303.1	453.2	378.15	0.397682	954	658.4	806.2	0.0587883	0.153578	737.5	441.6	589.55	0.155295	0.330601	carbamate kinase	EC:2.7.2.2	4	ko00220 Arginine biosynthesis;ko00230 Purine metabolism;ko00910 Nitrogen metabolism;ko01200 Carbon metabolism;
K01626	aroF, aroG, aroH	1.9	11.3	5.9	584.8	150.975	1657.2	1355.4	1506.3	0.00454134	260.8	356.9	308.85	0.51071	728.4	556.3	642.35	0.0925385	0.0381301	870.5	479.8	675.15	0.101809	0.210231	3-deoxy-7-phosphoheptulonate synthase	EC:2.5.1.54	3	ko00400 Phenylalanine, tyrosine and tryptophan biosynthesis;ko01230 Biosynthesis of amino acids;ko02024 Quorum sensing;
K00558	DNMT1, dcm	31.7	45.8	41.2	451.6	142.575	9963.5	8541.9	9252.7	3.89818e-05	8990	7959.7	8474.85	1.87359e-05	8677.9	7708.4	8193.15	1.77168e-05	0.343284	9698.1	9335.3	9516.7	1.0173e-06	0.196679	DNA (cytosine-5)-methyltransferase 1	EC:2.1.1.37	2	ko00270 Cysteine and methionine metabolism;ko05206 MicroRNAs in cancer;
K00121	frmA, ADH5, adhC	4.1	9.8	2.4	508.5	131.2	21.3	0	10.65	0.557825	7.3	8.1	7.7	0.548456	18.2	22.9	20.55	0.589058	0.45983	5	4.2	4.6	0.538959	0.0317227	S-(hydroxymethyl)glutathione dehydrogenase / alcohol dehydrogenase	EC:1.1.1.284 1.1.1.1	12	ko00010 Glycolysis / Gluconeogenesis;ko00071 Fatty acid degradation;ko00350 Tyrosine metabolism;ko00625 Chloroalkane and chloroalkene degradation;ko00626 Naphthalene degradation;ko00680 Methane metabolism;ko00830 Retinol metabolism;ko00980 Metabolism of xenobiotics by cytochrome P450;ko00982 Drug metabolism - cytochrome P450;ko01200 Carbon metabolism;ko01220 Degradation of aromatic compounds;ko05…
K01424	E3.5.1.1, ansA, ansB	0	18.9	1.1	467.2	121.8	1794.8	2192.8	1993.8	0.000899123	2322.8	2253.5	2288.15	0.000239968	2065.3	2417.4	2241.35	0.000481713	0.449848	2240	2851	2545.5	0.000680709	0.490661	L-asparaginase	EC:3.5.1.1	2	ko00250 Alanine, aspartate and glutamate metabolism;ko00460 Cyanoamino acid metabolism;
K01011	TST, MPST, sseA	25.8	17.3	24.9	412.9	120.225	9.2	82.3	45.75	0.64141	16	48	32	0.579979	47.2	66.3	56.75	0.68712	0.798333	39.9	43.6	41.75	0.620287	0.606492	thiosulfate/3-mercaptopyruvate sulfurtransferase	EC:2.8.1.1 2.8.1.2	3	ko00270 Cysteine and methionine metabolism;ko00920 Sulfur metabolism;ko04122 Sulfur relay system;
K00133	asd	1.5	13.7	2.1	447.5	116.2	2750.3	2197.3	2473.8	0.000572708	2215.5	1801.9	2008.7	0.000817558	2395.9	2274.6	2335.25	0.000197978	0.672941	2616.7	2486.9	2551.8	0.000139186	0.129131	aspartate-semialdehyde dehydrogenase	EC:1.2.1.11	6	ko00260 Glycine, serine and threonine metabolism;ko00261 Monobactam biosynthesis;ko00270 Cysteine and methionine metabolism;ko00300 Lysine biosynthesis;ko01210 2-Oxocarboxylic acid metabolism;ko01230 Biosynthesis of amino acids;
K01582	ldcC, cadA	0	0	0	456.3	114.075	391.3	1038.4	714.85	0.0834116	192.8	676.1	434.45	0.229665	573.1	375.8	474.45	0.117997	0.550968	401.3	424.6	412.95	0.155898	0.937284	lysine decarboxylase	EC:4.1.1.18	2	ko00310 Lysine degradation;ko00960 Tropane, piperidine and pyridine alkaloid biosynthesis;
K01939	purA, ADSS	48.1	49.6	51.6	294.7	111	2447	2789.3	2618.15	5.6122e-05	3491.4	2482.4	2986.9	0.000872217	2371.6	3008.4	2690	0.000279542	0.860821	2817.9	3030.8	2924.35	1.52526e-05	0.914533	adenylosuccinate synthase	EC:6.3.4.4	2	ko00230 Purine metabolism;ko00250 Alanine, aspartate and glutamate metabolism;
K09188	MLL3	66.5	81.1	76.6	209.8	108.5	163.8	31.3	97.55	0.874502	32.3	2	17.15	0.151958	55.6	54.1	54.85	0.350979	0.585311	82	242.7	162.35	0.489055	0.217752	histone-lysine N-methyltransferase MLL3	EC:2.1.1.43	1	ko00310 Lysine degradation;
K01425	glsA, GLS	20.6	34.3	11.1	352.7	104.675	266.1	534.6	400.35	0.118132	368.4	207.4	287.9	0.242261	274.5	714.1	494.3	0.100518	0.75024	450.8	718.9	584.85	0.0321275	0.197955	glutaminase	EC:3.5.1.2	8	ko00220 Arginine biosynthesis;ko00250 Alanine, aspartate and glutamate metabolism;ko00471 D-Glutamine and D-glutamate metabolism;ko04724 Glutamatergic synapse;ko04727 GABAergic synapse;ko04964 Proximal tubule bicarbonate reclamation;ko05206 MicroRNAs in cancer;ko05230 Central carbon metabolism in cancer;
K00820	glmS, GFPT	36.2	56.5	29.7	295.3	104.425	3660.9	3446.4	3553.65	7.66193e-06	2714.6	2986.6	2850.6	2.70195e-05	3691.6	2949.2	3320.4	0.000199808	0.607409	3430.6	3812.1	3621.35	2.01856e-05	0.0812801	glucosamine--fructose-6-phosphate aminotransferase (isomerizing)	EC:2.6.1.16	3	ko00250 Alanine, aspartate and glutamate metabolism;ko00520 Amino sugar and nucleotide sugar metabolism;ko04931 Insulin resistance;
K00865	glxK, garK	1.5	0	0	412.9	103.6	1569	1767.7	1668.35	0.000709239	1360.5	1296.9	1328.7	0.00141601	1537	1440.4	1488.7	0.000921134	0.245413	1259.6	1446.5	1353.05	0.00162678	0.828168	glycerate 2-kinase	EC:2.7.1.165	3	ko00260 Glycine, serine and threonine metabolism;ko00561 Glycerolipid metabolism;ko00630 Glyoxylate and dicarboxylate metabolism;
K01714	dapA	1.2	5.2	0	407.5	103.475	2769.9	2856.1	2813	6.17538e-05	2025.9	2001.5	2013.7	0.000231936	2747.7	2349.4	2548.55	0.000232271	0.323855	3455.7	2666.8	3061.25	0.000489396	0.117441	4-hydroxy-tetrahydrodipicolinate synthase	EC:4.3.3.7	3	ko00261 Monobactam biosynthesis;ko00300 Lysine biosynthesis;ko01230 Biosynthesis of amino acids;
K00278	nadB	0	4.3	1.6	407.2	103.275	1966.3	2177.7	2072	0.000283869	1879.4	1336.5	1607.95	0.00260981	1748.9	1644.7	1696.8	0.000508379	0.0860973	1436.1	2190.9	1813.5	0.00347657	0.701594	L-aspartate oxidase	EC:1.4.3.16	2	ko00250 Alanine, aspartate and glutamate metabolism;ko00760 Nicotinate and nicotinamide metabolism;
K00632	fadA, fadI	0	3.1	0	409.5	103.15	8.7	11.6	10.15	0.576545	10	1	5.5	0.558529	47.9	43.4	45.65	0.726447	0.00563735	7.3	11.9	9.6	0.574397	0.502399	acetyl-CoA acyltransferase	EC:2.3.1.16	7	ko00071 Fatty acid degradation;ko00280 Valine, leucine and isoleucine degradation;ko00281 Geraniol degradation;ko00362 Benzoate degradation;ko00592 alpha-Linolenic acid metabolism;ko00642 Ethylbenzene degradation;ko01212 Fatty acid metabolism;
Table S8-C. Top30 genes of the fecal microbiome that involved in the regulation of carbohydrate metabolism.
KEGG	Gene_Name	CK1-①	CK1-②	CK1-③	CK1-④	Avg-CK1	CK30-①	CK30-②	Avg-CK30	P of CK30 vs CK0	CK60-①	CK60-②	Avg-CK60	P of CK60 vs CK0	T30-①	T30-②	Avg-T30	P of T30 vs CK0	P of T30 vs CK30	T60-①	T60-②	Avg-T60	P of T60 vs CK0	P of T60 vs CK60	Definition	EC	Pathway_Num	Pathway
K00923	PIK3C2	535.8	455	561.1	722.2	568.525	0	5.1	2.55	0.0025298	82.1	2.4	42.25	0.00384345	0	18	9	0.00265967	0.561749	0	0	0	0.00248613	0.400157	phosphatidylinositol-4-phosphate 3-kinase	EC:2.7.1.154	2	ko00562 Inositol phosphate metabolism;ko04070 Phosphatidylinositol signaling system;
K05605	HIBCH	436.6	449.5	456.9	305.2	412.05	3.1	0	1.55	0.00158468	47.2	0	23.6	0.00222319	1.9	16.3	9.1	0.00172052	0.4131	0	0	0	0.00156131	0.42265	3-hydroxyisobutyryl-CoA hydrolase	EC:3.1.2.4	4	ko00280 Valine, leucine and isoleucine degradation;ko00410 beta-Alanine metabolism;ko00640 Propanoate metabolism;ko01200 Carbon metabolism;
K01679	fumC	284.4	321.3	276.6	363.4	311.425	276.1	227.4	251.75	0.147959	69.6	100.7	85.15	0.00194275	299.4	196.2	247.8	0.216926	0.951106	390	182.4	286.2	0.737552	0.195501	fumarate hydratase, class II	EC:4.2.1.2	6	ko00020 Citrate cycle (TCA cycle);ko00620 Pyruvate metabolism;ko00720 Carbon fixation pathways in prokaryotes;ko01200 Carbon metabolism;ko05200 Pathways in cancer;ko05211 Renal cell carcinoma;
K00656	pflD	0	0	0	1136.8	284.2	5755.5	3808.1	4781.8	0.00357577	2626.7	2963	2794.85	0.00460856	3807.3	3415.7	3611.5	0.0016794	0.359876	3557.2	2864.1	3210.65	0.00355572	0.393256	formate C-acetyltransferase	EC:2.3.1.54	3	ko00620 Pyruvate metabolism;ko00640 Propanoate metabolism;ko00650 Butanoate metabolism;
K00123	fdoG, fdfH	0	24	0	1068.3	273.075	1390.2	488.8	939.5	0.240649	303.2	441.2	372.2	0.816455	610.7	477.6	544.15	0.534937	0.476997	626.6	295.1	460.85	0.671069	0.670369	formate dehydrogenase major subunit	EC:1.2.1.2	3	ko00630 Glyoxylate and dicarboxylate metabolism;ko00680 Methane metabolism;ko01200 Carbon metabolism;
K00688	PYG, glgP	96.3	81	68.4	680.3	231.5	5140.7	3916.8	4528.75	0.000599059	3107.4	3424.3	3265.85	0.000242848	4172.3	3476.4	3824.35	0.00031492	0.422406	4263.4	3739.1	4001.25	0.000166509	0.138377	glycogen phosphorylase	EC:2.4.1.1	5	ko00500 Starch and sucrose metabolism;ko02026 Biofilm formation - Escherichia coli;ko04910 Insulin signaling pathway;ko04922 Glucagon signaling pathway;ko04931 Insulin resistance;
K00915	IPMK, IPK2	220.6	238	225.1	236.4	230.025	0	0	0	3.54043e-06	35.1	0	17.55	7.02432e-05	0	10.8	5.4	6.25273e-06	0.42265	0	0	0	3.54043e-06	0.42265	inositol-polyphosphate multikinase	EC:2.7.1.140 2.7.1.151	3	ko00562 Inositol phosphate metabolism;ko04070 Phosphatidylinositol signaling system;ko04138 Autophagy - yeast;
K00615	tktA, tktB	30.5	41	27.4	758.4	214.325	8027.2	5354.8	6691	0.00168159	3611.1	4184.3	3897.7	0.000340454	6758.4	4513.9	5636.15	0.00183855	0.606948	6257.5	5515	5886.25	8.92747e-05	0.0513774	transketolase	EC:2.2.1.1	5	ko00030 Pentose phosphate pathway;ko00710 Carbon fixation in photosynthetic organisms;ko01051 Biosynthesis of ansamycins;ko01200 Carbon metabolism;ko01230 Biosynthesis of amino acids;
K07024	SPP	1.3	0	3.7	817.1	205.525	10418	13070.6	11744.3	0.000184962	6803.3	9394.7	8099	0.000749146	9103.1	8455.8	8779.45	1.93437e-05	0.162016	8816.1	7366.4	8091.25	0.000126991	0.996309	sucrose-6-phosphatase&#160;	EC:3.1.3.24	1	ko00500 Starch and sucrose metabolism;
K01580	gadB, gadA, GAD	84.2	70	105.3	556.5	204	44.9	7.7	26.3	0.372091	31	5.8	18.4	0.352948	70.4	287.2	178.8	0.900185	0.299908	110	46.9	78.45	0.518707	0.219163	glutamate decarboxylase	EC:4.1.1.15	7	ko00250 Alanine, aspartate and glutamate metabolism;ko00410 beta-Alanine metabolism;ko00430 Taurine and hypotaurine metabolism;ko00650 Butanoate metabolism;ko02024 Quorum sensing;ko04727 GABAergic synapse;ko04940 Type I diabetes mellitus;
K01639	nanA, NPL	149.6	200.6	148.2	303.4	200.45	1720.3	1405.3	1562.8	0.000251717	1743.4	1494.8	1619.1	0.000110894	2178.3	1551.3	1864.8	0.00113051	0.480068	1701.9	1804.8	1753.35	1.6138e-05	0.423444	N-acetylneuraminate lyase	EC:4.1.3.3	1	ko00520 Amino sugar and nucleotide sugar metabolism;
K01652	ilvB, ilvG, ilvI	2.7	13.7	2.6	775.7	198.675	2702.4	2992.1	2847.25	0.000930363	2745	2731.8	2738.4	0.000919411	2971.5	2619.6	2795.55	0.00108363	0.841617	2623.7	3355.8	2989.75	0.00157755	0.563282	acetolactate synthase I/II/III large subunit	EC:2.2.1.6	6	ko00290 Valine, leucine and isoleucine biosynthesis;ko00650 Butanoate metabolism;ko00660 C5-Branched dibasic acid metabolism;ko00770 Pantothenate and CoA biosynthesis;ko01210 2-Oxocarboxylic acid metabolism;ko01230 Biosynthesis of amino acids;
K01223	bglA	0	0	0	739.4	184.85	2689	3636.7	3162.85	0.00176078	1510.3	1588.5	1549.4	0.00802644	1652.1	1831.5	1741.8	0.00529977	0.0984577	1786.1	899.5	1342.8	0.0405738	0.688103	6-phospho-beta-glucosidase	EC:3.2.1.86	2	ko00010 Glycolysis / Gluconeogenesis;ko00500 Starch and sucrose metabolism;
K00626	atoB	62.4	82.7	67	444.8	164.225	832.8	527.1	679.95	0.0378156	606.1	733.5	669.8	0.0256151	918.1	594.9	756.5	0.0261159	0.763553	682.4	812.8	747.6	0.0161892	0.483285	acetyl-CoA C-acetyltransferase	EC:2.3.1.9	15	ko00071 Fatty acid degradation;ko00072 Synthesis and degradation of ketone bodies;ko00280 Valine, leucine and isoleucine degradation;ko00310 Lysine degradation;ko00362 Benzoate degradation;ko00380 Tryptophan metabolism;ko00620 Pyruvate metabolism;ko00630 Glyoxylate and dicarboxylate metabolism;ko00640 Propanoate metabolism;ko00650 Butanoate metabolism;ko00720 Carbon fixation pathways in prokaryot…
K01681	ACO, acnA	71.9	80.2	42.9	453.8	162.2	2291.9	2889.4	2590.65	0.000488706	2381.6	2372.7	2377.15	0.000111008	2447.8	2538.8	2493.3	9.72792e-05	0.7779	2221.6	2253.6	2237.6	0.000144612	0.0138685	aconitate hydratase	EC:4.2.1.3	6	ko00020 Citrate cycle (TCA cycle);ko00630 Glyoxylate and dicarboxylate metabolism;ko00720 Carbon fixation pathways in prokaryotes;ko01200 Carbon metabolism;ko01210 2-Oxocarboxylic acid metabolism;ko01230 Biosynthesis of amino acids;
K00699	UGT	184	159.5	173	118	158.625	32	5.8	18.9	0.00376665	5	0	2.5	0.00198171	5.9	82.8	44.35	0.0233335	0.594945	0	0	0	0.00184926	0.42265	glucuronosyltransferase	EC:2.4.1.17	9	ko00040 Pentose and glucuronate interconversions;ko00053 Ascorbate and aldarate metabolism;ko00140 Steroid hormone biosynthesis;ko00830 Retinol metabolism;ko00860 Porphyrin and chlorophyll metabolism;ko00980 Metabolism of xenobiotics by cytochrome P450;ko00982 Drug metabolism - cytochrome P450;ko00983 Drug metabolism - other enzymes;ko05204 Chemical carcinogenesis;
K00100	bdhAB	3.2	33.8	9.5	573.2	154.925	4873.5	4212.3	4542.9	0.000113102	3007.8	3647.7	3327.75	0.000379387	4378.4	4218.9	4298.65	4.27091e-05	0.547196	3825.5	3832.7	3829.1	6.19346e-05	0.257657	butanol dehydrogenase	EC:1.1.1.-	1	ko00650 Butanoate metabolism;
K01785	galM, GALM	3.2	6.1	9.8	599.5	154.65	3210.7	3857.2	3533.95	0.000343683	3996.1	4107.2	4051.65	6.52416e-05	3535.8	4016.6	3776.2	0.000170359	0.608689	3738.8	4512.9	4125.85	0.000257686	0.86701	aldose 1-epimerase	EC:5.1.3.3	2	ko00010 Glycolysis / Gluconeogenesis;ko00052 Galactose metabolism;
K00850	pfkA, PFK	73	107	66.9	359.2	151.525	6055.4	6445.9	6250.65	2.75266e-06	4781.2	5172.3	4976.75	7.03214e-06	5970.5	5557.6	5764.05	4.36369e-06	0.228947	5606.2	5201.1	5403.65	5.43697e-06	0.268707	6-phosphofructokinase 1	EC:2.7.1.11	10	ko00010 Glycolysis / Gluconeogenesis;ko00030 Pentose phosphate pathway;ko00051 Fructose and mannose metabolism;ko00052 Galactose metabolism;ko00680 Methane metabolism;ko01200 Carbon metabolism;ko01230 Biosynthesis of amino acids;ko03018 RNA degradation;ko04152 AMPK signaling pathway;ko05230 Central carbon metabolism in cancer;
K00008	SORD, gutB	14	20	7.2	563.4	151.15	2191.2	1570	1880.6	0.00351302	729.5	661.3	695.4	0.0584017	842.4	1223.6	1033	0.0204333	0.145549	961.5	818.5	890	0.0247694	0.133348	L-iditol 2-dehydrogenase	EC:1.1.1.14	2	ko00040 Pentose and glucuronate interconversions;ko00051 Fructose and mannose metabolism;
K01176	AMY, amyA, malS	2.8	1	10.5	583.4	149.425	1314.2	1029.8	1172	0.0119384	960.9	762.9	861.9	0.034116	1372.9	627.3	1000.1	0.0540522	0.708582	2591.7	1514.1	2052.9	0.00852324	0.161744	alpha-amylase	EC:3.2.1.1	2	ko00500 Starch and sucrose metabolism;ko04973 Carbohydrate digestion and absorption;
K02446	glpX	0	8.4	0	575.4	145.95	30.3	7.3	18.8	0.585827	22.9	54.5	38.7	0.644025	24.4	48.9	36.65	0.63776	0.399384	12.7	50	31.35	0.622332	0.792023	fructose-1,6-bisphosphatase II	EC:3.1.3.11	6	ko00010 Glycolysis / Gluconeogenesis;ko00030 Pentose phosphate pathway;ko00051 Fructose and mannose metabolism;ko00680 Methane metabolism;ko00710 Carbon fixation in photosynthetic organisms;ko01200 Carbon metabolism;
K05860	PLCE	158.7	144.3	158.8	121.3	145.775	0	0	0	0.000389183	12.9	0	6.45	0.00054721	0	4.6	2.3	0.000423159	0.42265	0	0	0	0.000389183	0.42265	phosphatidylinositol phospholipase C, epsilon	EC:3.1.4.11	9	ko00562 Inositol phosphate metabolism;ko04014 Ras signaling pathway;ko04015 Rap1 signaling pathway;ko04020 Calcium signaling pathway;ko04024 cAMP signaling pathway;ko04070 Phosphatidylinositol signaling system;ko04919 Thyroid hormone signaling pathway;ko04933 AGE-RAGE signaling pathway in diabetic complications;ko05205 Proteoglycans in cancer;
K00029	maeB	40.7	34	25.6	446.3	136.65	200.4	613	406.7	0.248041	1625.1	821.6	1223.35	0.0201569	752.9	1154.7	953.8	0.0144815	0.197831	960.7	1591.4	1276.05	0.0100114	0.927231	malate dehydrogenase (oxaloacetate-decarboxylating)(NADP+)	EC:1.1.1.40	3	ko00620 Pyruvate metabolism;ko00710 Carbon fixation in photosynthetic organisms;ko01200 Carbon metabolism;
K00134	GAPDH, gapA	41.9	38.5	40.3	412.1	133.2	3465.9	1999.1	2732.5	0.00523376	1516.7	1437.5	1477.1	0.000686794	2920.7	2205.3	2563	0.000726424	0.854675	2913.4	2283.7	2598.55	0.000489886	0.0715785	glyceraldehyde 3-phosphate dehydrogenase	EC:1.2.1.12	6	ko00010 Glycolysis / Gluconeogenesis;ko00710 Carbon fixation in photosynthetic organisms;ko01200 Carbon metabolism;ko01230 Biosynthesis of amino acids;ko04066 HIF-1 signaling pathway;ko05010 Alzheimer's disease;
K00852	rbsK, RBKS	9.3	25.1	6.1	487.3	131.95	1640.5	1647.1	1643.8	0.00104902	818.5	1024.4	921.45	0.0138576	1610.6	1312	1461.3	0.0026557	0.346164	1308.1	1092.2	1200.15	0.0048911	0.202664	ribokinase	EC:2.7.1.15	1	ko00030 Pentose phosphate pathway;
K00121	frmA, ADH5, adhC	4.1	9.8	2.4	508.5	131.2	21.3	0	10.65	0.557825	7.3	8.1	7.7	0.548456	18.2	22.9	20.55	0.589058	0.45983	5	4.2	4.6	0.538959	0.0317227	S-(hydroxymethyl)glutathione dehydrogenase / alcohol dehydrogenase	EC:1.1.1.284 1.1.1.1	12	ko00010 Glycolysis / Gluconeogenesis;ko00071 Fatty acid degradation;ko00350 Tyrosine metabolism;ko00625 Chloroalkane and chloroalkene degradation;ko00626 Naphthalene degradation;ko00680 Methane metabolism;ko00830 Retinol metabolism;ko00980 Metabolism of xenobiotics by cytochrome P450;ko00982 Drug metabolism - cytochrome P450;ko01200 Carbon metabolism;ko01220 Degradation of aromatic compounds;ko05…
K01194	TREH, treA, treF	19	12.7	13.5	468.4	128.4	9.3	4.1	6.7	0.51368	1	2.8	1.9	0.498175	7.3	12.6	9.95	0.524368	0.473663	11	0	5.5	0.509836	0.584529	alpha,alpha-trehalase	EC:3.2.1.28	1	ko00500 Starch and sucrose metabolism;
K00873	PK, pyk	24.9	30.4	9.5	441.2	126.5	3471.8	2636.2	3054	0.000621267	3337.8	3012.8	3175.3	8.1601e-05	3497.7	3063.8	3280.75	0.000106203	0.677602	3323.5	3054.2	3188.85	6.66296e-05	0.954646	pyruvate kinase	EC:2.7.1.40	9	ko00010 Glycolysis / Gluconeogenesis;ko00230 Purine metabolism;ko00620 Pyruvate metabolism;ko01200 Carbon metabolism;ko01230 Biosynthesis of amino acids;ko04922 Glucagon signaling pathway;ko04930 Type II diabetes mellitus;ko05203 Viral carcinogenesis;ko05230 Central carbon metabolism in cancer;
K00244	frdA	0	0	0	489.8	122.45	1400.3	1187.7	1294	0.00385423	3174.4	2502.5	2838.45	0.000596301	709.7	1671.6	1190.65	0.0370218	0.853239	2514.6	2042	2278.3	0.000769041	0.305843	fumarate reductase flavoprotein subunit	EC:1.3.5.4	7	ko00020 Citrate cycle (TCA cycle);ko00190 Oxidative phosphorylation;ko00620 Pyruvate metabolism;ko00650 Butanoate metabolism;ko00720 Carbon fixation pathways in prokaryotes;ko01200 Carbon metabolism;ko02020 Two-component system;
Table S8-D. Top30 genes of the fecal microbiome that involved in the regulation of lipid metabolism.
KEGG	Gene_Name	CK1-①	CK1-②	CK1-③	CK1-④	Avg-CK1	CK30-①	CK30-②	Avg-CK30	P of CK30 vs CK0	CK60-①	CK60-②	Avg-CK60	P of CK60 vs CK0	T30-①	T30-②	Avg-T30	P of T30 vs CK0	P of T30 vs CK30	T60-①	T60-②	Avg-T60	P of T60 vs CK0	P of T60 vs CK60	Definition	EC	Pathway_Num	Pathway
K04712	DEGS	4393.9	4247.1	5399.6	4690.3	4682.73	0	8.5	4.25	0.000260989	574.1	2	288.05	0.000481245	0	103.3	51.65	0.000275181	0.456939	5	0	2.5	0.000260592	0.423338	sphingolipid Delta-4 desaturase	EC:1.14.-.-	2	ko00600 Sphingolipid metabolism;ko04071 Sphingolipid signaling pathway;
K00665	FASN	308.4	308.3	253.7	298.4	292.2	0	0	0	0.000117169	47.5	13	30.25	0.000297215	0	5.6	2.8	0.000123548	0.42265	7.9	0	3.95	0.000127373	0.275573	fatty acid synthase, animal type	EC:2.3.1.85	4	ko00061 Fatty acid biosynthesis;ko01212 Fatty acid metabolism;ko04152 AMPK signaling pathway;ko04910 Insulin signaling pathway;
K00901	dgkA, DGK	203.9	231.8	176.6	351.5	240.95	1093.3	747.8	920.55	0.00487268	506.9	552.3	529.6	0.00830695	1080.1	720.5	900.3	0.00607819	0.942667	650.8	453.2	552	0.0205219	0.845628	diacylglycerol kinase (ATP)	EC:2.7.1.107	5	ko00561 Glycerolipid metabolism;ko00564 Glycerophospholipid metabolism;ko04070 Phosphatidylinositol signaling system;ko04072 Phospholipase D signaling pathway;ko05231 Choline metabolism in cancer;
K00626	atoB	62.4	82.7	67	444.8	164.225	832.8	527.1	679.95	0.0378156	606.1	733.5	669.8	0.0256151	918.1	594.9	756.5	0.0261159	0.763553	682.4	812.8	747.6	0.0161892	0.483285	acetyl-CoA C-acetyltransferase	EC:2.3.1.9	15	ko00071 Fatty acid degradation;ko00072 Synthesis and degradation of ketone bodies;ko00280 Valine, leucine and isoleucine degradation;ko00310 Lysine degradation;ko00362 Benzoate degradation;ko00380 Tryptophan metabolism;ko00620 Pyruvate metabolism;ko00630 Glyoxylate and dicarboxylate metabolism;ko00640 Propanoate metabolism;ko00650 Butanoate metabolism;ko00720 Carbon fixation pathways in prokaryot…
K00699	UGT	184	159.5	173	118	158.625	32	5.8	18.9	0.00376665	5	0	2.5	0.00198171	5.9	82.8	44.35	0.0233335	0.594945	0	0	0	0.00184926	0.42265	glucuronosyltransferase	EC:2.4.1.17	9	ko00040 Pentose and glucuronate interconversions;ko00053 Ascorbate and aldarate metabolism;ko00140 Steroid hormone biosynthesis;ko00830 Retinol metabolism;ko00860 Porphyrin and chlorophyll metabolism;ko00980 Metabolism of xenobiotics by cytochrome P450;ko00982 Drug metabolism - cytochrome P450;ko00983 Drug metabolism - other enzymes;ko05204 Chemical carcinogenesis;
K00111	glpA, glpD	18.7	12.8	8.5	544.4	146.1	2012.6	2043.3	2027.95	0.000702837	985.9	1154.6	1070.25	0.0108948	1866.2	1244.7	1555.45	0.00690433	0.268175	1775.5	1466.2	1620.85	0.00260091	0.0889192	glycerol-3-phosphate dehydrogenase	EC:1.1.5.3	1	ko00564 Glycerophospholipid metabolism;
K00121	frmA, ADH5, adhC	4.1	9.8	2.4	508.5	131.2	21.3	0	10.65	0.557825	7.3	8.1	7.7	0.548456	18.2	22.9	20.55	0.589058	0.45983	5	4.2	4.6	0.538959	0.0317227	S-(hydroxymethyl)glutathione dehydrogenase / alcohol dehydrogenase	EC:1.1.1.284 1.1.1.1	12	ko00010 Glycolysis / Gluconeogenesis;ko00071 Fatty acid degradation;ko00350 Tyrosine metabolism;ko00625 Chloroalkane and chloroalkene degradation;ko00626 Naphthalene degradation;ko00680 Methane metabolism;ko00830 Retinol metabolism;ko00980 Metabolism of xenobiotics by cytochrome P450;ko00982 Drug metabolism - cytochrome P450;ko01200 Carbon metabolism;ko01220 Degradation of aromatic compounds;ko05…
K00059	fabG	0	26.2	0	465.4	122.9	7433.7	6589.2	7011.45	2.43668e-05	4376.8	4800.8	4588.8	3.1795e-05	6286.3	5096.8	5691.55	0.000158315	0.212078	6332.7	5268.8	5800.75	0.000103131	0.168541	3-oxoacyl-acyl-carrier protein reductase	EC:1.1.1.100	4	ko00061 Fatty acid biosynthesis;ko00780 Biotin metabolism;ko01040 Biosynthesis of unsaturated fatty acids;ko01212 Fatty acid metabolism;
K01897	ACSL, fadD	70.1	104.2	61.1	239	118.6	6592.1	2500.6	4546.35	0.0242283	5079.8	4040.7	4560.25	0.000164226	5867.4	4800.8	5334.1	9.6338e-05	0.745217	6126.8	6525.9	6326.35	1.41589e-06	0.0866022	long-chain acyl-CoA synthetase	EC:6.2.1.3	7	ko00061 Fatty acid biosynthesis;ko00071 Fatty acid degradation;ko01212 Fatty acid metabolism;ko02024 Quorum sensing;ko03320 PPAR signaling pathway;ko04146 Peroxisome;ko04920 Adipocytokine signaling pathway;
K00864	glpK, GK	15.3	34.6	13.8	380.9	111.15	2457.5	2219.3	2338.4	0.00013117	1057.6	1347.6	1202.6	0.00250791	2163.4	1722.9	1943.15	0.000658636	0.255189	1993.2	1511	1752.1	0.00120473	0.190034	glycerol kinase	EC:2.7.1.30	3	ko00561 Glycerolipid metabolism;ko03320 PPAR signaling pathway;ko04626 Plant-pathogen interaction;
K01190	lacZ	0	3.9	0	430.8	108.675	10266.7	13022.2	11644.5	0.000177794	17354.8	15760.7	16557.8	5.68266e-06	12965.6	18426.8	15696.2	0.00075034	0.316353	10447.6	16173.2	13310.4	0.00169179	0.388566	beta-galactosidase	EC:3.2.1.23	3	ko00052 Galactose metabolism;ko00511 Other glycan degradation;ko00600 Sphingolipid metabolism;
K01831	PTGIS, CYP8A	130.2	123.5	90.3	82.6	106.65	0.001	0.001	0.001	0.00387921	13.4	0	6.7	0.00539766	0.001	0	0.0005	0.00387914	0.42265	0	0	0	0.00387908	0.42265	prostacyclin synthase	EC:5.3.99.4	1	ko00590 Arachidonic acid metabolism;
K00865	glxK, garK	1.5	0	0	412.9	103.6	1569	1767.7	1668.35	0.000709239	1360.5	1296.9	1328.7	0.00141601	1537	1440.4	1488.7	0.000921134	0.245413	1259.6	1446.5	1353.05	0.00162678	0.828168	glycerate 2-kinase	EC:2.7.1.165	3	ko00260 Glycine, serine and threonine metabolism;ko00561 Glycerolipid metabolism;ko00630 Glyoxylate and dicarboxylate metabolism;
K00632	fadA, fadI	0	3.1	0	409.5	103.15	8.7	11.6	10.15	0.576545	10	1	5.5	0.558529	47.9	43.4	45.65	0.726447	0.00563735	7.3	11.9	9.6	0.574397	0.502399	acetyl-CoA acyltransferase	EC:2.3.1.16	7	ko00071 Fatty acid degradation;ko00280 Valine, leucine and isoleucine degradation;ko00281 Geraniol degradation;ko00362 Benzoate degradation;ko00592 alpha-Linolenic acid metabolism;ko00642 Ethylbenzene degradation;ko01212 Fatty acid metabolism;
K13954	yiaY	0	0	0	374.7	93.675	1516.5	1093.7	1305.1	0.00316826	320.2	406.4	363.3	0.132378	1235.5	579.1	907.3	0.0294383	0.415414	898.6	317.9	608.25	0.0856677	0.491803	alcohol dehydrogenase	EC:1.1.1.1	6	ko00010 Glycolysis / Gluconeogenesis;ko00071 Fatty acid degradation;ko00350 Tyrosine metabolism;ko00625 Chloroalkane and chloroalkene degradation;ko00626 Naphthalene degradation;ko01220 Degradation of aromatic compounds;
K06132	clsC	1.2	7.2	0	364.4	93.2	360.3	567.3	463.8	0.0685322	126.9	272.4	199.65	0.49728	295.3	311.7	303.5	0.19617	0.26259	241.4	94.7	168.05	0.628023	0.7886	cardiolipin synthase C	EC:2.7.8.-	1	ko00564 Glycerophospholipid metabolism;
K05939	aas	0	0	0	360.8	90.2	27.3	2	14.65	0.606925	1.1	1.5	1.3	0.547027	16.2	12	14.1	0.603849	0.969685	43.5	8.1	25.8	0.659914	0.300545	acyl-acyl-carrier-protein-phospholipid O-acyltransferase / long-chain-fatty-acid--acyl-carrier-protein ligase	EC:2.3.1.40 6.2.1.20	2	ko00071 Fatty acid degradation;ko00564 Glycerophospholipid metabolism;
K00995	pgsA, PGS1	8.7	22.9	10.7	316.9	89.8	3187.4	1833.4	2510.4	0.00489332	886.6	1171.5	1029.05	0.00279946	2107.7	1523.4	1815.55	0.00123798	0.445481	2274.2	1168.9	1721.55	0.0102551	0.348834	CDP-diacylglycerol--glycerol-3-phosphate 3-phosphatidyltransferase	EC:2.7.8.5	1	ko00564 Glycerophospholipid metabolism;
K15728	LPIN	83.9	91	89.6	90.6	88.775	93	0	46.5	0.213218	6.8	0	3.4	1.22656e-05	0	5.1	2.55	7.92025e-06	0.444919	1	0	0.5	3.81493e-06	0.487588	phosphatidate phosphatase LPIN	EC:3.1.3.4	2	ko00561 Glycerolipid metabolism;ko00564 Glycerophospholipid metabolism;
K00645	fabD	20.3	21.1	17.7	291	87.525	2353	1896.5	2124.75	0.00029678	2044.5	1717	1880.75	0.000231748	2031.3	2014.7	2023	4.52076e-05	0.699546	2069.7	2404	2236.85	0.000118395	0.267466	acyl-carrier-protein S-malonyltransferase	EC:2.3.1.39	2	ko00061 Fatty acid biosynthesis;ko01212 Fatty acid metabolism;
K05878	dhaK	0	14.4	0	335.5	87.475	481.3	461.6	471.45	0.0365741	106.8	308.4	207.6	0.435059	231.7	423.1	327.4	0.155379	0.273007	207.3	223.4	215.35	0.361436	0.945886	dihydroxyacetone kinase, N-terminal domain	EC:2.7.1.-	1	ko00561 Glycerolipid metabolism;
K14676	NTE, NRE	80.4	78.2	85.5	70.8	78.725	0.001	0	0.0005	6.71076e-05	3.4	0	1.7	8.08202e-05	0	0	0	6.71059e-05	0.42265	0	0	0	6.71059e-05	0.42265	lysophospholipid hydrolase	EC:3.1.1.5	1	ko00564 Glycerophospholipid metabolism;
K01613	psd, PISD	19.3	21.6	15.9	246.7	75.875	803.4	915.1	859.25	0.00104451	1453.3	994	1223.65	0.00222126	1129.2	1087.3	1108.25	0.000280943	0.0528776	1123.3	1632.7	1378	0.00185119	0.696738	phosphatidylserine decarboxylase	EC:4.1.1.65	1	ko00564 Glycerophospholipid metabolism;
K00005	gldA	0	0	0	293	73.25	844.7	1182.9	1013.8	0.00338198	247.3	792.4	519.85	0.089116	412	653.1	532.55	0.0255885	0.146397	638.4	524.2	581.3	0.0116354	0.845827	glycerol dehydrogenase	EC:1.1.1.6	2	ko00561 Glycerolipid metabolism;ko00640 Propanoate metabolism;
K12373	HEXA_B	26.9	30.8	48	183	72.175	4119.1	9820	6969.55	0.0168263	13974.1	7691	10832.5	0.00502149	8474	12169.7	10321.9	0.000827143	0.427748	6273.2	13175.6	9724.4	0.0102957	0.834417	hexosaminidase	EC:3.2.1.52	7	ko00511 Other glycan degradation;ko00513 Various types of N-glycan biosynthesis;ko00520 Amino sugar and nucleotide sugar metabolism;ko00531 Glycosaminoglycan degradation;ko00603 Glycosphingolipid biosynthesis - globo and isoglobo series;ko00604 Glycosphingolipid biosynthesis - ganglio series;ko04142 Lysosome;
K01825	fadB	0	8.5	1.4	274.7	71.15	1.7	1.9	1.8	0.533169	0	1.6	0.8	0.527595	2.8	4.8	3.8	0.544457	0.184861	1	0	0.5	0.525927	0.780618	3-hydroxyacyl-CoA dehydrogenase / enoyl-CoA hydratase / 3-hydroxybutyryl-CoA epimerase / enoyl-CoA isomerase	EC:1.1.1.35 4.2.1.17 5.1.2.3 5.3.3.8	14	ko00071 Fatty acid degradation;ko00280 Valine, leucine and isoleucine degradation;ko00281 Geraniol degradation;ko00310 Lysine degradation;ko00362 Benzoate degradation;ko00380 Tryptophan metabolism;ko00410 beta-Alanine metabolism;ko00640 Propanoate metabolism;ko00650 Butanoate metabolism;ko00903 Limonene and pinene degradation;ko00930 Caprolactam degradation;ko01040 Biosynthesis of unsaturated fat…
K11155	DGAT1	79.5	71.2	90.9	39.8	70.35	0	0	0	0.0128345	5.2	0	2.6	0.0148064	0	5.4	2.7	0.0148982	0.42265	0	0	0	0.0128345	0.42265	diacylglycerol O-acyltransferase 1	EC:2.3.1.20 2.3.1.75 2.3.1.76	3	ko00561 Glycerolipid metabolism;ko00830 Retinol metabolism;ko04975 Fat digestion and absorption;
K04072	adhE	0	0	0	276.1	69.025	3173	1658.8	2415.9	0.00781514	444.9	814.1	629.5	0.0216524	1844.9	1203.5	1524.2	0.00280169	0.391473	1733.5	600	1166.75	0.038746	0.462536	acetaldehyde dehydrogenase / alcohol dehydrogenase	EC:1.2.1.10 1.1.1.1	8	ko00010 Glycolysis / Gluconeogenesis;ko00071 Fatty acid degradation;ko00350 Tyrosine metabolism;ko00620 Pyruvate metabolism;ko00625 Chloroalkane and chloroalkene degradation;ko00626 Naphthalene degradation;ko00650 Butanoate metabolism;ko01220 Degradation of aromatic compounds;
K16342	PLA2G4, CPLA2	64.9	80.1	77.1	52.2	68.575	0	3.8	1.9	0.00228203	5.2	0	2.6	0.00243073	0	7	3.5	0.00266403	0.726725	1	0	0.5	0.00205753	0.510834	cytosolic phospholipase A2	EC:3.1.1.4	20	ko00564 Glycerophospholipid metabolism;ko00565 Ether lipid metabolism;ko00590 Arachidonic acid metabolism;ko00591 Linoleic acid metabolism;ko00592 alpha-Linolenic acid metabolism;ko04010 MAPK signaling pathway;ko04014 Ras signaling pathway;ko04072 Phospholipase D signaling pathway;ko04270 Vascular smooth muscle contraction;ko04370 VEGF signaling pathway;ko04611 Platelet activation;ko04664 Fc epsi…
K00011	AKR1	32.4	35.9	33.1	169.9	67.825	34.7	52.1	43.4	0.658993	39.1	58.9	49	0.732775	86.9	76.3	81.6	0.801027	0.0643323	110.2	66.7	88.45	0.715779	0.240566	aldehyde reductase	EC:1.1.1.21	4	ko00040 Pentose and glucuronate interconversions;ko00051 Fructose and mannose metabolism;ko00052 Galactose metabolism;ko00561 Glycerolipid metabolism;
